# Supplementary material for: A transcriptome-informed QSP model of metastatic triple-negative breast cancer identifies predictive biomarkers for PD-1 inhibition
Source: Sci Adv. 2023 Jun 30;9(26):eadg0289. doi: 10.1126/sciadv.adg0289 (PMC10313177; doi:10.1126/sciadv.adg0289)
Supplement: Supplementary file 2 — Data S1 and S2 [file sciadv.adg0289_data_s1_and_s2.zip]

Archive with 2 entries (2 files):
- adg0289_Data_S1.xlsx
- adg0289_Data_S2.xlsx
