# Supplementary material for: A transcriptome-informed QSP model of metastatic triple-negative breast cancer identifies predictive biomarkers for PD-1 inhibition
Source: Sci Adv. 2023 Jun 30;9(26):eadg0289. doi: 10.1126/sciadv.adg0289 (PMC10313177; doi:10.1126/sciadv.adg0289)
Supplement: Supplementary file 2 — Data S1 and S2 [file sciadv.adg0289_data_s1_and_s2.zip › adg0289_Data_S1.xlsx]

## Sheet: Compartments
Name	Capacity	Unit	Description
V_C	5	liter	Central compartment (estimated)
V_P	60	liter	Peripheral compartment (estimated)
V_T	1e-06	milliliter	Primary tumor compartment
V_T_Ln1	1e-06	milliliter	Lung metastatic tumor compartment 1
V_T_Ln2	1e-06	milliliter	Lung metastatic tumor compartment 2
V_T_other	1e-06	milliliter	Other metastatic tumor compartment
V_LN	1112.65	millimeter^3	Lymph node (LN) compartment draining primary tumor; Volume of lumped tumor-draining LNs calculated based on number of LNs (estimated) and average LN diameter (Schmidt 2007, PMID: 17724531)
V_LN_Ln1	1112.65	millimeter^3	Lymph node compartment draining both lung metastatic tumor compartments
V_LN_Ln2	1112.65	millimeter^3	Lymph node compartment draining other metastatic tumors
V_e	4e-16	liter	APC endosomal compartment calculated based on the volume of a single endosome (Agrawal and Linderman 1996, PMID: 8944895) and the number of endosomes per cell (Agrawal and Linderman 1996, PMID: 8944895)
A_e	15	micrometer^2	APC endosomal surface compartment calculated based on the surface area of a single endosome (Agrawal and Linderman 1996, PMID: 8944895) and the number of endosomes per cell (Agrawal and Linderman 1996, PMID: 8944895)
A_s	900	micrometer^2	APC surface compartment (Agrawal and Linderman 1996, PMID: 8944895)
V_e_Ln1	4e-16	liter	APC endosomal comparment calculated based on the volume of a single endosome (Agrawal and Linderman 1996, PMID: 8944895) and the number of endosomes per cell (Agrawal and Linderman 1996, PMID: 8944895)
A_e_Ln1	15	micrometer^2	APC endosomal surface compartment calculated based on the surface area of a single endosome (Agrawal and Linderman 1996, PMID: 8944895) and the number of endosomes per cell (Agrawal and Linderman 1996, PMID: 8944895)
A_s_Ln1	900	micrometer^2	APC surface comparment (Agrawal and Linderman 1996, PMID: 8944895)
V_e_Ln2	4e-16	liter	APC endosomal compartment calculated based on the volume of a single endosome (Agrawal and Linderman 1996, PMID: 8944895) and the number of endosomes per cell (Agrawal and Linderman 1996, PMID: 8944895)
A_e_Ln2	15	micrometer^2	APC endosomal surface compartment calculated based on the surface area of a single endosome (Agrawal and Linderman 1996, PMID: 8944895) and the number of endosomes per cell (Agrawal and Linderman 1996, PMID: 8944895)
A_s_Ln2	900	micrometer^2	APC surface compartment (Agrawal and Linderman 1996, PMID: 8944895)
V_e_other	4e-16	litre	APC endosomal compartment calculated based on the volume of a single endosome (Agrawal and Linderman 1996, PMID: 8944895) and the number of endosomes per cell (Agrawal and Linderman 1996, PMID: 8944895)
A_e_other	15	micrometer^2	APC endosomal surface compartment calculated based on the surface area of a single endosome (Agrawal and Linderman 1996, PMID: 8944895) and the number of endosomes per cell (Agrawal and Linderman 1996, PMID: 8944895)
A_s_other	900	micrometer^2	APC surface compartment (Agrawal and Linderman 1996, PMID: 8944895)
syn_T_C1	37.8	micrometer^2	synapse compartment between T cell and cancer cell (Jansson 2005, PMID: 16034096) in primary tumor
syn_T_C1_Ln1	37.8	micrometer^2	synapse compartment between T cell and cancer cell (Jansson 2005, PMID: 16034096) in lung metastatic tumor 1
syn_T_C1_Ln2	37.8	micrometer^2	synapse compartment between T cell and cancer cell (Jansson 2005, PMID: 16034096) in lung metastatic tumor 2
syn_T_C1_other	37.8	micrometer^2	synapse compartment between T cell and cancer cell (Jansson 2005, PMID: 16034096) in other metastatic tumor
syn_T_APC	37.8	micrometer^2	synapse compartment between T cell and APC (Jansson 2005, PMID: 16034096) in LN compartment draining primary tumor
syn_T_APC_Ln1	37.8	micrometer^2	synapse compartment between T cell and APC (Jansson 2005, PMID: 16034096) in LN compartment draining lung metastatic tumors
syn_T_APC_Ln2	37.8	micrometer^2	synapse compartment between T cell and APC (Jansson 2005, PMID: 16034096) in LN compartment dtaining other metastatic tumors
syn_M_C	37.8	micrometer^2	synapse compartment between macrophage and cancer cell (Jansson 2005, PMID: 16034096) in primary tumor
syn_M_C_Ln1	37.8	micrometer^2	synapse compartment between macrophage and cancer cell (Jansson 2005, PMID: 16034096) in lung metastatic tumor 1
syn_M_C_Ln2	37.8	micrometer^2	synapse compartment between macrophage and cancer cell (Jansson 2005, PMID: 16034096) in lung metastatic tumor 2
syn_M_C_other	37.8	micrometer^2	synapse compartment between macrophage and cancer cell (Jansson 2005, PMID: 16034096) in other metastatic tumor
			List of references
			Abramczyk 2015, PMID: 25730442
			Agrawal and Linderman 1996, PMID: 8944895
			Ahamadi 2016, PMID: 27863186
			Altan-Bonnet 2019, PMID: 30770905
			Autenshlyus 2021, PMID: 34059727
			Autissier 2010, PMID: 20099249
			Bains 2009, PMID: 19179300
			Bian 2016, PMID: 27578867
			Braber 2012, PMID: 22365666
			Brown 2020, PMID: 32134960
			Borj 2017, doi:10.15171/ijbms.2017.05
			Butte 2008, PMID: 18585785
			Carreño 2000, PMID: 10707873
			Catron 2004, PMID: 15357945
			Chapman 1981, PMID: 6975780
			Chen 2014, PMID: 25184733
			Cheng 2013, PMID: 23417675
			Clough 2007, PMID: 17597818
			Collins 2002, PMID: 12196291
			Coghlin 2010, PMID: 20125040
			De Boer and Perelson 1995, PMID: 7475092
			Desai 2006, PMID: 16489089
			Diaz-Montero 2009, PMID: 18446337
			Dutta 2018, PMID: 29594759
			Ernst 1994, PMID: 8144933
			Finley 2011, PMID: 22104283
			Finley 2012, PMID: 22547351
			Finley 2015, PMID: 26783500
			Gatalica 2014, PMID: 25392179
			Ginhoux 2016, PMID: 26982352
			Gordon 2017, PMID: 28514441
			Hahnfeldt 1999, PMID: 10519381
			Hakim 1996, PMID: 8953625
			Han 2012, PMID: 22160692
			Hayes 2020, PMID: 31964705
			Heufler 1996, PMID: 8605935
			Hofstra 1998, PMID: 9806748
			Hsu 2018, PMID: 30442814
			Huang 2021, PMID: 34711268
			Huang 2007, PMID: 17257744
			Ikemizu 2000, PMID: 10661405
			Ivanović 2003, PMID: 12751375
			Jafarnejad 2019, PMID: 31236847
			Jansson 2005, PMID: 16034096
			Kimachi 1997, PMID: 9464819
			Krombach 1997, PMID: 9400735
			Lai 2018, PMID: 29735668
			Lavin 2017, PMID: 28475900
			Lever 2014, PMID: 25145757
			Liyanage 2002, PMID: 12193750
			Lotze 1985, PMID: 3871099
			Mandl 2012, PMID: 23071319
			Manuyakorn 2008, PMID: 19317336
			Marchingo 2014, PMID: 25430770
			Marino and Kirschner 2004, PMID: 15038983
			Matsuo 2000, PMID: 10652049
			Meijer 2017, PMID: 28510992
			Milo 2013, PMID: 24114984
			Mimura 2018, PMID: 29034543
			Mkrtichyan 2012, PMID: 22837483
			Morrissey 2020, PMID: 32768386
			Opalek 2007, PMID: 17888174
			Palsson 2013, PMID: 24074340
			Pan 2020, PMID: 33365025
			Panis 2013, PMID: 23393376
			Parry 2005, PMID: 16227604
			Pillis 2006, PMID: 16153659
			Ponomarenko 2016, PMID: 27298622
			Robertson-Tessi 2012, PMID: 22051568
			Robins 2009, PMID: 19706884
			Russo 2016, PMID: 26876174
			Ryu 2014, PMID: 24895040
			Saxena 2015, PMID: 25481648
			Schimke 1964, PMID: 14257612
			Schmidt 2007, PMID: 17724531
			Serafini 2008, PMID: 18593947
			Shin 2017, PMID: 27903500
			Sica 2000, PMID: 10623821
			Siegel 2018, PMID: 29480819
			Stone 2015, PMID: 25618219
			Stroh 2017, PMID: 27981577
			Subramanian 2006, PMID: 16291597
			Tanimoto 2007, PMID: 18089573
			Thurley 2015, PMID: 25923703
			van der Merwe 1997, PMID: 9053440
			Volk 2008, PMID: 18516298
			Wang 2014, PMID: 24872026
			Wang 2014, PMID: 24737343
			Wang 2019, PMID: 31218069
			Willingham 2012, PMID: 22451913
			Wu 2010, PMID: 20692534
			Yang 2018, PMID: 30026826
			Yeh 2017, PMID: 28912973
			Ye 2002, PMID: 11994448
			Zhu 1996, PMID: 8706023

## Sheet: Species
Name	InitialAmount	Unit	Location	Description
nT0	3706.9	cell	V_C	Naive CD4 T cells in the central compartment
T0	0	cell	V_C	Tregs in the central compartment
nT1	2274.77	cell	V_C	Naive CD8 T cells in the central compartment
T1	0	cell	V_C	Cytotoxic T cells in the central compartment (specific to neo-antigen 1)
T2	0	cell	V_C	Cytotoxic T cells in the central compartment (specific to neo-antigen 2)
T3	0	cell	V_C	Cytotoxic T cells in the central compartment (specific to neo-antigen 3)
T4	0	cell	V_C	Cytotoxic T cells in the central compartment (specific to neo-antigen 4)
T5	0	cell	V_C	Cytotoxic T cells in the central compartment (specific to neo-antigen 5)
T6	0	cell	V_C	Cytotoxic T cells in the central compartment (specific to neo-antigen 6)
T7	0	cell	V_C	Cytotoxic T cells in the central compartment (specific to neo-antigen 7)
T8	0	cell	V_C	Cytotoxic T cells in the central compartment (specific to neo-antigen 8)
aPD1	0	nanomolarity	V_C	anti-PD1 antibody in central compartment
aPDL1	0	nanomolarity	V_C	anti-PDL1 antibody in central compartment
aCTLA4	0	nanomolarity	V_C	anti-CTLA4 antibody in central compartment
Th	0	cell	V_C	helper T cells in the central compartment
nT0	185345	cell	V_P	naive CD4 T cells in the peripheral compartment
T0	0	cell	V_P	Tregs in the peripheral compartment
nT1	113739	cell	V_P	naive CD8 T cells in the peripheral compartment
T1	0	cell	V_P	Cytotoxic T cells in the peripheral compartment (specific to neo-antigen 1)
T2	0	cell	V_P	Cytotoxic T cells in the peripheral compartment (specific to neo-antigen 2)
T3	0	cell	V_P	Cytotoxic T cells in the peripheral compartment (specific to neo-antigen 3)
T4	0	cell	V_P	Cytotoxic T cells in the peripheral compartment (specific to neo-antigen 4)
T5	0	cell	V_P	Cytotoxic T cells in the peripheral compartment (specific to neo-antigen 5)
T6	0	cell	V_P	Cytotoxic T cells in the peripheral compartment (specific to neo-antigen 6)
T7	0	cell	V_P	Cytotoxic T cells in the peripheral compartment (specific to neo-antigen 7)
T8	0	cell	V_P	Cytotoxic T cells in the peripheral compartment (specific to neo-antigen 8)
aPD1	0	nanomolarity	V_P	anti-PD1 antibody in peripheral compartment
aPDL1	0	nanomolarity	V_P	anti-PDL1 antibody in peripheral compartment
aCTLA4	0	nanomolarity	V_P	anti-CTLA4 antibody in peripheral compartment
Th	0	cell	V_P	helper T cells in the peripheral compartment
C_x	0	cell	V_T	Dead cancer cells in the primary tumour compartment
T1_exh	0	cell	V_T	Exhausted CD8 effector T cells in primary tumor
Th_exh	0	cell	V_T	Exhausted CD4 effector T cells in primary tumor
C1	1.98228e+06	cell	V_T	cancer clone C1 cells in primary tumour
C2	45658.5	cell	V_T	cancer clone C2 cells in primary tumour
C3	1927.6	cell	V_T	cancer clone C3 cells in primary tumour
C4	2.48871e+06	cell	V_T	cancer clone C4 cells in primary tumour
C5	181421	cell	V_T	cancer clone C5 cells in primary tumour
K	10300	cell	V_T	Maximal tumor capacity (Desai 2006, PMID: 16489089)
c_vas	0	picogram/milliliter	V_T	Angiogenic factors
T0	0	cell	V_T	Tregs in the tumor compartment
T1	0	cell	V_T	Cytotoxic T cells in the primary tumor compartment (specific to neo-antigen 1)
T2	0	cell	V_T	Cytotoxic T cells in the primary tumor compartment (specific to neo-antigen 2)
T3	0	cell	V_T	Cytotoxic T cells in the primary tumor compartment (specific to neo-antigen 3)
T4	0	cell	V_T	Cytotoxic T cells in the primary tumor compartment (specific to neo-antigen 4)
T5	0	cell	V_T	Cytotoxic T cells in the primary tumor compartment (specific to neo-antigen 5)
T6	0	cell	V_T	Cytotoxic T cells in the primary tumor compartment (specific to neo-antigen 6)
T7	0	cell	V_T	Cytotoxic T cells in the primary tumor compartment (specific to neo-antigen 7)
T8	0	cell	V_T	Cytotoxic T cells in the primary tumor compartment (specific to neo-antigen 8)
APC	0	cell	V_T	naive antigen presenting cells in the primary tumour
mAPC	0	cell	V_T	mature antigen presenting cells in the primary tumour
c	0	molarity	V_T	maturation cytokines in the primary tumour compartment
P0	0	molarity	V_T	free antigen (P0) in the primary tumor compartment
P1	0	molarity	V_T	free antigen (P1) in the primary tumor compartment
P2	0	molarity	V_T	free antigen (P2) in the primary tumor compartment
P3	0	molarity	V_T	free antigen (P3) in the primary tumor compartment
P4	0	molarity	V_T	free antigen (P4) in the primary tumor compartment
P5	0	molarity	V_T	free antigen (P5) in the primary tumor compartment
P6	0	molarity	V_T	free antigen (P6) in the primary tumor compartment
P7	0	molarity	V_T	free antigen (P7) in the primary tumor compartment
P8	0	molarity	V_T	free antigen (P8) in the primary tumor compartment
aPD1	0	nanomolarity	V_T	anti-PD1 antibody in primary tumour compartment
aPDL1	0	nanomolarity	V_T	anti-PDL1 antibody in primary tumour compartment
aCTLA4	0	nanomolarity	V_T	anti-CTLA4 antibody in primary tumour compartment
Th	0	cell	V_T	helper T cells in the primary tumor compartment
TGFb	0	nanomolarity	V_T	TGFb in the primary tumor comparment
IFNg	0	nanomolarity	V_T	IFNg in the primary tumor comparment
MDSC	0	cell	V_T	MDSCs in theprimary tumour compartment
NO	0	nanomolarity	V_T	NO in the primary tumor compartment
ArgI	0	mU	V_T	Arg I in the primary tumor compartment
CCL2	0	nanomolarity	V_T	CCL2 in the primary tumor compartment
Mac_M1	0	cell	V_T	M1 macrophages in the primary tumor compartment
Mac_M2	0	cell	V_T	M2 macrophages in the primary tumor compartment
IL12	0	nanomolarity	V_T	IL-12 in the primary tumor compartment
IL10	0	nanomolarity	V_T	IL-10 in the primary tumor compartment
C_x	0	cell	V_T_Ln1	Dead cancer cells in the lung metastases compartment 1
T1_exh	0	cell	V_T_Ln1	Exhausted CD8 effector T cells in the lung metastatic tumor compartment 1
Th_exh	0	cell	V_T_Ln1	Exhausted CD4 effector T cells in the lung metastatic tumor compartment 1
C1	1e-06	cell	V_T_Ln1	cancer clone C1 cells in lung metastatic tumor 1
C2	1e-06	cell	V_T_Ln1	cancer clone C2 cells in lung metastatic tumor 1
C3	1e-06	cell	V_T_Ln1	cancer clone C3 cells in lung metastatic tumor 1
C4	1e-06	cell	V_T_Ln1	cancer clone C4 cells in lung metastatic tumor 1
C5	1e-06	cell	V_T_Ln1	cancer clones C5 cells in lung metastatic tumor 1
K	10300	cell	V_T_Ln1	Maximal tumor capacity (Desai 2006, PMID: 16489089)
c_vas	0	picogram/milliliter	V_T_Ln1	Angiogenic factors
T0	0	cell	V_T_Ln1	Tregs in the lung metastatic tumor compartment 1
T1	0	cell	V_T_Ln1	Cytotoxic T cells in the lung metastatic tumor compartment 1 (specific to neo-antigen 1)
T2	0	cell	V_T_Ln1	Cytotoxic T cells in the lung metastatic tumor compartment 1 (specific to neo-antigen 2)
T3	0	cell	V_T_Ln1	Cytotoxic T cells in the lung metastatic tumor compartment 1 (specific to neo-antigen 3)
T4	0	cell	V_T_Ln1	Cytotoxic T cells in the lung metastatic tumor compartment 1 (specific to neo-antigen 4)
T5	0	cell	V_T_Ln1	Cytotoxic T cells in the lung metastatic tumor compartment 1 (specific to neo-antigen 5)
T6	0	cell	V_T_Ln1	Cytotoxic T cells in the lung metastatic tumor compartment 1 (specific to neo-antigen 6)
T7	0	cell	V_T_Ln1	Cytotoxic T cells in the lung metastatic tumor compartment 1 (specific to neo-antigen 7)
T8	0	cell	V_T_Ln1	Cytotoxic T cells in the lung metastatic tumor compartment 1 (specific to neo-antigen 8)
APC	0	cell	V_T_Ln1	naive antigen presenting cells in the lung metastatic tumor compartment 1
mAPC	0	cell	V_T_Ln1	mature antigen presenting cells in the lung metastatic tumor compartment 1
c	0	molarity	V_T_Ln1	maturation cytokines in the lung metastatic tumor compartment 1
P0	0	molarity	V_T_Ln1	free antigen (P0) in the lung metastatic tumor compartment 1
P1	0	molarity	V_T_Ln1	free antigen (P1) in the lung metastatic tumor compartment 1
P2	0	molarity	V_T_Ln1	free antigen (P2) in the lung metastatic tumor compartment 1
P3	0	molarity	V_T_Ln1	free antigen (P3) in the lung metastatic tumor compartment 1
P4	0	molarity	V_T_Ln1	free antigen (P4) in the lung metastatic tumor compartment 1
P5	0	molarity	V_T_Ln1	free antigen (P5) in the lung metastatic tumor compartment 1
P6	0	molarity	V_T_Ln1	free antigen (P6) in the lung metastatic tumor compartment 1
P7	0	molarity	V_T_Ln1	free antigen (P7) in the lung metastatic tumor compartment 1
P8	0	molarity	V_T_Ln1	free antigen (P8) in the lung metastatic tumor compartment 1
aPD1	0	nanomolarity	V_T_Ln1	anti-PD1 antibody in the lung metastatic tumor compartment 1
aPDL1	0	nanomolarity	V_T_Ln1	anti-PDL1 antibody in the lung metastatic tumor compartment 1
aCTLA4	0	nanomolarity	V_T_Ln1	anti-CTLA4 antibody in the lung metastatic tumor compartment 1
Th	0	cell	V_T_Ln1	helper T cells in the lung metastatic tumor compartment 1
TGFb	0	nanomolarity	V_T_Ln1	TGFb in the lung metastatic tumor compartment 1
IFNg	0	nanomolarity	V_T_Ln1	IFNg in the lung metastatic tumor compartment 1
MDSC	0	cell	V_T_Ln1	MDSCs in the lung metastatic tumor compartment 1
NO	0	nanomolarity	V_T_Ln1	NO in the lung metastatic tumor compartment 1
ArgI	0	mU	V_T_Ln1	Arg I in the lung metastatic tumor compartment 1
CCL2	0	nanomolarity	V_T_Ln1	CCL2 in the lung metastatic tumor compartment 1
Mac_M1	0	cell	V_T_Ln1	M1 macrophages in the lung metastatic tumor compartment 1
Mac_M2	0	cell	V_T_Ln1	M2 macrophages in the lung metastatic tumor compartment 1
IL12	0	nanomolarity	V_T_Ln1	IL-12 in the lung metastatic tumor compartment 1
IL10	0	nanomolarity	V_T_Ln1	IL-10 in the lung metastatic tumor compartment 1
C_x	0	cell	V_T_Ln2	Dead cancer cells in the lung metastatic tumor compartment 2
T1_exh	0	cell	V_T_Ln2	Exhausted CD8 effector T cells in the lung metastatic tumor compartment 2
Th_exh	0	cell	V_T_Ln2	Exhausted CD4 effector T cells in the lung metastatic tumor compartment 2
C1	1e-06	cell	V_T_Ln2	cancer clone C1 cells in the lung metastatic tumor compartment 2
C2	1e-06	cell	V_T_Ln2	cancer clone C2 cells in the lung metastatic tumor compartment 2
C3	1e-06	cell	V_T_Ln2	cancer clone C3 cells in the lung metastatic tumor compartment 2
C4	1e-06	cell	V_T_Ln2	cancer clone C4 cells in the lung metastatic tumor compartment 2
C5	1e-06	cell	V_T_Ln2	cancer clone C5 cells in the lung metastatic tumor compartment 2
K	10300	cell	V_T_Ln2	Maximal tumor capacity (Desai 2006, PMID: 16489089)
c_vas	0	picogram/milliliter	V_T_Ln2	Angiogenic factors
T0	0	cell	V_T_Ln2	Tregs in the lung metastatic tumor compartment 2
T1	0	cell	V_T_Ln2	Cytotoxic T cells in the lung metastatic tumor compartment 2 (specific to neo-antigen 1)
T2	0	cell	V_T_Ln2	Cytotoxic T cells in the lung metastatic tumor compartment 2 (specific to neo-antigen 2)
T3	0	cell	V_T_Ln2	Cytotoxic T cells in the lung metastatic tumor compartment 2 (specific to neo-antigen 3)
T4	0	cell	V_T_Ln2	Cytotoxic T cells in the lung metastatic tumor compartment 2 (specific to neo-antigen 4)
T5	0	cell	V_T_Ln2	Cytotoxic T cells in the lung metastatic tumor compartment 2 (specific to neo-antigen 5)
T6	0	cell	V_T_Ln2	Cytotoxic T cells in the lung metastatic tumor compartment 2 (specific to neo-antigen 6)
T7	0	cell	V_T_Ln2	Cytotoxic T cells in the lung metastatic tumor compartment 2 (specific to neo-antigen 7)
T8	0	cell	V_T_Ln2	Cytotoxic T cells in the lung metastatic tumor compartment 2 (specific to neo-antigen 8)
APC	0	cell	V_T_Ln2	naive antigen presenting cells in the lung metastatic tumor compartment 2
mAPC	0	cell	V_T_Ln2	mature antigen presenting cells in the lung metastatic tumor compartment 2
c	0	molarity	V_T_Ln2	maturation cytokines in the lung metastatic tumor compartment 2
P0	0	molarity	V_T_Ln2	free antigen (P0) in the lung metastatic tumor compartment 2
P1	0	molarity	V_T_Ln2	free antigen (P1) in the lung metastatic tumor compartment 2
P2	0	molarity	V_T_Ln2	free antigen (P2) in the lung metastatic tumor compartment 2
P3	0	molarity	V_T_Ln2	free antigen (P3) in the lung metastatic tumor compartment 2
P4	0	molarity	V_T_Ln2	free antigen (P4) in the lung metastatic tumor compartment 2
P5	0	molarity	V_T_Ln2	free antigen (P5) in the lung metastatic tumor compartment 2
P6	0	molarity	V_T_Ln2	free antigen (P6) in the lung metastatic tumor compartment 2
P7	0	molarity	V_T_Ln2	free antigen (P7) in the lung metastatic tumor compartment 2
P8	0	molarity	V_T_Ln2	free antigen (P8) in the lung metastatic tumor compartment 2
aPD1	0	nanomolarity	V_T_Ln2	anti-PD1 antibody in the lung metastatic tumor compartment 2
aPDL1	0	nanomolarity	V_T_Ln2	anti-PDL1 antibody in the lung metastatic tumor compartment 2
aCTLA4	0	nanomolarity	V_T_Ln2	anti-CTLA4 antibody in the lung metastatic tumor compartment 2
Th	0	cell	V_T_Ln2	helper T cells in the lung metastatic tumor compartment 2
TGFb	0	nanomolarity	V_T_Ln2	TGFb in the lung metastatic tumor compartment 2
IFNg	0	nanomolarity	V_T_Ln2	IFNg in the lung metastatic tumor compartment 2
MDSC	0	cell	V_T_Ln2	MDSCs in the lung metastatic tumor compartment 2
NO	0	nanomolarity	V_T_Ln2	NO in the lung metastatic tumor compartment 2
ArgI	0	mU	V_T_Ln2	Arg I in the lung metastatic tumor compartment 2
CCL2	0	nanomolarity	V_T_Ln2	CCL2 in the lung metastatic tumor compartment 2
Mac_M1	0	cell	V_T_Ln2	M1 macrophages in the lung metastatic tumor compartment 2
Mac_M2	0	cell	V_T_Ln2	M2 macrophages in the lung metastatic tumor compartment 2
IL12	0	nanomolarity	V_T_Ln2	IL-12 in the lung metastatic tumor compartment 2
IL10	0	nanomolarity	V_T_Ln2	IL-10 in the lung metastatic tumor compartment 2
C_x	0	cell	V_T_other	Dead cancer cells in the other metastatic tumor compartment
T1_exh	0	cell	V_T_other	Exhausted CD8 effector T cells in the other metastatic tumor compartment
Th_exh	0	cell	V_T_other	Exhausted CD4 effector T cells in the other metastatic tumor compartment
C1	1e-06	cell	V_T_other	cancer clone C1 cells in the other metastatic tumor compartment
C2	1e-06	cell	V_T_other	cancer clone C2 cells in the other metastatic tumor compartment
C3	1e-06	cell	V_T_other	cancer clone C3 cells in the other metastatic tumor compartment
C4	1e-06	cell	V_T_other	cancer clone C4 cells in the other metastatic tumor compartment
C5	1e-06	cell	V_T_other	cancer clone C5 cells in the other metastatic tumor compartment
K	10300	cell	V_T_other	Maximal tumor capacity (Desai 2006, PMID: 16489089)
c_vas	0	picogram/milliliter	V_T_other	Angiogenic factors
T0	0	cell	V_T_other	Tregs in the other metastatic tumor compartment
T1	0	cell	V_T_other	Cytotoxic T cells in the other metastatic tumor compartment (specific to neo-antigen 1)
T2	0	cell	V_T_other	Cytotoxic T cells in the other metastatic tumor compartment (specific to neo-antigen 2)
T3	0	cell	V_T_other	Cytotoxic T cells in the other metastatic tumor compartment (specific to neo-antigen 3)
T4	0	cell	V_T_other	Cytotoxic T cells in the other metastatic tumor compartment (specific to neo-antigen 4)
T5	0	cell	V_T_other	Cytotoxic T cells in the other metastatic tumor compartment (specific to neo-antigen 5)
T6	0	cell	V_T_other	Cytotoxic T cells in the other metastatic tumor compartment (specific to neo-antigen 6)
T7	0	cell	V_T_other	Cytotoxic T cells in the other metastatic tumor compartment (specific to neo-antigen 7)
T8	0	cell	V_T_other	Cytotoxic T cells in the other metastatic tumor compartment (specific to neo-antigen 8)
APC	0	cell	V_T_other	naive antigen presenting cells in the other metastatic tumor compartment
mAPC	0	cell	V_T_other	mature antigen presenting cells in the other metastatic tumor compartment
c	0	molarity	V_T_other	maturation cytokines in the other metastatic tumor compartment
P0	0	molarity	V_T_other	free antigen (P0) in the other metastatic tumor compartment
P1	0	molarity	V_T_other	free antigen (P1) in the other metastatic tumor compartment
P2	0	molarity	V_T_other	free antigen (P2) in the other metastatic tumor compartment
P3	0	molarity	V_T_other	free antigen (P3) in the other metastatic tumor compartment
P4	0	molarity	V_T_other	free antigen (P4) in the other metastatic tumor compartment
P5	0	molarity	V_T_other	free antigen (P5) in the other metastatic tumor compartment
P6	0	molarity	V_T_other	free antigen (P6) in the other metastatic tumor compartment
P7	0	molarity	V_T_other	free antigen (P7) in the other metastatic tumor compartment
P8	0	molarity	V_T_other	free antigen (P8) in the other metastatic tumor compartment
aPD1	0	nanomolarity	V_T_other	anti-PD1 antibody in the other metastatic tumor compartment
aPDL1	0	nanomolarity	V_T_other	anti-PDL1 antibody in the other metastatic tumor compartment
aCTLA4	0	nanomolarity	V_T_other	anti-CTLA4 antibody in the other metastatic tumor compartment
Th	0	cell	V_T_other	helper T cells in the other metastatic tumor compartment
TGFb	0	nanomolarity	V_T_other	TGFb in the other metastatic tumor compartment
IFNg	0	nanomolarity	V_T_other	IFNg in the other metastatic tumor compartment
MDSC	0	cell	V_T_other	MDSCs in the other metastatic tumor compartment
NO	0	nanomolarity	V_T_other	NO in the other metastatic tumor compartment
ArgI	0	mU	V_T_other	Arg I in the other metastatic tumor compartment
CCL2	0	nanomolarity	V_T_other	CCL2 in the other metastatic tumor compartment
Mac_M1	0	cell	V_T_other	M1 macrophages in the other metastatic tumor compartment
Mac_M2	0	cell	V_T_other	M2 macrophages in the other metastatic tumor compartment
IL12	0	nanomolarity	V_T_other	IL-12 in the other metastatic tumor compartment
IL10	0	nanomolarity	V_T_other	IL-10 in the other metastatic tumor compartment
nT0	155.69	cell	V_LN	naive CD4 cells in the lymph node draining primary tumor
aT0	0	cell	V_LN	activated Tregs in the lymph node draining primary tumor
T0	0	cell	V_LN	Tregs in the lymph node draining primary tumor
IL2	0.00019	nanomolarity	V_LN	IL2 in the lymph node compartment draining primary tumor
nT1	113.739	cell	V_LN	naive CD8 T cells in the lymph node draining primary tumor
aT1	0	cell	V_LN	activated cytotoxic T cells in the lymph node draining primary tumor (specific to neo-antigen 1)
T1	0	cell	V_LN	cytotoxic T cells in the lymph node draining primary tumor (specific to neo-antigen 1)
aT2	0	cell	V_LN	activated cytotoxic T cells in the lymph node draining primary tumor (specific to neo-antigen 2)
T2	0	cell	V_LN	cytotoxic T cells in the lymph node draining primary tumor (specific to neo-antigen 2)
aT3	0	cell	V_LN	activated cytotoxic T cells in the lymph node draining primary tumor (specific to neo-antigen 3)
T3	0	cell	V_LN	cytotoxic T cells in the lymph node draining primary tumor (specific to neo-antigen 3)
aT4	0	cell	V_LN	activated cytotoxic T cells in the lymph node draining primary tumor (specific to neo-antigen 4)
T4	0	cell	V_LN	cytotoxic T cells in the lymph node draining primary tumor (specific to neo-antigen 4)
aT5	0	cell	V_LN	activated cytotoxic T cells in the lymph node draining primary tumor (specific to neo-antigen 5)
T5	0	cell	V_LN	cytotoxic T cells in the lymph node draining primary tumor (specific to neo-antigen 5)
aT6	0	cell	V_LN	activated cytotoxic T cells in the lymph node draining primary tumor (specific to neo-antigen 6)
T6	0	cell	V_LN	cytotoxic T cells in the lymph node draining primary tumor (specific to neo-antigen 6)
aT7	0	cell	V_LN	activated cytotoxic T cells in the lymph node draining primary tumor (specific to neo-antigen 7)
T7	0	cell	V_LN	cytotoxic T cells in the lymph node draining primary tumor (specific to neo-antigen 7)
aT8	0	cell	V_LN	activated cytotoxic T cells in the lymph node draining primary tumor (specific to neo-antigen 8)
T8	0	cell	V_LN	cytotoxic T cells in the lymph node draining primary tumor (specific to neo-antigen 8)
mAPC	0	cell	V_LN	mature antigen presenting cells in the lymph node draining primary tumor
APC	0	cell	V_LN	naive antigen presenting cells in the lymph node draining primary tumor
aPD1	0	nanomolarity	V_LN	anti-PD1 antibody in lymph node draining primary tumor
aPDL1	0	nanomolarity	V_LN	anti-PDL1 antibody in lymph node draining primary tumor
aCTLA4	0	nanomolarity	V_LN	anti-CTLA4 antibody in lymph node draining primary tumor
aTh	0	cell	V_LN	activated helper T cells in the lymph node draining primary tumor
Th	0	cell	V_LN	helper T cells in the lymph node draining primary tumor
nT0	155.69	cell	V_LN_Ln1	naive CD4 T cells in the lymph node draining lung metastases
aT0	0	cell	V_LN_Ln1	activated Tregs in the lymph node draining lung metastases
T0	0	cell	V_LN_Ln1	Tregs in the lymph node draining lung metastases
IL2	0.00019	nanomolarity	V_LN_Ln1	IL2 in the lymph node draining lung metastases
nT1	113.739	cell	V_LN_Ln1	naive CD8 T cells in the lymph node draining lung metastases
aT1	0	cell	V_LN_Ln1	activated cytotoxic T cells in the lymph node draining lung metastases (specific to neo-antigen 1)
T1	0	cell	V_LN_Ln1	cytotoxic T cells in the lymph node draining lung metastases (specific to neo-antigen 1)
aT2	0	cell	V_LN_Ln1	activated cytotoxic T cells in the lymph node draining lung metastases (specific to neo-antigen 2)
T2	0	cell	V_LN_Ln1	cytotoxic T cells in the lymph node draining lung metastases (specific to neo-antigen 2)
aT3	0	cell	V_LN_Ln1	activated cytotoxic T cells in the lymph node draining lung metastases (specific to neo-antigen 3)
T3	0	cell	V_LN_Ln1	cytotoxic T cells in the lymph node draining lung metastases (specific to neo-antigen 3)
aT4	0	cell	V_LN_Ln1	activated cytotoxic T cells in the lymph node draining lung metastases (specific to neo-antigen 4)
T4	0	cell	V_LN_Ln1	cytotoxic T cells in the lymph node draining lung metastases (specific to neo-antigen 4)
aT5	0	cell	V_LN_Ln1	activated cytotoxic T cells in the lymph node draining lung metastases (specific to neo-antigen 5)
T5	0	cell	V_LN_Ln1	cytotoxic T cells in the lymph node draining lung metastases (specific to neo-antigen 5)
aT6	0	cell	V_LN_Ln1	activated cytotoxic T cells in the lymph node draining lung metastases (specific to neo-antigen 6)
T6	0	cell	V_LN_Ln1	cytotoxic T cells in the lymph node draining lung metastases (specific to neo-antigen 6)
aT7	0	cell	V_LN_Ln1	activated cytotoxic T cells in the lymph node draining lung metastases (specific to neo-antigen 7)
T7	0	cell	V_LN_Ln1	cytotoxic T cells in the lymph node draining lung metastases (specific to neo-antigen 7)
aT8	0	cell	V_LN_Ln1	activated cytotoxic T cells in the lymph node draining lung metastases (specific to neo-antigen 8)
T8	0	cell	V_LN_Ln1	cytotoxic T cells in the lymph node draining lung metastases (specific to neo-antigen 8)
mAPC_Ln1	0	cell	V_LN_Ln1	mature antigen presenting cells in the lymph node draining lung metastases (from lung metastatic tumor 1)
mAPC_Ln2	0	cell	V_LN_Ln1	mature antigen presenting cells in the lymph node draining lung metastases (from lung metastatic tumor 2)
APC	0	cell	V_LN_Ln1	naive antigen presenting cells in the lymph node draining lung metastases
aPD1	0	nanomolarity	V_LN_Ln1	anti-PD1 antibody in lymph node draining lung metastases
aPDL1	0	nanomolarity	V_LN_Ln1	anti-PDL1 antibody in lymph node draining lung metastases
aCTLA4	0	nanomolarity	V_LN_Ln1	anti-CTLA4 antibody in lymph node draining lung metastases
aTh	0	cell	V_LN_Ln1	activated helper T cells in the lymph node draining lung metastases
Th	0	cell	V_LN_Ln1	helper T cells in the lymph node draining lung metastases
nT0	155.69	cell	V_LN_Ln2	naive CD4 T cells in the lymph node draining other metastatic tumor
aT0	0	cell	V_LN_Ln2	activated Tregs in the lymph node draining other metastatic tumor
T0	0	cell	V_LN_Ln2	Tregs in the lymph node draining other metastatic tumor
IL2	0.00019	nanomolarity	V_LN_Ln2	IL2 in the lymph node draining other metastatic tumor
nT1	113.739	cell	V_LN_Ln2	naive CD8 T cells in the lymph node draining other metastatic tumor
aT1	0	cell	V_LN_Ln2	activated cytotoxic T cells in the lymph node draining other metastatic tumor (specific to neo-antigen 1)
T1	0	cell	V_LN_Ln2	Cytotoxic T cells in the lymph node draining other metastatic tumor (specific to neo-antigen 1)
aT2	0	cell	V_LN_Ln2	activated cytotoxic T cells in the lymph node draining other metastatic tumor (specific to neo-antigen 2)
T2	0	cell	V_LN_Ln2	Cytotoxic T cells in the lymph node draining other metastatic tumor (specific to neo-antigen 2)
aT3	0	cell	V_LN_Ln2	activated cytotoxic T cells in the lymph node draining other metastatic tumor (specific to neo-antigen 3)
T3	0	cell	V_LN_Ln2	Cytotoxic T cells in the lymph node draining other metastatic tumor (specific to neo-antigen 3)
aT4	0	cell	V_LN_Ln2	activated cytotoxic T cells in the lymph node draining other metastatic tumor (specific to neo-antigen 4)
T4	0	cell	V_LN_Ln2	Cytotoxic T cells in the lymph node draining other metastatic tumor (specific to neo-antigen 4)
aT5	0	cell	V_LN_Ln2	activated cytotoxic T cells in the lymph node draining other metastatic tumor (specific to neo-antigen 5)
T5	0	cell	V_LN_Ln2	Cytotoxic T cells in the lymph node draining other metastatic tumor (specific to neo-antigen 5)
aT6	0	cell	V_LN_Ln2	activated cytotoxic T cells in the lymph node draining other metastatic tumor (specific to neo-antigen 6)
T6	0	cell	V_LN_Ln2	Cytotoxic T cells in the lymph node draining other metastatic tumor (specific to neo-antigen 6)
aT7	0	cell	V_LN_Ln2	activated cytotoxic T cells in the lymph node draining other metastatic tumor (specific to neo-antigen 7)
T7	0	cell	V_LN_Ln2	Cytotoxic T cells in the lymph node draining other metastatic tumor (specific to neo-antigen 7)
aT8	0	cell	V_LN_Ln2	activated cytotoxic T cells in the lymph node draining other metastatic tumor (specific to neo-antigen 8)
T8	0	cell	V_LN_Ln2	Cytotoxic T cells in the lymph node draining other metastatic tumor (specific to neo-antigen 8)
mAPC_other	0	cell	V_LN_Ln2	mature antigen presenting cells in the lymph node drainig other metastatic tumor
APC	0	cell	V_LN_Ln2	naive antigen presenting cells in the lymph node darining other metastatic tumor
aPD1	0	nanomolarity	V_LN_Ln2	anti-PD1 antibody in lymph node draining other metastatic tumor
aPDL1	0	nanomolarity	V_LN_Ln2	anti-PDL1 antibody in lymph node draining other metastatic tumor
aCTLA4	0	nanomolarity	V_LN_Ln2	anti-CTLA4 antibody in lymph node draining other metastatic tumor
aTh	0	cell	V_LN_Ln2	activated helper T cells in the lymph node draining other metastatic tumor
Th	0	cell	V_LN_Ln2	helper T cells in the lymph node draining other metastatic tumor
P0	0	molarity	V_e	antigen P0 in the APC endosomes (in primary tumor)
p0	0	molarity	V_e	epitope p0 in the APC endosomes (in primary tumor)
P1	0	molarity	V_e	antigen P1 in the APC endosomes (in primary tumor)
p1	0	molarity	V_e	epitope p1 in the APC endosomes (in primary tumor)
P2	0	molarity	V_e	antigen P2 in the APC endosomes (in primary tumor)
p2	0	molarity	V_e	epitope p2 in the APC endosomes (in primary tumor)
P3	0	molarity	V_e	antigen P3 in the APC endosomes (in primary tumor)
p3	0	molarity	V_e	epitope p3 in the APC endosomes (in primary tumor)
P4	0	molarity	V_e	antigen P4 in the APC endosomes (in primary tumor)
p4	0	molarity	V_e	epitope p4 in the APC endosomes (in primary tumor)
P5	0	molarity	V_e	antigen P5 in the APC endosomes (in primary tumor)
p5	0	molarity	V_e	epitope p5 in the APC endosomes (in primary tumor)
P6	0	molarity	V_e	antigen P6 in the APC endosomes (in primary tumor)
p6	0	molarity	V_e	epitope p6 in the APC endosomes (in primary tumor)
P7	0	molarity	V_e	antigen P7 in the APC endosomes (in primary tumor)
p7	0	molarity	V_e	epitope p7 in the APC endosomes (in primary tumor)
P8	0	molarity	V_e	antigen P8 in the APC endosomes (in primary tumor)
p8	0	molarity	V_e	epitope p8 in the APC endosomes (in primary tumor)
M1	2185.79	molecule/micrometer^2	A_e	MHC per area on the endosomal surface (in primary tumor)
M1p0	0	molecule/micrometer^2	A_e	Antigen-MHC complex on the endosomal surface (self-antigen in primary tumor)
M1p1	0	molecule/micrometer^2	A_e	Antigen-MHC complex on the endosomal surface (neo-antigen 1 in primary tumor)
M1p2	0	molecule/micrometer^2	A_e	Antigen-MHC complex on the endosomal surface (neo-antigen 2 in primary tumor)
M1p3	0	molecule/micrometer^2	A_e	Antigen-MHC complex on the endosomal surface (neo-antigen 3 in primary tumor)
M1p4	0	molecule/micrometer^2	A_e	Antigen-MHC complex on the endosomal surface (neo-antigen 4 in primary tumor)
M1p5	0	molecule/micrometer^2	A_e	Antigen-MHC complex on the endosomal surface (neo-antigen 5 in primary tumor)
M1p6	0	molecule/micrometer^2	A_e	Antigen-MHC complex on the endosomal surface (neo-antigen 6 in primary tumor)
M1p7	0	molecule/micrometer^2	A_e	Antigen-MHC complex on the endosomal surface (neo-antigen 7 in primary tumor)
M1p8	0	molecule/micrometer^2	A_e	Antigen-MHC complex on the endosomal surface (neo-antigen 8 in primary tumor)
M1	1e-06	molecule/micrometer^2	A_s	MHC per area on the cell surface (in primary tumor)
M1p0	0	molecule/micrometer^2	A_s	Antigen-MHC complex on the cell surface (self-antigen in primary tumor)
M1p1	0	molecule/micrometer^2	A_s	Antigen-MHC complex on the cell surface (neo-antigen 1 in primary tumor)
M1p2	0	molecule/micrometer^2	A_s	Antigen-MHC complex on the cell surface (neo-antigen 2 in primary tumor)
M1p3	0	molecule/micrometer^2	A_s	Antigen-MHC complex on the cell surface (neo-antigen 3 in primary tumor)
M1p4	0	molecule/micrometer^2	A_s	Antigen-MHC complex on the cell surface (neo-antigen 4 in primary tumor)
M1p5	0	molecule/micrometer^2	A_s	Antigen-MHC complex on the cell surface (neo-antigen 5 in primary tumor)
M1p6	0	molecule/micrometer^2	A_s	Antigen-MHC complex on the cell surface (neo-antigen 6 in primary tumor)
M1p7	0	molecule/micrometer^2	A_s	Antigen-MHC complex on the cell surface (neo-antigen 7 in primary tumor)
M1p8	0	molecule/micrometer^2	A_s	Antigen-MHC complex on the cell surface (neo-antigen 8 in primary tumor)
P0	0	molarity	V_e_Ln1	antigen P0 in the APC endosomes (in lung metastatic tumor 1)
p0	0	molarity	V_e_Ln1	epitope p0 in the APC endosomes (in lung metastatic tumor 1)
P1	0	molarity	V_e_Ln1	antigen P1 in the APC endosomes (in lung metastatic tumor 1)
p1	0	molarity	V_e_Ln1	epitope p1 in the APC endosomes (in lung metastatic tumor 1)
P2	0	molarity	V_e_Ln1	antigen P2 in the APC endosomes (in lung metastatic tumor 1)
p2	0	molarity	V_e_Ln1	epitope p2 in the APC endosomes (in lung metastatic tumor 1)
P3	0	molarity	V_e_Ln1	antigen P3 in the APC endosomes (in lung metastatic tumor 1)
p3	0	molarity	V_e_Ln1	epitope p3 in the APC endosomes (in lung metastatic tumor 1)
P4	0	molarity	V_e_Ln1	antigen P4 in the APC endosomes (in lung metastatic tumor 1)
p4	0	molarity	V_e_Ln1	epitope p4 in the APC endosomes (in lung metastatic tumor 1)
P5	0	molarity	V_e_Ln1	antigen P5 in the APC endosomes (in lung metastatic tumor 1)
p5	0	molarity	V_e_Ln1	epitope p5 in the APC endosomes (in lung metastatic tumor 1)
P6	0	molarity	V_e_Ln1	antigen P6 in the APC endosomes (in lung metastatic tumor 1)
p6	0	molarity	V_e_Ln1	epitope p6 in the APC endosomes (in lung metastatic tumor 1)
P7	0	molarity	V_e_Ln1	antigen P7 in the APC endosomes (in lung metastatic tumor 1)
p7	0	molarity	V_e_Ln1	epitope p7 in the APC endosomes (in lung metastatic tumor 1)
P8	0	molarity	V_e_Ln1	antigen P8 in the APC endosomes (in lung metastatic tumor 1)
p8	0	molarity	V_e_Ln1	epitope p8 in the APC endosomes (in lung metastatic tumor 1)
M1	2185.79	molecule/micrometer^2	A_e_Ln1	MHC per area on the endosomal surface (in lung metastatic tumor 1)
M1p0	0	molecule/micrometer^2	A_e_Ln1	Antigen-MHC complex on the endosomal surface (self-antigen in lung metastatic tumor 1)
M1p1	0	molecule/micrometer^2	A_e_Ln1	Antigen-MHC complex on the endosomal surface (neo-antigen 1 in lung metastatic tumor 1)
M1p2	0	molecule/micrometer^2	A_e_Ln1	Antigen-MHC complex on the endosomal surface (neo-antigen 2 in lung metastatic tumor 1)
M1p3	0	molecule/micrometer^2	A_e_Ln1	Antigen-MHC complex on the endosomal surface (neo-antigen 3 in lung metastatic tumor 1)
M1p4	0	molecule/micrometer^2	A_e_Ln1	Antigen-MHC complex on the endosomal surface (neo-antigen 4 in lung metastatic tumor 1)
M1p5	0	molecule/micrometer^2	A_e_Ln1	Antigen-MHC complex on the endosomal surface (neo-antigen 5 in lung metastatic tumor 1)
M1p6	0	molecule/micrometer^2	A_e_Ln1	Antigen-MHC complex on the endosomal surface (neo-antigen 6 in lung metastatic tumor 1)
M1p7	0	molecule/micrometer^2	A_e_Ln1	Antigen-MHC complex on the endosomal surface (neo-antigen 7 in lung metastatic tumor 1)
M1p8	0	molecule/micrometer^2	A_e_Ln1	Antigen-MHC complex on the endosomal surface (neo-antigen 8 in lung metastatic tumor 1)
M1	1e-06	molecule/micrometer^2	A_s_Ln1	MHC per area on the cell surface (in lung metastatic tumor 1)
M1p0	0	molecule/micrometer^2	A_s_Ln1	Antigen-MHC complex on the cell surface (self-antigen in lung metastatic tumor 1)
M1p1	0	molecule/micrometer^2	A_s_Ln1	Antigen-MHC complex on the cell surface (neo-antigen 1 in lung metastatic tumor 1)
M1p2	0	molecule/micrometer^2	A_s_Ln1	Antigen-MHC complex on the cell surface (neo-antigen 2 in lung metastatic tumor 1)
M1p3	0	molecule/micrometer^2	A_s_Ln1	Antigen-MHC complex on the cell surface (neo-antigen 3 in lung metastatic tumor 1)
M1p4	0	molecule/micrometer^2	A_s_Ln1	Antigen-MHC complex on the cell surface (neo-antigen 4 in lung metastatic tumor 1)
M1p5	0	molecule/micrometer^2	A_s_Ln1	Antigen-MHC complex on the cell surface (neo-antigen 5 in lung metastatic tumor 1)
M1p6	0	molecule/micrometer^2	A_s_Ln1	Antigen-MHC complex on the cell surface (neo-antigen 6 in lung metastatic tumor 1)
M1p7	0	molecule/micrometer^2	A_s_Ln1	Antigen-MHC complex on the cell surface (neo-antigen 7 in lung metastatic tumor 1)
M1p8	0	molecule/micrometer^2	A_s_Ln1	Antigen-MHC complex on the cell surface (neo-antigen 8 in lung metastatic tumor 1)
P0	0	molarity	V_e_Ln2	antigen P0 in the APC endosomes (in lung metastatic tumor 2)
p0	0	molarity	V_e_Ln2	epitope p0 in the APC endosomes (in lung metastatic tumor 2)
P1	0	molarity	V_e_Ln2	antigen P1 in the APC endosomes (in lung metastatic tumor 2)
p1	0	molarity	V_e_Ln2	epitope p1 in the APC endosomes (in lung metastatic tumor 2)
P2	0	molarity	V_e_Ln2	antigen P2 in the APC endosomes (in lung metastatic tumor 2)
p2	0	molarity	V_e_Ln2	epitope p2 in the APC endosomes (in lung metastatic tumor 2)
P3	0	molarity	V_e_Ln2	antigen P3 in the APC endosomes (in lung metastatic tumor 2)
p3	0	molarity	V_e_Ln2	epitope p3 in the APC endosomes (in lung metastatic tumor 2)
P4	0	molarity	V_e_Ln2	antigen P4 in the APC endosomes (in lung metastatic tumor 2)
p4	0	molarity	V_e_Ln2	epitope p4 in the APC endosomes (in lung metastatic tumor 2)
P5	0	molarity	V_e_Ln2	antigen P5 in the APC endosomes (in lung metastatic tumor 2)
p5	0	molarity	V_e_Ln2	epitope p5 in the APC endosomes (in lung metastatic tumor 2)
P6	0	molarity	V_e_Ln2	antigen P6 in the APC endosomes (in lung metastatic tumor 2)
p6	0	molarity	V_e_Ln2	epitope p6 in the APC endosomes (in lung metastatic tumor 2)
P7	0	molarity	V_e_Ln2	antigen P7 in the APC endosomes (in lung metastatic tumor 2)
p7	0	molarity	V_e_Ln2	epitope p7 in the APC endosomes (in lung metastatic tumor 2)
P8	0	molarity	V_e_Ln2	antigen P8 in the APC endosomes (in lung metastatic tumor 2)
p8	0	molarity	V_e_Ln2	epitope p8 in the APC endosomes (in lung metastatic tumor 2)
M1	2185.79	molecule/micrometer^2	A_e_Ln2	MHC per area on the endosomal surface (in lung metastatic tumor 2)
M1p0	0	molecule/micrometer^2	A_e_Ln2	Antigen-MHC complex on the endosomal surface (self-antigen in lung metastatic tumor 2)
M1p1	0	molecule/micrometer^2	A_e_Ln2	Antigen-MHC complex on the endosomal surface (neo-antigen 1 in lung metastatic compartment 2)
M1p2	0	molecule/micrometer^2	A_e_Ln2	Antigen-MHC complex on the endosomal surface (neo-antigen 2 in lung metastatic compartment 2)
M1p3	0	molecule/micrometer^2	A_e_Ln2	Antigen-MHC complex on the endosomal surface (neo-antigen 3 in lung metastatic compartment 2)
M1p4	0	molecule/micrometer^2	A_e_Ln2	Antigen-MHC complex on the endosomal surface (neo-antigen 4 in lung metastatic compartment 2)
M1p5	0	molecule/micrometer^2	A_e_Ln2	Antigen-MHC complex on the endosomal surface (neo-antigen 5 in lung metastatic compartment 2)
M1p6	0	molecule/micrometer^2	A_e_Ln2	Antigen-MHC complex on the endosomal surface (neo-antigen 6 in lung metastatic compartment 2)
M1p7	0	molecule/micrometer^2	A_e_Ln2	Antigen-MHC complex on the endosomal surface (neo-antigen 7 in lung metastatic compartment 2)
M1p8	0	molecule/micrometer^2	A_e_Ln2	Antigen-MHC complex on the endosomal surface (neo-antigen 8 in lung metastatic compartment 2)
M1	1e-06	molecule/micrometer^2	A_s_Ln2	MHC per area on the cell surface (in lung metastatic tumor 2)
M1p0	0	molecule/micrometer^2	A_s_Ln2	Antigen-MHC complex on the cell surface (self-antigen in lung metastatic tumor 2)
M1p1	0	molecule/micrometer^2	A_s_Ln2	Antigen-MHC complex on the cell surface (neo-antigen 1 in lung metastatic tumor 2)
M1p2	0	molecule/micrometer^2	A_s_Ln2	Antigen-MHC complex on the cell surface (neo-antigen 2 in lung metastatic tumor 2)
M1p3	0	molecule/micrometer^2	A_s_Ln2	Antigen-MHC complex on the cell surface (neo-antigen 3 in lung metastatic tumor 2)
M1p4	0	molecule/micrometer^2	A_s_Ln2	Antigen-MHC complex on the cell surface (neo-antigen 4 in lung metastatic tumor 2)
M1p5	0	molecule/micrometer^2	A_s_Ln2	Antigen-MHC complex on the cell surface (neo-antigen 5 in lung metastatic tumor 2)
M1p6	0	molecule/micrometer^2	A_s_Ln2	Antigen-MHC complex on the cell surface (neo-antigen 6 in lung metastatic tumor 2)
M1p7	0	molecule/micrometer^2	A_s_Ln2	Antigen-MHC complex on the cell surface (neo-antigen 7 in lung metastatic tumor 2)
M1p8	0	molecule/micrometer^2	A_s_Ln2	Antigen-MHC complex on the cell surface (neo-antigen 8 in lung metastatic tumor 2)
P0	0	molarity	V_e_other	antigen P0 in the APC endosomes (in other metastatic tumor)
p0	0	molarity	V_e_other	epitope p0 in the APC endosomes (in other metastatic tumor)
P1	0	molarity	V_e_other	antigen P1 in the APC endosomes (in other metastatic tumor)
p1	0	molarity	V_e_other	epitope p1 in the APC endosomes (in other metastatic tumor)
P2	0	molarity	V_e_other	antigen P2 in the APC endosomes (in other metastatic tumor)
p2	0	molarity	V_e_other	epitope p2 in the APC endosomes (in other metastatic tumor)
P3	0	molarity	V_e_other	antigen P3 in the APC endosomes (in other metastatic tumor)
p3	0	molarity	V_e_other	epitope p3 in the APC endosomes (in other metastatic tumor)
P4	0	molarity	V_e_other	antigen P4 in the APC endosomes (in other metastatic tumor)
p4	0	molarity	V_e_other	epitope p4 in the APC endosomes (in other metastatic tumor)
P5	0	molarity	V_e_other	antigen P5 in the APC endosomes (in other metastatic tumor)
p5	0	molarity	V_e_other	epitope p5 in the APC endosomes (in other metastatic tumor)
P6	0	molarity	V_e_other	antigen P6 in the APC endosomes (in other metastatic tumor)
p6	0	molarity	V_e_other	epitope p6 in the APC endosomes (in other metastatic tumor)
P7	0	molarity	V_e_other	antigen P7 in the APC endosomes (in other metastatic tumor)
p7	0	molarity	V_e_other	epitope p7 in the APC endosomes (in other metastatic tumor)
P8	0	molarity	V_e_other	antigen P8 in the APC endosomes (in other metastatic tumor)
p8	0	molarity	V_e_other	epitope p8 in the APC endosomes (in other metastatic tumor)
M1	2185.79	molecule/micrometer^2	A_e_other	MHC per area on the endosomal surface (in other metastatic tumor)
M1p0	0	molecule/micrometer^2	A_e_other	Antigen-MHC complex on the endosomal surface (self-antigen in other metastatic tumor)
M1p1	0	molecule/micrometer^2	A_e_other	Antigen-MHC complex on the endosomal surface (neo-antigen 1 in other metastatic tumor)
M1p2	0	molecule/micrometer^2	A_e_other	Antigen-MHC complex on the endosomal surface (neo-antigen 2 in other metastatic tumor)
M1p3	0	molecule/micrometer^2	A_e_other	Antigen-MHC complex on the endosomal surface (neo-antigen 3 in other metastatic tumor)
M1p4	0	molecule/micrometer^2	A_e_other	Antigen-MHC complex on the endosomal surface (neo-antigen 4 in other metastatic tumor)
M1p5	0	molecule/micrometer^2	A_e_other	Antigen-MHC complex on the endosomal surface (neo-antigen 5 in other metastatic tumor)
M1p6	0	molecule/micrometer^2	A_e_other	Antigen-MHC complex on the endosomal surface (neo-antigen 6 in other metastatic tumor)
M1p7	0	molecule/micrometer^2	A_e_other	Antigen-MHC complex on the endosomal surface (neo-antigen 7 in other metastatic tumor)
M1p8	0	molecule/micrometer^2	A_e_other	Antigen-MHC complex on the endosomal surface (neo-antigen 8 in other metastatic tumor)
M1	1e-06	molecule/micrometer^2	A_s_other	MHC per area on the cell surface (in other metastatic tumor)
M1p0	0	molecule/micrometer^2	A_s_other	Antigen-MHC complex on the cell surface (self-antigen in other metastatic tumor)
M1p1	0	molecule/micrometer^2	A_s_other	Antigen-MHC complex on the cell surface (neo-antigen 1 in other metastatic tumor)
M1p2	0	molecule/micrometer^2	A_s_other	Antigen-MHC complex on the cell surface (neo-antigen 2 in other metastatic tumor)
M1p3	0	molecule/micrometer^2	A_s_other	Antigen-MHC complex on the cell surface (neo-antigen 3 in other metastatic tumor)
M1p4	0	molecule/micrometer^2	A_s_other	Antigen-MHC complex on the cell surface (neo-antigen 4 in other metastatic tumor)
M1p5	0	molecule/micrometer^2	A_s_other	Antigen-MHC complex on the cell surface (neo-antigen 5 in other metastatic tumor)
M1p6	0	molecule/micrometer^2	A_s_other	Antigen-MHC complex on the cell surface (neo-antigen 6 in other metastatic tumor)
M1p7	0	molecule/micrometer^2	A_s_other	Antigen-MHC complex on the cell surface (neo-antigen 7 in other metastatic tumor)
M1p8	0	molecule/micrometer^2	A_s_other	Antigen-MHC complex on the cell surface (neo-antigen 8 in other metastatic tumor)
PDL1_total	0	molecule/micrometer^2	syn_T_C1	bound and unbound PDL1 molecules (synapse between T cell and cancer cell in primary tumor)
PDL2_total	0	molecule/micrometer^2	syn_T_C1	bound and unbound PDL2 molecules (synapse between T cell and cancer cell in primary tumor)
PD1_PDL1	0	molecule/micrometer^2	syn_T_C1	PD1-PDL1 complex (synapse between T cell and cancer cell in primary tumor)
PD1_PDL2	0	molecule/micrometer^2	syn_T_C1	PD1-PDL2 complex (synapse between T cell and cancer cell in primary tumor)
PD1	0	molecule/micrometer^2	syn_T_C1	PD1 (synapse between T cell and cancer cell in primary tumor)
PDL1	0	molecule/micrometer^2	syn_T_C1	PDL1 (synapse between T cell and cancer cell in primary tumor)
PDL2	0	molecule/micrometer^2	syn_T_C1	PDL2 (synapse between T cell and cancer cell in primary tumor)
PD1_aPD1	0	molecule/micrometer^2	syn_T_C1	PD1-aPD1 complex (synapse between T cell and cancer cell in primary tumor)
PD1_aPD1_PD1	0	molecule/micrometer^2	syn_T_C1	PD1-aPD1-PD1 complex (synapse between T cell and cancer cell in primary tumor)
PDL1_aPDL1	0	molecule/micrometer^2	syn_T_C1	PDL1-aPDL1 complex (synapse between T cell and cancer cell in primary tumor)
PDL1_aPDL1_PDL1	0	molecule/micrometer^2	syn_T_C1	PDL1-aPDL1-PDL1 complex (synapse between T cell and cancer cell in primary tumor)
TPDL1	0	molecule/micrometer^2	syn_T_C1	PDL1 on T cell (synapse between T cell and cancer cell in primary tumor)
TPDL1_aPDL1	0	molecule/micrometer^2	syn_T_C1	TPDL1-aPDL1 complex (synapse between T cell and cancer cell in primary tumor)
TPDL1_aPDL1_TPDL1	0	molecule/micrometer^2	syn_T_C1	TPDL1-aPDL1-TPDL1 complex (synapse between T cell and cancer cell in primary tumor)
CD28_CD80	0	molecule/micrometer^2	syn_T_C1	CD28-CD80 complex (synapse between T cell and cancer cell in primary tumor)
CD28_CD80_CD28	0	molecule/micrometer^2	syn_T_C1	CD28-CD80-CD28 complex (synapse between T cell and cancer cell in primary tumor)
CD28_CD86	0	molecule/micrometer^2	syn_T_C1	CD28-CD86 complex (synapse between T cell and cancer cell in primary tumor)
CD80_CTLA4	0	molecule/micrometer^2	syn_T_C1	CD80-CTLA4 complex (synapse between T cell and cancer cell in primary tumor)
CD80_CTLA4_CD80	0	molecule/micrometer^2	syn_T_C1	CD80-CTLA4-CD80 complex (synapse between T cell and cancer cell in primary tumor)
CTLA4_CD80_CTLA4	0	molecule/micrometer^2	syn_T_C1	CTLA4-CD80-CTLA4 complex (synapse between T cell and cancer cell in primary tumor)
CD80_CTLA4_CD80_CTLA4	0	molecule/micrometer^2	syn_T_C1	CD80-CTLA4-CD80-CTLA4 complex (synapse between T cell and cancer cell in primary tumor)
CD86_CTLA4	0	molecule/micrometer^2	syn_T_C1	CD86-CTLA4 complex (synapse between T cell and cancer cell in primary tumor)
CD86_CTLA4_CD86	0	molecule/micrometer^2	syn_T_C1	CD86-CTLA4-CD86 complex (synapse between T cell and cancer cell in primary tumor)
PDL1_CD80	0	molecule/micrometer^2	syn_T_C1	PDL1-CD80 complex (synapse between T cell and cancer cell in primary tumor)
PDL1_CD80_CD28	0	molecule/micrometer^2	syn_T_C1	PDL1-CD80-CD28 complex (synapse between T cell and cancer cell in primary tumor)
PDL1_CD80_CTLA4	0	molecule/micrometer^2	syn_T_C1	PDL1-CD80-CTLA4 complex (synapse between T cell and cancer cell in primary tumor)
CD28	0	molecule/micrometer^2	syn_T_C1	CD28 (synapse between T cell and cancer cell in primary tumor)
CTLA4	0	molecule/micrometer^2	syn_T_C1	CTLA4 (synapse between T cell and cancer cell in primary tumor)
CD80	0	molecule/micrometer^2	syn_T_C1	CD80 dimer (synapse between T cell and cancer cell in primary tumor)
CD80m	0	molecule/micrometer^2	syn_T_C1	CD80 monomer (synapse between T cell and cancer cell in primary tumor)
CD86	0	molecule/micrometer^2	syn_T_C1	CD86 (synapse between T cell and cancer cell in primary tumor)
CTLA4_aCTLA4	0	molecule/micrometer^2	syn_T_C1	CTLA4-aCTLA4 complex (synapse between T cell and cancer cell in primary tumor)
CTLA4_aCTLA4_CTLA4	0	molecule/micrometer^2	syn_T_C1	CTLA4-aCTLA4-CTLA4 complex (synapse between T cell and cancer cell in primary tumor)
PDL1_total	0	molecule/micrometer^2	syn_T_C1_Ln1	bound and unbound PDL1 molecules (synapse between T cell and cancer cell in lung metastatic tumor 1)
PDL2_total	0	molecule/micrometer^2	syn_T_C1_Ln1	bound and unbound PDL2 molecules (synapse between T cell and cancer cell in lung metastatic tumor 1)
PD1_PDL1	0	molecule/micrometer^2	syn_T_C1_Ln1	PD1-PDL1 complex (synapse between T cell and cancer cell in lung metastatic tumor 1)
PD1_PDL2	0	molecule/micrometer^2	syn_T_C1_Ln1	PD1-PDL2 complex (synapse between T cell and cancer cell in lung metastatic tumor 1)
PD1	0	molecule/micrometer^2	syn_T_C1_Ln1	PD1 (synapse between T cell and cancer cell in lung metastatic tumor 1)
PDL1	0	molecule/micrometer^2	syn_T_C1_Ln1	PDL1 (synapse between T cell and cancer cell in lung metastatic tumor 1)
PDL2	0	molecule/micrometer^2	syn_T_C1_Ln1	PDL2 (synapse between T cell and cancer cell in lung metastatic tumor 1)
PD1_aPD1	0	molecule/micrometer^2	syn_T_C1_Ln1	PD1-aPD1 complex (synapse between T cell and cancer cell in lung metastatic tumor 1)
PD1_aPD1_PD1	0	molecule/micrometer^2	syn_T_C1_Ln1	PD1-aPD1-PD1 complex (synapse between T cell and cancer cell in lung metastatic tumor 1)
PDL1_aPDL1	0	molecule/micrometer^2	syn_T_C1_Ln1	PDL1-aPDL1 complex (synapse between T cell and cancer cell in lung metastatic tumor 1)
PDL1_aPDL1_PDL1	0	molecule/micrometer^2	syn_T_C1_Ln1	PDL1-aPDL1-PDL1 complex (synapse between T cell and cancer cell in lung metastatic tumor 1)
TPDL1	0	molecule/micrometer^2	syn_T_C1_Ln1	PDL1 on T cell (synapse between T cell and cancer cell in lung metastatic tumor 1)
TPDL1_aPDL1	0	molecule/micrometer^2	syn_T_C1_Ln1	TPDL1-aPDL1 complex (synapse between T cell and cancer cell in lung metastatic tumor 1)
TPDL1_aPDL1_TPDL1	0	molecule/micrometer^2	syn_T_C1_Ln1	TPDL1-aPDL1-TPDL1 complex (synapse between T cell and cancer cell in lung metastatic tumor 1)
CD28_CD80	0	molecule/micrometer^2	syn_T_C1_Ln1	CD28-CD80 complex (synapse between T cell and cancer cell in lung metastatic tumor 1)
CD28_CD80_CD28	0	molecule/micrometer^2	syn_T_C1_Ln1	CD28-CD80-CD28 complex (synapse between T cell and cancer cell in lung metastatic tumor 1)
CD28_CD86	0	molecule/micrometer^2	syn_T_C1_Ln1	CD28-CD86 complex (synapse between T cell and cancer cell in lung metastatic tumor 1)
CD80_CTLA4	0	molecule/micrometer^2	syn_T_C1_Ln1	CD80-CTLA4 complex (synapse between T cell and cancer cell in lung metastatic tumor 1)
CD80_CTLA4_CD80	0	molecule/micrometer^2	syn_T_C1_Ln1	CD80-CTLA4-CD80 complex (synapse between T cell and cancer cell in lung metastatic tumor 1)
CTLA4_CD80_CTLA4	0	molecule/micrometer^2	syn_T_C1_Ln1	CTLA4-CD80-CTLA4 complex (synapse between T cell and cancer cell in lung metastatic tumor 1)
CD80_CTLA4_CD80_CTLA4	0	molecule/micrometer^2	syn_T_C1_Ln1	CD80-CTLA4-CD80-CTLA4 complex (synapse between T cell and cancer cell in lung metastatic tumor 1)
CD86_CTLA4	0	molecule/micrometer^2	syn_T_C1_Ln1	CD86-CTLA4 complex (synapse between T cell and cancer cell in lung metastatic tumor 1)
CD86_CTLA4_CD86	0	molecule/micrometer^2	syn_T_C1_Ln1	CD86-CTLA4-CD86 complex (synapse between T cell and cancer cell in lung metastatic tumor 1)
PDL1_CD80	0	molecule/micrometer^2	syn_T_C1_Ln1	PDL1-CD80 complex (synapse between T cell and cancer cell in lung metastatic tumor 1)
PDL1_CD80_CD28	0	molecule/micrometer^2	syn_T_C1_Ln1	PDL1-CD80-CD28 complex (synapse between T cell and cancer cell in lung metastatic tumor 1)
PDL1_CD80_CTLA4	0	molecule/micrometer^2	syn_T_C1_Ln1	PDL1-CD80-CTLA4 complex (synapse between T cell and cancer cell in lung metastatic tumor 1)
CD28	0	molecule/micrometer^2	syn_T_C1_Ln1	CD28 (synapse between T cell and cancer cell in lung metastatic tumor 1)
CTLA4	0	molecule/micrometer^2	syn_T_C1_Ln1	CTLA4 (synapse between T cell and cancer cell in lung metastatic tumor 1)
CD80	0	molecule/micrometer^2	syn_T_C1_Ln1	CD80 dimer (synapse between T cell and cancer cell in lung metastatic tumor 1)
CD80m	0	molecule/micrometer^2	syn_T_C1_Ln1	CD80 monomer (synapse between T cell and cancer cell in lung metastatic tumor 1)
CD86	0	molecule/micrometer^2	syn_T_C1_Ln1	CD86 (synapse between T cell and cancer cell in lung metastatic tumor 1)
CTLA4_aCTLA4	0	molecule/micrometer^2	syn_T_C1_Ln1	CTLA4-aCTLA4 complex (synapse between T cell and cancer cell in lung metastatic tumor 1)
CTLA4_aCTLA4_CTLA4	0	molecule/micrometer^2	syn_T_C1_Ln1	CTLA4-aCTLA4-CTLA4 complex (synapse between T cell and cancer cell in lung metastatic tumor 1)
PDL1_total	0	molecule/micrometer^2	syn_T_C1_Ln2	bound and unbound PDL1 molecules (synapse between T cell and cancer cell in lung metastatic tumor 2)
PDL2_total	0	molecule/micrometer^2	syn_T_C1_Ln2	bound and unbound PDL2 molecules (synapse between T cell and cancer cell in lung metastatic tumor 2)
PD1_PDL1	0	molecule/micrometer^2	syn_T_C1_Ln2	PD1-PDL1 complex (synapse between T cell and cancer cell in lung metastatic tumor 2)
PD1_PDL2	0	molecule/micrometer^2	syn_T_C1_Ln2	PD1-PDL2 complex (synapse between T cell and cancer cell in lung metastatic tumor 2)
PD1	0	molecule/micrometer^2	syn_T_C1_Ln2	PD1 (synapse between T cell and cancer cell in lung metastatic tumor 2)
PDL1	0	molecule/micrometer^2	syn_T_C1_Ln2	PDL1 (synapse between T cell and cancer cell in lung metastatic tumor 2)
PDL2	0	molecule/micrometer^2	syn_T_C1_Ln2	PDL2 (synapse between T cell and cancer cell in lung metastatic tumor 2)
PD1_aPD1	0	molecule/micrometer^2	syn_T_C1_Ln2	PD1-aPD1 complex (synapse between T cell and cancer cell in lung metastatic tumor 2)
PD1_aPD1_PD1	0	molecule/micrometer^2	syn_T_C1_Ln2	PD1-aPD1-PD1 complex (synapse between T cell and cancer cell in lung metastatic tumor 2)
PDL1_aPDL1	0	molecule/micrometer^2	syn_T_C1_Ln2	PDL1-aPDL1 complex (synapse between T cell and cancer cell in lung metastatic tumor 2)
PDL1_aPDL1_PDL1	0	molecule/micrometer^2	syn_T_C1_Ln2	PDL1-aPDL1-PDL1 complex (synapse between T cell and cancer cell in lung metastatic tumor 2)
TPDL1	0	molecule/micrometer^2	syn_T_C1_Ln2	PDL1 on T cell (synapse between T cell and cancer cell in lung metastatic tumor 2)
TPDL1_aPDL1	0	molecule/micrometer^2	syn_T_C1_Ln2	TPDL1-aPDL1 complex (synapse between T cell and cancer cell in lung metastatic tumor 2)
TPDL1_aPDL1_TPDL1	0	molecule/micrometer^2	syn_T_C1_Ln2	TPDL1-aPDL1-TPDL1 complex (synapse between T cell and cancer cell in lung metastatic tumor 2)
CD28_CD80	0	molecule/micrometer^2	syn_T_C1_Ln2	CD28-CD80 complex (synapse between T cell and cancer cell in lung metastatic tumor 2)
CD28_CD80_CD28	0	molecule/micrometer^2	syn_T_C1_Ln2	CD28-CD80-CD28 complex (synapse between T cell and cancer cell in lung metastatic tumor 2)
CD28_CD86	0	molecule/micrometer^2	syn_T_C1_Ln2	CD28-CD86 complex (synapse between T cell and cancer cell in lung metastatic tumor 2)
CD80_CTLA4	0	molecule/micrometer^2	syn_T_C1_Ln2	CD80-CTLA4 complex (synapse between T cell and cancer cell in lung metastatic tumor 2)
CD80_CTLA4_CD80	0	molecule/micrometer^2	syn_T_C1_Ln2	CD80-CTLA4-CD80 complex (synapse between T cell and cancer cell in lung metastatic tumor 2)
CTLA4_CD80_CTLA4	0	molecule/micrometer^2	syn_T_C1_Ln2	CTLA4-CD80-CTLA4 complex (synapse between T cell and cancer cell in lung metastatic tumor 2)
CD80_CTLA4_CD80_CTLA4	0	molecule/micrometer^2	syn_T_C1_Ln2	CD80-CTLA4-CD80-CTLA4 complex (synapse between T cell and cancer cell in lung metastatic tumor 2)
CD86_CTLA4	0	molecule/micrometer^2	syn_T_C1_Ln2	CD86-CTLA4 complex (synapse between T cell and cancer cell in lung metastatic tumor 2)
CD86_CTLA4_CD86	0	molecule/micrometer^2	syn_T_C1_Ln2	CD86-CTLA4-CD86 complex (synapse between T cell and cancer cell in lung metastatic tumor 2)
PDL1_CD80	0	molecule/micrometer^2	syn_T_C1_Ln2	PDL1-CD80 complex (synapse between T cell and cancer cell in lung metastatic tumor 2)
PDL1_CD80_CD28	0	molecule/micrometer^2	syn_T_C1_Ln2	PDL1-CD80-CD28 complex (synapse between T cell and cancer cell in lung metastatic tumor 2)
PDL1_CD80_CTLA4	0	molecule/micrometer^2	syn_T_C1_Ln2	PDL1-CD80-CTLA4 complex (synapse between T cell and cancer cell in lung metastatic tumor 2)
CD28	0	molecule/micrometer^2	syn_T_C1_Ln2	CD28 (synapse between T cell and cancer cell in lung metastatic tumor 2)
CTLA4	0	molecule/micrometer^2	syn_T_C1_Ln2	CTLA4 (synapse between T cell and cancer cell in lung metastatic tumor 2)
CD80	0	molecule/micrometer^2	syn_T_C1_Ln2	CD80 dimer (synapse between T cell and cancer cell in lung metastatic tumor 2)
CD80m	0	molecule/micrometer^2	syn_T_C1_Ln2	CD80 monomer (synapse between T cell and cancer cell in lung metastatic tumor 2)
CD86	0	molecule/micrometer^2	syn_T_C1_Ln2	CD86 (synapse between T cell and cancer cell in lung metastatic tumor 2)
CTLA4_aCTLA4	0	molecule/micrometer^2	syn_T_C1_Ln2	CTLA4-aCTLA4 complex (synapse between T cell and cancer cell in lung metastatic tumor 2)
CTLA4_aCTLA4_CTLA4	0	molecule/micrometer^2	syn_T_C1_Ln2	CTLA4-aCTLA4-CTLA4 complex (synapse between T cell and cancer cell in lung metastatic tumor 2)
PDL1_total	0	molecule/micrometer^2	syn_T_C1_other	bound and unbound PDL1 molecules (synapse between T cell and cancer cell in other metastatic tumor)
PDL2_total	0	molecule/micrometer^2	syn_T_C1_other	bound and unbound PDL2 molecules (synapse between T cell and cancer cell in other metastatic tumor)
PD1_PDL1	0	molecule/micrometer^2	syn_T_C1_other	PD1-PDL1 complex (synapse between T cell and cancer cell in other metastatic tumor)
PD1_PDL2	0	molecule/micrometer^2	syn_T_C1_other	PD1-PDL2 complex (synapse between T cell and cancer cell in other metastatic tumor)
PD1	0	molecule/micrometer^2	syn_T_C1_other	PD1 (synapse between T cell and cancer cell in other metastatic tumor)
PDL1	0	molecule/micrometer^2	syn_T_C1_other	PDL1 (synapse between T cell and cancer cell in other metastatic tumor)
PDL2	0	molecule/micrometer^2	syn_T_C1_other	PDL2 (synapse between T cell and cancer cell in other metastatic tumor)
PD1_aPD1	0	molecule/micrometer^2	syn_T_C1_other	PD1-aPD1 complex (synapse between T cell and cancer cell in other metastatic tumor)
PD1_aPD1_PD1	0	molecule/micrometer^2	syn_T_C1_other	PD1-aPD1-PD1 complex (synapse between T cell and cancer cell in other metastatic tumor)
PDL1_aPDL1	0	molecule/micrometer^2	syn_T_C1_other	PDL1-aPDL1 complex (synapse between T cell and cancer cell in other metastatic tumor)
PDL1_aPDL1_PDL1	0	molecule/micrometer^2	syn_T_C1_other	PDL1-aPDL1-PDL1 complex (synapse between T cell and cancer cell in other metastatic tumor)
TPDL1	0	molecule/micrometer^2	syn_T_C1_other	PDL1 on T cell (synapse between T cell and cancer cell in other metastatic tumor)
TPDL1_aPDL1	0	molecule/micrometer^2	syn_T_C1_other	TPDL1-aPDL1 complex (synapse between T cell and cancer cell in other metastatic tumor)
TPDL1_aPDL1_TPDL1	0	molecule/micrometer^2	syn_T_C1_other	TPDL1-aPDL1-TPDL1 complex (synapse between T cell and cancer cell in other metastatic tumor)
CD28_CD80	0	molecule/micrometer^2	syn_T_C1_other	CD28-CD80 complex (synapse between T cell and cancer cell in other metastatic tumor)
CD28_CD80_CD28	0	molecule/micrometer^2	syn_T_C1_other	CD28-CD80-CD28 complex (synapse between T cell and cancer cell in other metastatic tumor)
CD28_CD86	0	molecule/micrometer^2	syn_T_C1_other	CD28-CD86 complex (synapse between T cell and cancer cell in other metastatic tumor)
CD80_CTLA4	0	molecule/micrometer^2	syn_T_C1_other	CD80-CTLA4 complex (synapse between T cell and cancer cell in other metastatic tumor)
CD80_CTLA4_CD80	0	molecule/micrometer^2	syn_T_C1_other	CD80-CTLA4-CD80 complex (synapse between T cell and cancer cell in other metastatic tumor)
CTLA4_CD80_CTLA4	0	molecule/micrometer^2	syn_T_C1_other	CTLA4-CD80-CTLA4 complex (synapse between T cell and cancer cell in other metastatic tumor)
CD80_CTLA4_CD80_CTLA4	0	molecule/micrometer^2	syn_T_C1_other	CD80-CTLA4-CD80-CTLA4 complex (synapse between T cell and cancer cell in other metastatic tumor)
CD86_CTLA4	0	molecule/micrometer^2	syn_T_C1_other	CD86-CTLA4 complex (synapse between T cell and cancer cell in other metastatic tumor)
CD86_CTLA4_CD86	0	molecule/micrometer^2	syn_T_C1_other	CD86-CTLA4-CD86 complex (synapse between T cell and cancer cell in other metastatic tumor)
PDL1_CD80	0	molecule/micrometer^2	syn_T_C1_other	PDL1-CD80 complex (synapse between T cell and cancer cell in other metastatic tumor)
PDL1_CD80_CD28	0	molecule/micrometer^2	syn_T_C1_other	PDL1-CD80-CD28 complex (synapse between T cell and cancer cell in other metastatic tumor)
PDL1_CD80_CTLA4	0	molecule/micrometer^2	syn_T_C1_other	PDL1-CD80-CTLA4 complex (synapse between T cell and cancer cell in other metastatic tumor)
CD28	0	molecule/micrometer^2	syn_T_C1_other	CD28 (synapse between T cell and cancer cell in other metastatic tumor)
CTLA4	0	molecule/micrometer^2	syn_T_C1_other	CTLA4 (synapse between T cell and cancer cell in other metastatic tumor)
CD80	0	molecule/micrometer^2	syn_T_C1_other	CD80 dimer (synapse between T cell and cancer cell in other metastatic tumor)
CD80m	0	molecule/micrometer^2	syn_T_C1_other	CD80 monomer (synapse between T cell and cancer cell in other metastatic tumor)
CD86	0	molecule/micrometer^2	syn_T_C1_other	CD86 (synapse between T cell and cancer cell in other metastatic tumor)
CTLA4_aCTLA4	0	molecule/micrometer^2	syn_T_C1_other	CTLA4-aCTLA4 complex (synapse between T cell and cancer cell in other metastatic tumor)
CTLA4_aCTLA4_CTLA4	0	molecule/micrometer^2	syn_T_C1_other	CTLA4-aCTLA4-CTLA4 complex (synapse between T cell and cancer cell in other metastatic tumor)
PDL1_total	0	molecule/micrometer^2	syn_T_APC	bound and unbound PDL1 molecules (synapse between T cell and APC in LN draining primary tumor)
PDL2_total	0	molecule/micrometer^2	syn_T_APC	bound and unbound PDL2 molecules (synapse between T cell and APC in LN draining primary tumor)
PD1_PDL1	0	molecule/micrometer^2	syn_T_APC	PD1-PDL1 complex (synapse between T cell and APC in LN draining primary tumor)
PD1_PDL2	0	molecule/micrometer^2	syn_T_APC	PD1-PDL2 complex (synapse between T cell and APC in LN draining primary tumor)
PD1	0	molecule/micrometer^2	syn_T_APC	PD1 (synapse between T cell and APC in LN draining primary tumor)
PDL1	0	molecule/micrometer^2	syn_T_APC	PDL1 (synapse between T cell and APC in LN draining primary tumor)
PDL2	0	molecule/micrometer^2	syn_T_APC	PDL2 (synapse between T cell and APC in LN draining primary tumor)
PD1_aPD1	0	molecule/micrometer^2	syn_T_APC	PD1-aPD1 complex (synapse between T cell and APC in LN draining primary tumor)
PD1_aPD1_PD1	0	molecule/micrometer^2	syn_T_APC	PD1-aPD1-PD1 complex (synapse between T cell and APC in LN draining primary tumor)
PDL1_aPDL1	0	molecule/micrometer^2	syn_T_APC	PDL1-aPDL1 complex (synapse between T cell and APC in LN draining primary tumor)
PDL1_aPDL1_PDL1	0	molecule/micrometer^2	syn_T_APC	PDL1-aPDL1-PDL1 complex (synapse between T cell and APC in LN draining primary tumor)
TPDL1	0	molecule/micrometer^2	syn_T_APC	PDL1 on T cell (synapse between T cell and APC in LN draining primary tumor)
TPDL1_aPDL1	0	molecule/micrometer^2	syn_T_APC	TPDL1-aPDL1 complex (synapse between T cell and APC in LN draining primary tumor)
TPDL1_aPDL1_TPDL1	0	molecule/micrometer^2	syn_T_APC	TPDL1-aPDL1-TPDL1 complex (synapse between T cell and APC in LN draining primary tumor)
CD28_CD80	0	molecule/micrometer^2	syn_T_APC	CD28-CD80 complex (synapse between T cell and APC in LN draining primary tumor)
CD28_CD80_CD28	0	molecule/micrometer^2	syn_T_APC	CD28-CD80-CD28 complex (synapse between T cell and APC in LN draining primary tumor)
CD28_CD86	0	molecule/micrometer^2	syn_T_APC	CD28-CD86 complex (synapse between T cell and APC in LN draining primary tumor)
CD80_CTLA4	0	molecule/micrometer^2	syn_T_APC	CD80-CTLA4 complex (synapse between T cell and APC in LN draining primary tumor)
CD80_CTLA4_CD80	0	molecule/micrometer^2	syn_T_APC	CD80-CTLA4-CD80 complex (synapse between T cell and APC in LN draining primary tumor)
CTLA4_CD80_CTLA4	0	molecule/micrometer^2	syn_T_APC	CTLA4-CD80-CTLA4 complex (synapse between T cell and APC in LN draining primary tumor)
CD80_CTLA4_CD80_CTLA4	0	molecule/micrometer^2	syn_T_APC	CD80-CTLA4-CD80-CTLA4 complex (synapse between T cell and APC in LN draining primary tumor)
CD86_CTLA4	0	molecule/micrometer^2	syn_T_APC	CD86-CTLA4 complex (synapse between T cell and APC in LN draining primary tumor)
CD86_CTLA4_CD86	0	molecule/micrometer^2	syn_T_APC	CD86-CTLA4-CD86 complex (synapse between T cell and APC in LN draining primary tumor)
PDL1_CD80	0	molecule/micrometer^2	syn_T_APC	PDL1-CD80 complex (synapse between T cell and APC in LN draining primary tumor)
PDL1_CD80_CD28	0	molecule/micrometer^2	syn_T_APC	PDL1-CD80-CD28 complex (synapse between T cell and APC in LN draining primary tumor)
PDL1_CD80_CTLA4	0	molecule/micrometer^2	syn_T_APC	PDL1-CD80-CTLA4 complex (synapse between T cell and APC in LN draining primary tumor)
CD28	0	molecule/micrometer^2	syn_T_APC	CD28 (synapse between T cell and APC in LN draining primary tumor)
CTLA4	0	molecule/micrometer^2	syn_T_APC	CTLA4 (synapse between T cell and APC in LN draining primary tumor)
CD80	0	molecule/micrometer^2	syn_T_APC	CD80 dimer (synapse between T cell and APC in LN draining primary tumor)
CD80m	0	molecule/micrometer^2	syn_T_APC	CD80 monomer (synapse between T cell and APC in LN draining primary tumor)
CD86	0	molecule/micrometer^2	syn_T_APC	CD86 (synapse between T cell and APC in LN draining primary tumor)
CTLA4_aCTLA4	0	molecule/micrometer^2	syn_T_APC	CTLA4-aCTLA4 complex (synapse between T cell and APC in LN draining primary tumor)
CTLA4_aCTLA4_CTLA4	0	molecule/micrometer^2	syn_T_APC	CTLA4-aCTLA4-CTLA4 complex (synapse between T cell and APC in LN draining primary tumor)
PDL1_total	0	molecule/micrometer^2	syn_T_APC_Ln1	bound and unbound PDL1 molecules (synapse between T cell and APC in LN draining lung metastases)
PDL2_total	0	molecule/micrometer^2	syn_T_APC_Ln1	bound and unbound PDL2 molecules (synapse between T cell and APC in LN draining lung metastases)
PD1_PDL1	0	molecule/micrometer^2	syn_T_APC_Ln1	PD1-PDL1 complex (synapse between T cell and APC in LN draining lung metastases)
PD1_PDL2	0	molecule/micrometer^2	syn_T_APC_Ln1	PD1-PDL2 complex (synapse between T cell and APC in LN draining lung metastases)
PD1	0	molecule/micrometer^2	syn_T_APC_Ln1	PD1 (synapse between T cell and APC in LN draining lung metastases)
PDL1	0	molecule/micrometer^2	syn_T_APC_Ln1	PDL1 (synapse between T cell and APC in LN draining lung metastases)
PDL2	0	molecule/micrometer^2	syn_T_APC_Ln1	PDL2 (synapse between T cell and APC in LN draining lung metastases)
PD1_aPD1	0	molecule/micrometer^2	syn_T_APC_Ln1	PD1-aPD1 complex (synapse between T cell and APC in LN draining lung metastases)
PD1_aPD1_PD1	0	molecule/micrometer^2	syn_T_APC_Ln1	PD1-aPD1-PD1 complex (synapse between T cell and APC in LN draining lung metastases)
PDL1_aPDL1	0	molecule/micrometer^2	syn_T_APC_Ln1	PDL1-aPDL1 complex (synapse between T cell and APC in LN draining lung metastases)
PDL1_aPDL1_PDL1	0	molecule/micrometer^2	syn_T_APC_Ln1	PDL1-aPDL1-PDL1 complex (synapse between T cell and APC in LN draining lung metastases)
TPDL1	0	molecule/micrometer^2	syn_T_APC_Ln1	PDL1 on T cell (synapse between T cell and APC in LN draining lung metastases)
TPDL1_aPDL1	0	molecule/micrometer^2	syn_T_APC_Ln1	TPDL1-aPDL1 complex (synapse between T cell and APC in LN draining lung metastases)
TPDL1_aPDL1_TPDL1	0	molecule/micrometer^2	syn_T_APC_Ln1	TPDL1-aPDL1-TPDL1 complex (synapse between T cell and APC in LN draining lung metastases)
CD28_CD80	0	molecule/micrometer^2	syn_T_APC_Ln1	CD28-CD80 complex (synapse between T cell and APC in LN draining lung metastases)
CD28_CD80_CD28	0	molecule/micrometer^2	syn_T_APC_Ln1	CD28-CD80-CD28 complex (synapse between T cell and APC in LN draining lung metastases)
CD28_CD86	0	molecule/micrometer^2	syn_T_APC_Ln1	CD28-CD86 complex (synapse between T cell and APC in LN draining lung metastases)
CD80_CTLA4	0	molecule/micrometer^2	syn_T_APC_Ln1	CD80-CTLA4 complex (synapse between T cell and APC in LN draining lung metastases)
CD80_CTLA4_CD80	0	molecule/micrometer^2	syn_T_APC_Ln1	CD80-CTLA4-CD80 complex (synapse between T cell and APC in LN draining lung metastases)
CTLA4_CD80_CTLA4	0	molecule/micrometer^2	syn_T_APC_Ln1	CTLA4-CD80-CTLA4 complex (synapse between T cell and APC in LN draining lung metastases)
CD80_CTLA4_CD80_CTLA4	0	molecule/micrometer^2	syn_T_APC_Ln1	CD80-CTLA4-CD80-CTLA4 complex (synapse between T cell and APC in LN draining lung metastases)
CD86_CTLA4	0	molecule/micrometer^2	syn_T_APC_Ln1	CD86-CTLA4 complex (synapse between T cell and APC in LN draining lung metastases)
CD86_CTLA4_CD86	0	molecule/micrometer^2	syn_T_APC_Ln1	CD86-CTLA4-CD86 complex (synapse between T cell and APC in LN draining lung metastases)
PDL1_CD80	0	molecule/micrometer^2	syn_T_APC_Ln1	PDL1-CD80 complex (synapse between T cell and APC in LN draining lung metastases)
PDL1_CD80_CD28	0	molecule/micrometer^2	syn_T_APC_Ln1	PDL1-CD80-CD28 complex (synapse between T cell and APC in LN draining lung metastases)
PDL1_CD80_CTLA4	0	molecule/micrometer^2	syn_T_APC_Ln1	PDL1-CD80-CTLA4 complex (synapse between T cell and APC in LN draining lung metastases)
CD28	0	molecule/micrometer^2	syn_T_APC_Ln1	CD28 (synapse between T cell and APC in LN draining lung metastases)
CTLA4	0	molecule/micrometer^2	syn_T_APC_Ln1	CTLA4 (synapse between T cell and APC in LN draining lung metastases)
CD80	0	molecule/micrometer^2	syn_T_APC_Ln1	CD80 dimer (synapse between T cell and APC in LN draining lung metastases)
CD80m	0	molecule/micrometer^2	syn_T_APC_Ln1	CD80 monomer (synapse between T cell and APC in LN draining lung metastases)
CD86	0	molecule/micrometer^2	syn_T_APC_Ln1	CD86 (synapse between T cell and APC in LN draining lung metastases)
CTLA4_aCTLA4	0	molecule/micrometer^2	syn_T_APC_Ln1	CTLA4-aCTLA4 complex (synapse between T cell and APC in LN draining lung metastases)
CTLA4_aCTLA4_CTLA4	0	molecule/micrometer^2	syn_T_APC_Ln1	CTLA4-aCTLA4-CTLA4 complex (synapse between T cell and APC in LN draining lung metastases)
PDL1_total	0	molecule/micrometer^2	syn_T_APC_Ln2	bound and unbound PDL1 molecules (synapse between T cell and APC in LN draining other metastatic tumor)
PDL2_total	0	molecule/micrometer^2	syn_T_APC_Ln2	bound and unbound PDL2 molecules (synapse between T cell and APC in LN draining other metastatic tumor)
PD1_PDL1	0	molecule/micrometer^2	syn_T_APC_Ln2	PD1-PDL1 complex (synapse between T cell and APC in LN draining other metastatic tumor)
PD1_PDL2	0	molecule/micrometer^2	syn_T_APC_Ln2	PD1-PDL2 complex (synapse between T cell and APC in LN draining other metastatic tumor)
PD1	0	molecule/micrometer^2	syn_T_APC_Ln2	PD1 (synapse between T cell and APC in LN draining other metastatic tumor)
PDL1	0	molecule/micrometer^2	syn_T_APC_Ln2	PDL1 (synapse between T cell and APC in LN draining other metastatic tumor)
PDL2	0	molecule/micrometer^2	syn_T_APC_Ln2	PDL2 (synapse between T cell and APC in LN draining other metastatic tumor)
PD1_aPD1	0	molecule/micrometer^2	syn_T_APC_Ln2	PD1-aPD1 complex (synapse between T cell and APC in LN draining other metastatic tumor)
PD1_aPD1_PD1	0	molecule/micrometer^2	syn_T_APC_Ln2	PD1-aPD1-PD1 complex (synapse between T cell and APC in LN draining other metastatic tumor)
PDL1_aPDL1	0	molecule/micrometer^2	syn_T_APC_Ln2	PDL1-aPDL1 complex (synapse between T cell and APC in LN draining other metastatic tumor)
PDL1_aPDL1_PDL1	0	molecule/micrometer^2	syn_T_APC_Ln2	PDL1-aPDL1-PDL1 complex (synapse between T cell and APC in LN draining other metastatic tumor)
TPDL1	0	molecule/micrometer^2	syn_T_APC_Ln2	PDL1 on T cell (synapse between T cell and APC in LN draining other metastatic tumor)
TPDL1_aPDL1	0	molecule/micrometer^2	syn_T_APC_Ln2	TPDL1-aPDL1 complex (synapse between T cell and APC in LN draining other metastatic tumor)
TPDL1_aPDL1_TPDL1	0	molecule/micrometer^2	syn_T_APC_Ln2	TPDL1-aPDL1-TPDL1 complex (synapse between T cell and APC in LN draining other metastatic tumor)
CD28_CD80	0	molecule/micrometer^2	syn_T_APC_Ln2	CD28-CD80 complex (synapse between T cell and APC in LN draining other metastatic tumor)
CD28_CD80_CD28	0	molecule/micrometer^2	syn_T_APC_Ln2	CD28-CD80-CD28 complex (synapse between T cell and APC in LN draining other metastatic tumor)
CD28_CD86	0	molecule/micrometer^2	syn_T_APC_Ln2	CD28-CD86 complex (synapse between T cell and APC in LN draining other metastatic tumor)
CD80_CTLA4	0	molecule/micrometer^2	syn_T_APC_Ln2	CD80-CTLA4 complex (synapse between T cell and APC in LN draining other metastatic tumor)
CD80_CTLA4_CD80	0	molecule/micrometer^2	syn_T_APC_Ln2	CD80-CTLA4-CD80 complex (synapse between T cell and APC in LN draining other metastatic tumor)
CTLA4_CD80_CTLA4	0	molecule/micrometer^2	syn_T_APC_Ln2	CTLA4-CD80-CTLA4 complex (synapse between T cell and APC in LN draining other metastatic tumor)
CD80_CTLA4_CD80_CTLA4	0	molecule/micrometer^2	syn_T_APC_Ln2	CD80-CTLA4-CD80-CTLA4 complex (synapse between T cell and APC in LN draining other metastatic tumor)
CD86_CTLA4	0	molecule/micrometer^2	syn_T_APC_Ln2	CD86-CTLA4 complex (synapse between T cell and APC in LN draining other metastatic tumor)
CD86_CTLA4_CD86	0	molecule/micrometer^2	syn_T_APC_Ln2	CD86-CTLA4-CD86 complex (synapse between T cell and APC in LN draining other metastatic tumor)
PDL1_CD80	0	molecule/micrometer^2	syn_T_APC_Ln2	PDL1-CD80 complex (synapse between T cell and APC in LN draining other metastatic tumor)
PDL1_CD80_CD28	0	molecule/micrometer^2	syn_T_APC_Ln2	PDL1-CD80-CD28 complex (synapse between T cell and APC in LN draining other metastatic tumor)
PDL1_CD80_CTLA4	0	molecule/micrometer^2	syn_T_APC_Ln2	PDL1-CD80-CTLA4 complex (synapse between T cell and APC in LN draining other metastatic tumor)
CD28	0	molecule/micrometer^2	syn_T_APC_Ln2	CD28 (synapse between T cell and APC in LN draining other metastatic tumor)
CTLA4	0	molecule/micrometer^2	syn_T_APC_Ln2	CTLA4 (synapse between T cell and APC in LN draining other metastatic tumor)
CD80	0	molecule/micrometer^2	syn_T_APC_Ln2	CD80 dimer (synapse between T cell and APC in LN draining other metastatic tumor)
CD80m	0	molecule/micrometer^2	syn_T_APC_Ln2	CD80 monomer (synapse between T cell and APC in LN draining other metastatic tumor)
CD86	0	molecule/micrometer^2	syn_T_APC_Ln2	CD86 (synapse between T cell and APC in LN draining other metastatic tumor)
CTLA4_aCTLA4	0	molecule/micrometer^2	syn_T_APC_Ln2	CTLA4-aCTLA4 complex (synapse between T cell and APC in LN draining other metastatic tumor)
CTLA4_aCTLA4_CTLA4	0	molecule/micrometer^2	syn_T_APC_Ln2	CTLA4-aCTLA4-CTLA4 complex (synapse between T cell and APC in LN draining other metastatic tumor)
CD47	600	molecule/micrometer^2	syn_M_C	CD47 on cancer cell (synapse between macrophage and cancer cell in primary tumor)
SIRPa	100	molecule/micrometer^2	syn_M_C	SIRPa on macrophage (synapse between macrophage and cancer cell in primary tumor)
CD47_SIRPa	0	molecule/micrometer^2	syn_M_C	CD47-SIRPa complex (synapse between macrophage and cancer cell in primary tumor)
PDL1_total	0	molecule/micrometer^2	syn_M_C	bound and unbound PDL1 molecules (synapse between macrophage and cancer cell in primary tumor)
PDL2_total	0	molecule/micrometer^2	syn_M_C	bound and unbound PDL2 molecules (synapse between macrophage and cancer cell in primary tumor)
PD1_PDL1	0	molecule/micrometer^2	syn_M_C	PD1-PDL1 complex (synapse between macrophage and cancer cell in primary tumor)
PD1_PDL2	0	molecule/micrometer^2	syn_M_C	PD1-PDL2 complex (synapse between macrophage and cancer cell in primary tumor)
PD1	0	molecule/micrometer^2	syn_M_C	PD1 (synapse between macrophage and cancer cell in primary tumor)
PDL1	0	molecule/micrometer^2	syn_M_C	PDL1 (synapse between macrophage and cancer cell in primary tumor)
PDL2	0	molecule/micrometer^2	syn_M_C	PDL2 (synapse between macrophage and cancer cell in primary tumor)
PD1_aPD1	0	molecule/micrometer^2	syn_M_C	PD1-aPD1 complex (synapse between macrophage and cancer cell in primary tumor)
PD1_aPD1_PD1	0	molecule/micrometer^2	syn_M_C	PD1-aPD1-PD1 complex (synapse between macrophage and cancer cell in primary tumor)
PDL1_aPDL1	0	molecule/micrometer^2	syn_M_C	PDL1-aPDL1 complex (synapse between macrophage and cancer cell in primary tumor)
PDL1_aPDL1_PDL1	0	molecule/micrometer^2	syn_M_C	PDL1-aPDL1-PDL1 complex (synapse between macrophage and cancer cell in primary tumor)
PDL1_CD80	0	molecule/micrometer^2	syn_M_C	PDL1-CD80 complex (synapse between macrophage and cancer cell in primary tumor)
CD80	0	molecule/micrometer^2	syn_M_C	CD80 (synapse between macrophage and cancer cell in primary tumor)
CD80m	0	molecule/micrometer^2	syn_M_C	CD80 monomer (synapse between macrophage and cancer cell in primary tumor)
CD47	600	molecule/micrometer^2	syn_M_C_Ln1	CD47 on cancer cell (synapse between macrophage and cancer cell in lung metastatic tumor 1)
SIRPa	100	molecule/micrometer^2	syn_M_C_Ln1	SIRPa on macrophage (synapse between macrophage and cancer cell in lung metastatic tumor 1)
CD47_SIRPa	0	molecule/micrometer^2	syn_M_C_Ln1	CD47-SIRPa complex (synapse between macrophage and cancer cell in lung metastatic tumor 1)
PDL1_total	0	molecule/micrometer^2	syn_M_C_Ln1	bound and unbound PDL1 molecules (synapse between macrophage and cancer cell in lung metastatic tumor 1)
PDL2_total	0	molecule/micrometer^2	syn_M_C_Ln1	bound and unbound PDL2 molecules (synapse between macrophage and cancer cell in lung metastatic tumor 1)
PD1_PDL1	0	molecule/micrometer^2	syn_M_C_Ln1	PD1-PDL1 complex (synapse between macrophage and cancer cell in lung metastatic tumor 1)
PD1_PDL2	0	molecule/micrometer^2	syn_M_C_Ln1	PD1-PDL2 complex (synapse between macrophage and cancer cell in lung metastatic tumor 1)
PD1	0	molecule/micrometer^2	syn_M_C_Ln1	PD1 (synapse between macrophage and cancer cell in lung metastatic tumor 1)
PDL1	0	molecule/micrometer^2	syn_M_C_Ln1	PDL1 (synapse between macrophage and cancer cell in lung metastatic tumor 1)
PDL2	0	molecule/micrometer^2	syn_M_C_Ln1	PDL2 (synapse between macrophage and cancer cell in lung metastatic tumor 1)
PD1_aPD1	0	molecule/micrometer^2	syn_M_C_Ln1	PD1-aPD1 complex (synapse between macrophage and cancer cell in lung metastatic tumor 1)
PD1_aPD1_PD1	0	molecule/micrometer^2	syn_M_C_Ln1	PD1-aPD1-PD1 complex (synapse between macrophage and cancer cell in lung metastatic tumor 1)
PDL1_aPDL1	0	molecule/micrometer^2	syn_M_C_Ln1	PDL1-aPDL1 complex (synapse between macrophage and cancer cell in lung metastatic tumor 1)
PDL1_aPDL1_PDL1	0	molecule/micrometer^2	syn_M_C_Ln1	PDL1-aPDL1-PDL1 complex (synapse between macrophage and cancer cell in lung metastatic tumor 1)
PDL1_CD80	0	molecule/micrometer^2	syn_M_C_Ln1	PDL1-CD80 complex (synapse between macrophage and cancer cell in lung metastatic tumor 1)
CD80	0	molecule/micrometer^2	syn_M_C_Ln1	CD80 (synapse between macrophage and cancer cell in lung metastatic tumor 1)
CD80m	0	molecule/micrometer^2	syn_M_C_Ln1	CD80 monomer (synapse between macrophage and cancer cell in lung metastatic tumor 1)
CD47	600	molecule/micrometer^2	syn_M_C_Ln2	CD47 on cancer cell (synapse between macrophage and cancer cell in lung metastatic tumor 2)
SIRPa	100	molecule/micrometer^2	syn_M_C_Ln2	SIRPa on macrophage (synapse between macrophage and cancer cell in lung metastatic tumor 2)
CD47_SIRPa	0	molecule/micrometer^2	syn_M_C_Ln2	CD47-SIRPa complex (synapse between macrophage and cancer cell in lung metastatic tumor 2)
PDL1_total	0	molecule/micrometer^2	syn_M_C_Ln2	bound and unbound PDL1 molecules (synapse between macrophage and cancer cell in lung metastatic tumor 2)
PDL2_total	0	molecule/micrometer^2	syn_M_C_Ln2	bound and unbound PDL2 molecules (synapse between macrophage and cancer cell in lung metastatic tumor 2)
PD1_PDL1	0	molecule/micrometer^2	syn_M_C_Ln2	PD1-PDL1 complex (synapse between macrophage and cancer cell in lung metastatic tumor 2)
PD1_PDL2	0	molecule/micrometer^2	syn_M_C_Ln2	PD1-PDL2 complex (synapse between macrophage and cancer cell in lung metastatic tumor 2)
PD1	0	molecule/micrometer^2	syn_M_C_Ln2	PD1 (synapse between macrophage and cancer cell in lung metastatic tumor 2)
PDL1	0	molecule/micrometer^2	syn_M_C_Ln2	PDL1 (synapse between macrophage and cancer cell in lung metastatic tumor 2)
PDL2	0	molecule/micrometer^2	syn_M_C_Ln2	PDL2 (synapse between macrophage and cancer cell in lung metastatic tumor 2)
PD1_aPD1	0	molecule/micrometer^2	syn_M_C_Ln2	PD1-aPD1 complex (synapse between macrophage and cancer cell in lung metastatic tumor 2)
PD1_aPD1_PD1	0	molecule/micrometer^2	syn_M_C_Ln2	PD1-aPD1-PD1 complex (synapse between macrophage and cancer cell in lung metastatic tumor 2)
PDL1_aPDL1	0	molecule/micrometer^2	syn_M_C_Ln2	PDL1-aPDL1 complex (synapse between macrophage and cancer cell in lung metastatic tumor 2)
PDL1_aPDL1_PDL1	0	molecule/micrometer^2	syn_M_C_Ln2	PDL1-aPDL1-PDL1 complex (synapse between macrophage and cancer cell in lung metastatic tumor 2)
PDL1_CD80	0	molecule/micrometer^2	syn_M_C_Ln2	PDL1-CD80 complex (synapse between macrophage and cancer cell in lung metastatic tumor 2)
CD80	0	molecule/micrometer^2	syn_M_C_Ln2	CD80 (synapse between macrophage and cancer cell in lung metastatic tumor 2)
CD80m	0	molecule/micrometer^2	syn_M_C_Ln2	CD80 monomer (synapse between macrophage and cancer cell in lung metastatic tumor 2)
CD47	600	molecule/micrometer^2	syn_M_C_other	CD47 on cancer cell (synapse between macrophage and cancer cell in other metastatic tumor)
SIRPa	100	molecule/micrometer^2	syn_M_C_other	SIRPa on macrophage (synapse between macrophage and cancer cell in other metastatic tumor)
CD47_SIRPa	0	molecule/micrometer^2	syn_M_C_other	CD47-SIRPa complex (synapse between macrophage and cancer cell in other metastatic tumor)
PDL1_total	0	molecule/micrometer^2	syn_M_C_other	bound and unbound PDL1 molecules (synapse between macrophage and cancer cell in other metastatic tumor)
PDL2_total	0	molecule/micrometer^2	syn_M_C_other	bound and unbound PDL2 molecules (synapse between macrophage and cancer cell in other metastatic tumor)
PD1_PDL1	0	molecule/micrometer^2	syn_M_C_other	PD1-PDL1 complex (synapse between macrophage and cancer cell in other metastatic tumor)
PD1_PDL2	0	molecule/micrometer^2	syn_M_C_other	PD1-PDL2 complex (synapse between macrophage and cancer cell in other metastatic tumor)
PD1	0	molecule/micrometer^2	syn_M_C_other	PD1 (synapse between macrophage and cancer cell in other metastatic tumor)
PDL1	0	molecule/micrometer^2	syn_M_C_other	PDL1 (synapse between macrophage and cancer cell in other metastatic tumor)
PDL2	0	molecule/micrometer^2	syn_M_C_other	PDL2 (synapse between macrophage and cancer cell in other metastatic tumor)
PD1_aPD1	0	molecule/micrometer^2	syn_M_C_other	PD1-aPD1 complex (synapse between macrophage and cancer cell in other metastatic tumor)
PD1_aPD1_PD1	0	molecule/micrometer^2	syn_M_C_other	PD1-aPD1-PD1 complex (synapse between macrophage and cancer cell in other metastatic tumor)
PDL1_aPDL1	0	molecule/micrometer^2	syn_M_C_other	PDL1-aPDL1 complex (synapse between macrophage and cancer cell in other metastatic tumor)
PDL1_aPDL1_PDL1	0	molecule/micrometer^2	syn_M_C_other	PDL1-aPDL1-PDL1 complex (synapse between macrophage and cancer cell in other metastatic tumor)
PDL1_CD80	0	molecule/micrometer^2	syn_M_C_other	PDL1-CD80 complex (synapse between macrophage and cancer cell in other metastatic tumor)
CD80	0	molecule/micrometer^2	syn_M_C_other	CD80 (synapse between macrophage and cancer cell in other metastatic tumor)
CD80m	0	molecule/micrometer^2	syn_M_C_other	CD80 monomer (synapse between macrophage and cancer cell in other metastatic tumor)

## Sheet: Parameters
Name	Value	Unit	Description
cell	1	cell	unit parameter for calculation
day	1	day	unit parameter for calculation
V_Tmin	1e-06	milliliter	minimum tumor compartment volume
vol_cell	2572.44	micrometer^3/cell	Average volume of cancer cell Volume of a cancer cell calculated based on cancer cell diameter (Abramczyk 2015, PMID: 25730442)
vol_Tcell	175.016	micrometer^3/cell	Average volume of T cells Volume of a T cell calculated based on the average T cell diameter (Chapman 1981, PMID: 6975780)
k_cell_clear	0.1	1/day	Rate of dead cell clearance from tumour compartment (estimated)
Ve_T	0.37	dimensionless	Void fraction of the tumor (Finley 2012, PMID: 22547351)
agconc_C1_0	5.4e-13	mole/cell	Concentration of self antigen in cancer clone 1
agconc_C1_1	6.75e-14	mole/cell	Concentration of neoantigen 1 in cancer clone 1
agconc_C1_2	6.75e-14	mole/cell	Concentration of neoantigen 2 in cancer clone 1
agconc_C1_3	6.75e-14	mole/cell	Concentration of neoantigen 3 in cancer clone 1
agconc_C1_4	6.75e-14	mole/cell	Concentration of neoantigen 4 in cancer clone 1
agconc_C1_5	6.75e-14	mole/cell	Concentration of neoantigen 5 in cancer clone 1
agconc_C1_6	6.75e-14	mole/cell	Concentration of neoantigen 6 in cancer clone 1
agconc_C1_7	6.75e-14	mole/cell	Concentration of neoantigen 7 in cancer clone 1
agconc_C1_8	6.75e-14	mole/cell	Concentration of neoantigen 8 in cancer clone 1
totalag_C1	5.4e-13	mole/cell	Total neoantigen concentration in a cancer cell clone C1
agconc_C2_0	5.4e-13	mole/cell	Concentration of self antigen in cancer clone 2
agconc_C2_1	6.75e-14	mole/cell	Concentration of neoantigen 1 in cancer clone 2
agconc_C2_2	6.75e-14	mole/cell	Concentration of neoantigen 2 in cancer clone 2
agconc_C2_3	6.75e-14	mole/cell	Concentration of neoantigen 3 in cancer clone 2
agconc_C2_4	6.75e-14	mole/cell	Concentration of neoantigen 4 in cancer clone 2
agconc_C2_5	6.75e-14	mole/cell	Concentration of neoantigen 5 in cancer clone 2
agconc_C2_6	6.75e-14	mole/cell	Concentration of neoantigen 6 in cancer clone 2
agconc_C2_7	6.75e-14	mole/cell	Concentration of neoantigen 7 in cancer clone 2
agconc_C2_8	6.75e-14	mole/cell	Concentration of neoantigen 8 in cancer clone 2
totalag_C2	5.4e-13	mole/cell	Total neoantigen concentration in a cancer cell clone C2
agconc_C3_0	5.4e-13	mole/cell	Concentration of self antigen in cancer clone 3
agconc_C3_1	6.75e-14	mole/cell	Concentration of neoantigen 1 in cancer clone 3
agconc_C3_2	6.75e-14	mole/cell	Concentration of neoantigen 2 in cancer clone 3
agconc_C3_3	6.75e-14	mole/cell	Concentration of neoantigen 3 in cancer clone 3
agconc_C3_4	6.75e-14	mole/cell	Concentration of neoantigen 4 in cancer clone 3
agconc_C3_5	6.75e-14	mole/cell	Concentration of neoantigen 5 in cancer clone 3
agconc_C3_6	6.75e-14	mole/cell	Concentration of neoantigen 6 in cancer clone 3
agconc_C3_7	6.75e-14	mole/cell	Concentration of neoantigen 7 in cancer clone 3
agconc_C3_8	6.75e-14	mole/cell	Concentration of neoantigen 8 in cancer clone 3
totalag_C3	5.4e-13	mole/cell	Total neoantigen concentration in a cancer cell clone C3
agconc_C4_0	5.4e-13	mole/cell	Concentration of self antigen in cancer clone 4
agconc_C4_1	6.75e-14	mole/cell	Concentration of neoantigen 1 in cancer clone 4
agconc_C4_2	6.75e-14	mole/cell	Concentration of neoantigen 2 in cancer clone 4
agconc_C4_3	6.75e-14	mole/cell	Concentration of neoantigen 3 in cancer clone 4
agconc_C4_4	6.75e-14	mole/cell	Concentration of neoantigen 4 in cancer clone 4
agconc_C4_5	6.75e-14	mole/cell	Concentration of neoantigen 5 in cancer clone 4
agconc_C4_6	6.75e-14	mole/cell	Concentration of neoantigen 6 in cancer clone 4
agconc_C4_7	6.75e-14	mole/cell	Concentration of neoantigen 7 in cancer clone 4
agconc_C4_8	6.75e-14	mole/cell	Concentration of neoantigen 8 in cancer clone 4
totalag_C4	5.4e-13	mole/cell	Total neoantigen concentration in a cancer cell clone C4
agconc_C5_0	5.4e-13	mole/cell	Concentration of self antigen in cancer clone 5
agconc_C5_1	6.75e-14	mole/cell	Concentration of neoantigen 1 in cancer clone 5
agconc_C5_2	6.75e-14	mole/cell	Concentration of neoantigen 2 in cancer clone 5
agconc_C5_3	6.75e-14	mole/cell	Concentration of neoantigen 3 in cancer clone 5
agconc_C5_4	6.75e-14	mole/cell	Concentration of neoantigen 4 in cancer clone 5
agconc_C5_5	6.75e-14	mole/cell	Concentration of neoantigen 5 in cancer clone 5
agconc_C5_6	6.75e-14	mole/cell	Concentration of neoantigen 6 in cancer clone 5
agconc_C5_7	6.75e-14	mole/cell	Concentration of neoantigen 7 in cancer clone 5
agconc_C5_8	6.75e-14	mole/cell	Concentration of neoantigen 8 in cancer clone 5
totalag_C5	5.4e-13	mole/cell	Total neoantigen concentration in a cancer cell clone C5
C_total	0	cell	Total number of cancer cells
T_total	0	cell	Total number of activated T cells in tumor
Tcyt_total	0	cell	Total number of activated T cells in tumor
C1_Tcyt_total	0	cell	Total number of T cells in tumor that can recognize cancer clone 1
C2_Tcyt_total	0	cell	Total number of T cells in tumor that can recognize cancer clone 2
C3_Tcyt_total	0	cell	Total number of T cells in tumor that can recognize cancer clone 3
C4_Tcyt_total	0	cell	Total number of T cells in tumor that can recognize cancer clone 4
C5_Tcyt_total	0	cell	Total number of T cells in tumor that can recognize cancer clone 5
R_Tcell	1	cell/day	Rate of cancer cell death
Tregs_	0	cell	Total number of Tregs in tumor
H_PD1_C1	0.9	dimensionless	Hill function of PDL1 on tumor cells for T cell exhaustion
H_CD28_C1	0.1	dimensionless	Hill function of CD28 on tumor cells
H_APC	0.5	dimensionless	Hill function of mAPC for self-antigen-specific Treg activation
H_mAPC	1	dimensionless	Hill function of mAPC for CD8 T cell activation
H_APCh	1	dimensionless	Hill function of mAPC for neoantigen-specific helper T cell activation
C_total_Ln1	0	cell	Total number of cancer cells
T_total_Ln1	0	cell	Total number of activated T cells in tumor
Tcyt_total_Ln1	0	cell	Total number of activated T cells in tumor
C1_Tcyt_total_Ln1	0	cell	Total number of T cells in tumor that can recognize cancer clone 1
C2_Tcyt_total_Ln1	0	cell	Total number of T cells in tumor that can recognize cancer clone 2
C3_Tcyt_total_Ln1	0	cell	Total number of T cells in tumor that can recognize cancer clone 3
C4_Tcyt_total_Ln1	0	cell	Total number of T cells in tumor that can recognize cancer clone 4
C5_Tcyt_total_Ln1	0	cell	Total number of T cells in tumor that can recognize cancer clone 5
R_Tcell_Ln1	1	cell/day	Rate of cancer cell death
Tregs__Ln1	0	cell	Total number of Tregs in tumor
H_PD1_C1_Ln1	0.9	dimensionless	Hill function of PDL1 on tumor cells for T cell exhaustion
H_CD28_C1_Ln1	0.1	dimensionless	Hill function of CD28 on tumor cells
H_APC_Ln1	0.5	dimensionless	Hill function of mAPC for self-antigen-specific Treg activation
H_mAPC_Ln1	1	dimensionless	Hill function of mAPC for CD8 T cell activation
H_APCh_Ln1	1	dimensionless	Hill function of mAPC for neoantigen-specific helper T cell activation
C_total_Ln2	0	cell	Total number of cancer cells
T_total_Ln2	0	cell	Total number of activated T cells in tumor
Tcyt_total_Ln2	0	cell	Total number of activated T cells in tumor
C1_Tcyt_total_Ln2	0	cell	Total number of T cells in tumor that can recognize cancer clone 1
C2_Tcyt_total_Ln2	0	cell	Total number of T cells in tumor that can recognize cancer clone 2
C3_Tcyt_total_Ln2	0	cell	Total number of T cells in tumor that can recognize cancer clone 3
C4_Tcyt_total_Ln2	0	cell	Total number of T cells in tumor that can recognize cancer clone 4
C5_Tcyt_total_Ln2	0	cell	Total number of T cells in tumor that can recognize cancer clone 5
R_Tcell_Ln2	1	cell/day	Rate of cancer cell death
Tregs__Ln2	0	cell	Total number of Tregs in tumor
H_PD1_C1_Ln2	0.9	dimensionless	Hill function of PDL1 on tumor cells for T cell exhaustion
H_CD28_C1_Ln2	0.1	dimensionless	Hill function of CD28 on tumor cells
H_APC_Ln2	0.5	dimensionless	Hill function of mAPC for self-antigen-specific Treg activation
H_mAPC_Ln2	1	dimensionless	Hill function of mAPC for CD8 T cell activation
H_APCh_Ln2	1	dimensionless	Hill function of mAPC for neoantigen-specific helper T cell activation
C_total_other	0	cell	Total number of cancer cells
T_total_other	0	cell	Total number of activated T cells in tumor
Tcyt_total_other	0	cell	Total number of activated T cells in tumor
C1_Tcyt_total_other	0	cell	Total number of T cells in tumor that can recognize cancer clone 1
C2_Tcyt_total_other	0	cell	Total number of T cells in tumor that can recognize cancer clone 2
C3_Tcyt_total_other	0	cell	Total number of T cells in tumor that can recognize cancer clone 3
C4_Tcyt_total_other	0	cell	Total number of T cells in tumor that can recognize cancer clone 4
C5_Tcyt_total_other	0	cell	Total number of T cells in tumor that can recognize cancer clone 5
R_Tcell_other	1	cell/day	Rate of cancer cell death
Tregs__other	0	cell	Total number of Tregs in tumor
H_PD1_C1_other	0.9	dimensionless	Hill function of PDL1 on tumor cells for T cell exhaustion
H_CD28_C1_other	0.1	dimensionless	Hill function of CD28 on tumor cells
H_APC_other	0.5	dimensionless	Hill function of mAPC for self-antigen-specific Treg activation
H_mAPC_other	1	dimensionless	Hill function of mAPC for CD8 T cell activation
H_APCh_other	1	dimensionless	Hill function of mAPC for neoantigen-specific helper T cell activation
T_total_LN	0	cell	Total number of activated T cells in TDLNs
H_PD1_APC	0.9	dimensionless	Hill function of PDL1 on APC for T cell exhaustion
H_CD28_APC	0.1	dimensionless	Hill function of CD28 on APCs for T cell activation
T_total_LN_Ln1	0	cell	Total number of activated T cells in TDLNs
H_PD1_APC_Ln1	0.9	dimensionless	Hill function of PDL1 on APC for T cell exhaustion
H_CD28_APC_Ln1	0.1	dimensionless	Hill function of CD28 on APCs for T cell activation
T_total_LN_Ln2	0	cell	Total number of activated T cells in TDLNs
H_PD1_APC_Ln2	0.9	dimensionless	Hill function of PDL1 on APC for T cell exhaustion
H_CD28_APC_Ln2	0.1	dimensionless	Hill function of CD28 on APCs for T cell activation
seeding	1	dimensionless	Parameter to turn on or off metastatic tumor seeding
start	1	dimensionless	Parameter to turn on or off metastatic tumor evaluations
delay_Ln1	2100	day	Seeding time of lung metastatic tumor
start_Ln1	0	dimensionless	Parameter to turn on or off metastatic tumor evaluations
delay_Ln2	2100	day	Seeding time of lung metastatic tumor
start_Ln2	0	dimensionless	Parameter to turn on or off metastatic tumor evaluations
delay_other	2100	day	Seeding time of other metastatic tumor
start_other	0	dimensionless	Parameter to turn on or off metastatic tumor evaluations
do_surgery	0	dimensionless	Parameter to turn on or off msurgical resection of primary tumor
surgery_time	200	day	Time of surgery
ncells_C1	1.98228e+06	cell	number of cells
k_C1_growth	0.0065	1/day	Cancer cell growth rate (Ryu 2014, PMID: 24895040; Desai 2006, PMID: 16489089)
k_C1_death	0.0001	1/day	Cancer cell death rate from innate immune cells (Palsson 2013, PMID: 24074340)
ncells_C1_Ln1	3.49272e+06	cell	number of cells
k_C1_growth_Ln1	0.0065	1/day	Cancer cell growth rate (Ryu 2014, PMID: 24895040; Desai 2006, PMID: 16489089)
k_C1_death_Ln1	0.0001	1/day	Cancer cell death rate from innate immune cells (Palsson 2013, PMID: 24074340)
ncells_C1_Ln2	1679.48	cell	number of cells
k_C1_growth_Ln2	0.0065	1/day	Cancer cell growth rate (Ryu 2014, PMID: 24895040; Desai 2006, PMID: 16489089)
k_C1_death_Ln2	0.0001	1/day	Cancer cell death rate from innate immune cells (Palsson 2013, PMID: 24074340)
ncells_C1_other	202146	cell	number of cells
k_C1_growth_other	0.0065	1/day	Cancer cell growth rate (Ryu 2014, PMID: 24895040; Desai 2006, PMID: 16489089)
k_C1_death_other	0.0001	1/day	Cancer cell death rate from innate immune cells (Palsson 2013, PMID: 24074340)
ncells_C2	45658.5	cell	number of cells
k_C2_growth	0.0065	1/day	Cancer cell growth rate (Ryu 2014, PMID: 24895040; Desai 2006, PMID: 16489089)
k_C2_death	0.0001	1/day	Cancer cell death rate from innate immune cells (Palsson 2013, PMID: 24074340)
ncells_C2_Ln1	480957	cell	number of cells
k_C2_growth_Ln1	0.0065	1/day	Cancer cell growth rate (Ryu 2014, PMID: 24895040; Desai 2006, PMID: 16489089)
k_C2_death_Ln1	0.0001	1/day	Cancer cell death rate from innate immune cells (Palsson 2013, PMID: 24074340)
ncells_C2_Ln2	3.26569e+06	cell	number of cells
k_C2_growth_Ln2	0.0065	1/day	Cancer cell growth rate (Ryu 2014, PMID: 24895040; Desai 2006, PMID: 16489089)
k_C2_death_Ln2	0.0001	1/day	Cancer cell death rate from innate immune cells (Palsson 2013, PMID: 24074340)
ncells_C2_other	653763	cell	number of cells
k_C2_growth_other	0.0065	1/day	Cancer cell growth rate (Ryu 2014, PMID: 24895040; Desai 2006, PMID: 16489089)
k_C2_death_other	0.0001	1/day	Cancer cell death rate from innate immune cells (Palsson 2013, PMID: 24074340)
ncells_C3	1927.6	cell	number of cells
k_C3_growth	0.0065	1/day	Cancer cell growth rate (Ryu 2014, PMID: 24895040; Desai 2006, PMID: 16489089)
k_C3_death	0.0001	1/day	Cancer cell death rate from innate immune cells (Palsson 2013, PMID: 24074340)
ncells_C3_Ln1	43274.8	cell	number of cells
k_C3_growth_Ln1	0.0065	1/day	Cancer cell growth rate (Ryu 2014, PMID: 24895040; Desai 2006, PMID: 16489089)
k_C3_death_Ln1	0.0001	1/day	Cancer cell death rate from innate immune cells (Palsson 2013, PMID: 24074340)
ncells_C3_Ln2	47077.4	cell	number of cells
k_C3_growth_Ln2	0.0065	1/day	Cancer cell growth rate (Ryu 2014, PMID: 24895040; Desai 2006, PMID: 16489089)
k_C3_death_Ln2	0.0001	1/day	Cancer cell death rate from innate immune cells (Palsson 2013, PMID: 24074340)
ncells_C3_other	65708.3	cell	number of cells
k_C3_growth_other	0.0065	1/day	Cancer cell growth rate (Ryu 2014, PMID: 24895040; Desai 2006, PMID: 16489089)
k_C3_death_other	0.0001	1/day	Cancer cell death rate from innate immune cells (Palsson 2013, PMID: 24074340)
ncells_C4	2.48871e+06	cell	number of cells
k_C4_growth	0.0065	1/day	Cancer cell growth rate (Ryu 2014, PMID: 24895040; Desai 2006, PMID: 16489089)
k_C4_death	0.0001	1/day	Cancer cell death rate from innate immune cells (Palsson 2013, PMID: 24074340)
ncells_C4_Ln1	473527	cell	number of cells
k_C4_growth_Ln1	0.0065	1/day	Cancer cell growth rate (Ryu 2014, PMID: 24895040; Desai 2006, PMID: 16489089)
k_C4_death_Ln1	0.0001	1/day	Cancer cell death rate from innate immune cells (Palsson 2013, PMID: 24074340)
ncells_C4_Ln2	454818	cell	number of cells
k_C4_growth_Ln2	0.0065	1/day	Cancer cell growth rate (Ryu 2014, PMID: 24895040; Desai 2006, PMID: 16489089)
k_C4_death_Ln2	0.0001	1/day	Cancer cell death rate from innate immune cells (Palsson 2013, PMID: 24074340)
ncells_C4_other	1.68413e+06	cell	number of cells
k_C4_growth_other	0.0065	1/day	Cancer cell growth rate (Ryu 2014, PMID: 24895040; Desai 2006, PMID: 16489089)
k_C4_death_other	0.0001	1/day	Cancer cell death rate from innate immune cells (Palsson 2013, PMID: 24074340)
ncells_C5	181421	cell	number of cells
k_C5_growth	0.0065	1/day	Cancer cell growth rate (Ryu 2014, PMID: 24895040; Desai 2006, PMID: 16489089)
k_C5_death	0.0001	1/day	Cancer cell death rate from innate immune cells (Palsson 2013, PMID: 24074340)
ncells_C5_Ln1	209518	cell	number of cells
k_C5_growth_Ln1	0.0065	1/day	Cancer cell growth rate (Ryu 2014, PMID: 24895040; Desai 2006, PMID: 16489089)
k_C5_death_Ln1	0.0001	1/day	Cancer cell death rate from innate immune cells (Palsson 2013, PMID: 24074340)
ncells_C5_Ln2	930731	cell	number of cells
k_C5_growth_Ln2	0.0065	1/day	Cancer cell growth rate (Ryu 2014, PMID: 24895040; Desai 2006, PMID: 16489089)
k_C5_death_Ln2	0.0001	1/day	Cancer cell death rate from innate immune cells (Palsson 2013, PMID: 24074340)
ncells_C5_other	2.09426e+06	cell	number of cells
k_C5_growth_other	0.0065	1/day	Cancer cell growth rate (Ryu 2014, PMID: 24895040; Desai 2006, PMID: 16489089)
k_C5_death_other	0.0001	1/day	Cancer cell death rate from innate immune cells (Palsson 2013, PMID: 24074340)
k_K_g	4.12	1/day	Tumour vasculature growth rate (Desai 2006, PMID: 16489089)
k_K_d	0.0034	1/day	Tumour vasculature inhibition rate (Desai 2006, PMID: 16489089; Hahnfeldt 1999, PMID: 10519381)
k_vas_Csec	0.00011	picogram/cell/day	Secretion rate of angiogenic factors by cancer cells (Volk 2008, PMID: 18516298)
k_vas_deg	16.6	1/day	Degradation rate of angiogenic factors (Finley 2011, PMID: 22104283)
c_vas_50	1070	picogram/milliliter	Half-maximal conc. of angiogenic factor on tumor capacity growth (Desai 2006, PMID: 16489089)
C_max	27000	cell	Cancer cell capacity (Desai 2006, PMID: 16489089)
C_max_Ln1	27000	cell	Cancer cell capacity (Desai 2006, PMID: 16489089)
C_max_Ln2	27000	cell	Cancer cell capacity (Desai 2006, PMID: 16489089)
C_max_other	27000	cell	Cancer cell capacity (Desai 2006, PMID: 16489089)
initial_tumour_diameter	2.5	centimeter	Pre-treatment tumor diameter
initial_met_diameter	1.6	centimeter	Initial diameter of metastatic tumors (based on tumor dia at autopsy, Huang 2021, PMID: 34711268)
k_C1_therapy	0	1/day	Rate of C1 killing by therapy (see Rules)
k_C2_therapy	0	1/day	Rate of C2 killing by therapy (see Rules)
k_C3_therapy	0	1/day	Rate of C3 killing by therapy (see Rules)
k_C4_therapy	0	1/day	Rate of C4 killing by therapy (see Rules)
k_C5_therapy	0	1/day	Rate of C5 killing by therapy (see Rules)
k_C1_therapy_Ln1	0	1/day	Rate of C1 killing by therapy (see Rules)
k_C2_therapy_Ln1	0	1/day	Rate of C2 killing by therapy (see Rules)
k_C3_therapy_Ln1	0	1/day	Rate of C3 killing by therapy (see Rules)
k_C4_therapy_Ln1	0	1/day	Rate of C4 killing by therapy (see Rules)
k_C5_therapy_Ln1	0	1/day	Rate of C5 killing by therapy (see Rules)
k_C1_therapy_Ln2	0	1/day	Rate of C1 killing by therapy (see Rules)
k_C2_therapy_Ln2	0	1/day	Rate of C2 killing by therapy (see Rules)
k_C3_therapy_Ln2	0	1/day	Rate of C3 killing by therapy (see Rules)
k_C4_therapy_Ln2	0	1/day	Rate of C4 killing by therapy (see Rules)
k_C5_therapy_Ln2	0	1/day	Rate of C5 killing by therapy (see Rules)
k_C1_therapy_other	0	1/day	Rate of C1 killing by therapy (see Rules)
k_C2_therapy_other	0	1/day	Rate of C2 killing by therapy (see Rules)
k_C3_therapy_other	0	1/day	Rate of C3 killing by therapy (see Rules)
k_C4_therapy_other	0	1/day	Rate of C4 killing by therapy (see Rules)
k_C5_therapy_other	0	1/day	Rate of C5 killing by therapy (see Rules)
H_P0	1	dimensionless	Hill function of tumor antigenP0
H_P0_Ln1	1	dimensionless	Hill function of tumor antigenP0
H_P0_Ln2	1	dimensionless	Hill function of tumor antigenP0
H_P0_other	1	dimensionless	Hill function of tumor antigenP0
div_T0	1160000	dimensionless	T Cell Diversity (Robins 2009, PMID: 19706884)
n_T0_clones	63	dimensionless	Number of T cell clones (estimated)
q_nT0_LN_in	0.1	1/day	Rate of naive T cell transport into the LN calculated based on the steady-state naive T cell level in healthy individuals (Autissier 2010, PMID: 20099249)
q_T0_LN_out	24	1/day	Rate of activated T cell transport out of the LN (De Boer and Perelson 1995, PMID: 7475092)
q_nT0_LN_out	2.88	1/day	Rate of naive T cell transport out of the LN (Mandl 2012, PMID: 23071319)
k_T0_act	5	1/day	T0 activation rate (De Boer and Perelson 1995, PMID: 7475092; Robertson-Tessi 2012, PMID: 22051568)
k_T0_pro	1	1/day	T0 proliferation rate (Marchingo 2014, PMID: 25430770)
k_T0_death	0.01	1/day	T0 death rate (De Boer and Perelson 1995, PMID: 7475092)
q_T0_P_in	2.436	1/minute	rate of T0 transport into the peripheral compartment calculated based on T cell transmigration rate (Zhu 1996, PMID: 8706023) and T cell adhesion density (Zhu 1996, PMID: 8706023)
q_T0_P_out	24	1/day	rate of T0 transport out of the peripheral compartment (De Boer and Perelson 1995, PMID: 7475092)
q_T0_T_in	5.8e-05	1/(centimeter^3*minute)	rate of T0 transport into the tumor compartment calculated based on T cell transmigration rate (Zhu 1996, PMID: 8706023) and T cell adhesion density (Zhu 1996, PMID: 8706023)
q_nT0_P_in	0.1764	1/minute	rate of nT0 transport into the peripheral compartment calculated based on T cell transmigration rate (Zhu 1996, PMID: 8706023) and T cell adhesion density (Zhu 1996, PMID: 8706023)
q_nT0_P_out	5.1	1/day	rate of nT0 transport out of the peripheral compartment calculated based on steady-state naive T cell density in healthy individuals (Autissier 2010, PMID: 20099249)
Q_nT0_thym	70000000	cell/day	Thymic output of nT0 (Bains 2009, PMID: 19179300; Yeh 2017, PMID: 28912973)
k_nT0_pro	320000000	cell/day	rate of nT0 proliferation (Braber 2012, PMID: 22365666)
K_nT0_pro	1000000000	cell	half-maximal peripheral proliferation of of nT0 (Braber 2012, PMID: 22365666)
k_nT0_death	0.002	1/day	rate of nT0 death (Braber 2012, PMID: 22365666)
k_IL2_deg	0.2	1/minute	rate of IL2 degradation (Lotze 1985, PMID: 3871099)
k_IL2_cons	6e-06	nanomole/cell/hour	rate of IL2 consumption by T cells (Lotze 1985, PMID: 3871099)
k_IL2_sec	3e-05	nanomole/cell/hour	rate of IL2 secretion from T cells (Han 2012, PMID: 22160692; Thurley 2015, PMID: 25923703; Liu 2001)
IL2_50	0.32	nanomolarity	T cell activation half-maximal IL2 concentration (Marchingo 2014, PMID: 25430770)
IL2_50_Treg	0.32	nanomolarity	Treg activation half-maximal IL2 concentration (Wang and Smith 1987, PMID: 3116143)
N0	2	dimensionless	number of activated T cell generation by TCR signaling only(Marchingo 2014, PMID: 25430770)
N_costim	3	dimensionless	number of activated T cell generation by co-stimulatory signaling only (Marchingo 2014, PMID: 25430770)
N_IL2_CD8	11	dimensionless	maximum number of activated T cell generations due to IL2 (Marchingo 2014, PMID: 25430770)
N_IL2_CD4	8.5	dimensionless	maximum number of activated T cell generations due to IL2 (Marchingo 2014, PMID: 25430770)
N0_Ln1	2	dimensionless	number of activated T cell generation by TCR signaling only(Marchingo 2014, PMID: 25430770)
N_costim_Ln1	3	dimensionless	number of activated T cell generation by co-stimulatory signaling only (Marchingo 2014, PMID: 25430770)
N_IL2_CD8_Ln1	11	dimensionless	maximum number of activated T cell generations due to IL2 (Marchingo 2014, PMID: 25430770)
N_IL2_CD4_Ln1	8.5	dimensionless	maximum number of activated T cell generations due to IL2 (Marchingo 2014, PMID: 25430770)
N0_Ln2	2	dimensionless	number of activated T cell generation by TCR signaling only(Marchingo 2014, PMID: 25430770)
N_costim_Ln2	3	dimensionless	number of activated T cell generation by co-stimulatory signaling only (Marchingo 2014, PMID: 25430770)
N_IL2_CD8_Ln2	11	dimensionless	maximum number of activated T cell generations due to IL2 (Marchingo 2014, PMID: 25430770)
N_IL2_CD4_Ln2	8.5	dimensionless	maximum number of activated T cell generations due to IL2 (Marchingo 2014, PMID: 25430770)
k_Treg	0.05	1/day	Rate of T cell death by Tregs (estimated)
N_aT	1	dimensionless	Number of Activated CD8+ T Cell Generations
N_aT0	1	dimensionless	Number of Activated Treg Generations
N_aT_Ln1	1	dimensionless	Number of Activated CD8+ T Cell Generations
N_aT0_Ln1	1	dimensionless	Number of Activated Treg Generations
N_aT_Ln2	1	dimensionless	Number of Activated CD8+ T Cell Generations
N_aT0_Ln2	1	dimensionless	Number of Activated Treg Generations
div_T1	1110000	dimensionless	T Cell Diversity (Robins 2009, PMID: 19706884)
n_T1_clones	0.0199066	dimensionless	Number of T cell clones (estimated)
n_T2_clones	0.139639	dimensionless	Number of T cell clones (estimated)
n_T3_clones	0.00298206	dimensionless	Number of T cell clones (estimated)
n_T4_clones	0.00768391	dimensionless	Number of T cell clones (estimated)
n_T5_clones	0.0525862	dimensionless	Number of T cell clones (estimated)
n_T6_clones	51.3276	dimensionless	Number of T cell clones (estimated)
n_T7_clones	10.5728	dimensionless	Number of T cell clones (estimated)
n_T8_clones	0.876837	dimensionless	Number of T cell clones (estimated)
q_nT1_LN_in	0.076	1/day	Rate of naive T cell transport into the LN calculated based on the steady-state naive T cell level in healthy individuals (Autissier 2010, PMID: 20099249)
q_T1_LN_out	24	1/day	Rate of activated T cell transport out of the LN (De Boer and Perelson 1995, PMID: 7475092)
q_nT1_LN_out	1.8	1/day	Rate of naive T cell transport out of the LN (Mandl 2012, PMID: 23071319)
k_T1_act	23	1/day	T1 activation rate (De Boer and Perelson 1995, PMID: 7475092; Robertson-Tessi 2012, PMID: 22051568)
k_T1_pro	1	1/day	T1 proliferation rate (Marchingo 2014, PMID: 25430770)
k_T1_death	0.01	1/day	T1 death rate (De Boer and Perelson 1995, PMID: 7475092)
q_T1_T_in	5.8e-05	1/(centimeter^3*minute)	rate of T1 transport into the tumor compartment calculated based on T cell transmigration rate (Zhu 1996, PMID: 8706023) and T cell adhesion density (Zhu 1996, PMID: 8706023)
q_T1_T_in_Ln1	3.5e-05	1/(centimeter^3*minute)	rate of T1 transport into the tumor compartment calculated based on T cell transmigration rate estimated and T cell adhesion density (Zhu 1996, PMID: 8706023)
q_T1_T_in_Ln2	3.5e-05	1/(centimeter^3*minute)	rate of T1 transport into the tumor compartment calculated based on T cell transmigration rate estimated and T cell adhesion density (Zhu 1996, PMID: 8706023)
q_T1_T_in_other	5e-05	1/(centimeter^3*minute)	rate of T1 transport into the tumor compartment calculated based on T cell transmigration rate estimated and T cell adhesion density (Zhu 1996, PMID: 8706023)
q_T1_P_in	2.436	1/minute	rate of T1 transport into the peripheral compartment calculated based on T cell transmigration rate (Zhu 1996, PMID: 8706023) and T cell adhesion density (Zhu 1996, PMID: 8706023)
q_T1_P_out	24	1/day	rate of T1 transport out of the peripheral compartment (De Boer and Perelson 1995, PMID: 7475092)
q_nT1_P_in	0.1764	1/minute	rate of nT1 transport into the peripheral compartment calculated based on T cell transmigration rate (Zhu 1996, PMID: 8706023) and T cell adhesion density (Zhu 1996, PMID: 8706023)
q_nT1_P_out	5.1	1/day	rate of nT1 transport out of the peripheral compartment calculated based on steady-state naive T cell density in healthy individuals (Autissier 2010, PMID: 20099249)
Q_nT1_thym	35000000	cell/day	Thymic output of nT1 (Bains 2009, PMID: 19179300; Ye 2002, PMID: 11994448)
k_nT1_pro	320000000	cell/day	rate of nT1 proliferation (Braber 2012, PMID: 22365666)
K_nT1_pro	1000000000	cell	half-maximal peripheral proliferation of of nT1 (Braber 2012, PMID: 22365666)
k_nT1_death	0.002	1/day	rate of nT1 death (Braber 2012, PMID: 22365666)
k_T1	0.1	1/day	Rate of T cell exhaustion by cancer cells (estimated)
k_C_T1	0.95	1/day	Rate of cancer cell death by T cells (Robertson-Tessi 2012, PMID: 22051568)
H_P1	1	dimensionless	Hill function of tumor antigen P1
H_P2	1	dimensionless	Hill function of tumor antigen P2
H_P3	1	dimensionless	Hill function of tumor antigen P3
H_P4	1	dimensionless	Hill function of tumor antigen P4
H_P5	1	dimensionless	Hill function of tumor antigen P5
H_P6	1	dimensionless	Hill function of tumor antigen P6
H_P7	1	dimensionless	Hill function of tumor antigen P7
H_P8	1	dimensionless	Hill function of tumor antigen P8
H_P1_Ln1	1	dimensionless	Hill function of tumor antigen P1
H_P2_Ln1	1	dimensionless	Hill function of tumor antigen P2
H_P3_Ln1	1	dimensionless	Hill function of tumor antigen P3
H_P4_Ln1	1	dimensionless	Hill function of tumor antigen P4
H_P5_Ln1	1	dimensionless	Hill function of tumor antigen P5
H_P6_Ln1	1	dimensionless	Hill function of tumor antigen P6
H_P7_Ln1	1	dimensionless	Hill function of tumor antigen P7
H_P8_Ln1	1	dimensionless	Hill function of tumor antigen P8
H_P1_Ln2	1	dimensionless	Hill function of tumor antigen P1
H_P2_Ln2	1	dimensionless	Hill function of tumor antigen P2
H_P3_Ln2	1	dimensionless	Hill function of tumor antigen P3
H_P4_Ln2	1	dimensionless	Hill function of tumor antigen P4
H_P5_Ln2	1	dimensionless	Hill function of tumor antigen P5
H_P6_Ln2	1	dimensionless	Hill function of tumor antigen P6
H_P7_Ln2	1	dimensionless	Hill function of tumor antigen P7
H_P8_Ln2	1	dimensionless	Hill function of tumor antigen P8
H_P1_other	1	dimensionless	Hill function of tumor antigen P1
H_P2_other	1	dimensionless	Hill function of tumor antigen P2
H_P3_other	1	dimensionless	Hill function of tumor antigen P3
H_P4_other	1	dimensionless	Hill function of tumor antigen P4
H_P5_other	1	dimensionless	Hill function of tumor antigen P5
H_P6_other	1	dimensionless	Hill function of tumor antigen P6
H_P7_other	1	dimensionless	Hill function of tumor antigen P7
H_P8_other	1	dimensionless	Hill function of tumor antigen P8
K_T_C	1.2	dimensionless	Dependence of Teff killing rate on Teff/C ratio (Robertson-Tessi 2012, PMID: 22051568)
K_T_Treg	11	dimensionless	Dependence of Teff killing rate on Teff/Treg ratio (Robertson-Tessi 2012, PMID: 22051568)
k_APC_mat	1.5	1/day	Maximum rate of APC maturation (Chen 2014, PMID: 25184733)
k_APC_mig	4	1/day	Rate of APC migration (Russo 2016, PMID: 26876174)
k_APC_death	0.01	1/day	Rate of APC death (Marino and Kirschner 2004, PMID: 15038983)
k_mAPC_death	0.02	1/day	Rate of mAPC death(Marino and Kirschner 2004, PMID: 15038983)
APC0_T	400000	cell/milliliter	Steady state density of CD103+ APCs in the tumor, calculated to fit basal APC equal to 26000/cm^3 from (Lavin 2017, PMID: 28475900)
APC0_T_Ln1	100000	cell/milliliter	Steady state density of CD103+ APCs in the tumor, estimated to fit APC abundance of metastatic tumors from transcriptomic data of Siegel 2018, PMID: 29480819
APC0_T_Ln2	100000	cell/milliliter	Steady state density of CD103+ APCs in the tumor, estimated to fit APC abundance of metastatic tumors from transcriptomic data of Siegel 2018, PMID: 29480819
APC0_T_other	100000	cell/milliliter	Steady state density of CD103+ APCs in the tumor, estimated to fit APC abundance of metastatic tumors from transcriptomic data of Siegel 2018, PMID: 29480819
APC0_LN	1200000	cell/milliliter	Steady state density of all APC subtypes in the LN (Catron 2004, PMID: 15357945)- divided by 10 to only take CD103+ based on (Lavin 2017, PMID: 28475900)
k_c	2	1/day	Cytokine rate constant (Chen 2014, PMID: 25184733)
c0	1e-09	molarity	Baseline cytokine concentration (Chen 2014, PMID: 25184733)
c50	1e-09	molarity	Cytokine concentration for half-maximal APC maturation (Chen 2014, PMID: 25184733)
DAMPs	1.34e-14	mole/cell	Concentration of cytokines released per dying cancer cell (Milo 2013, PMID: 24114984, Ponomarenko 2016, PMID: 27298622)
n_sites_APC	10	dimensionless	Maxium number of T Cells an APC can interact with (De Boer and Perelson 1995, PMID: 7475092)
kin	14.4	1/day	Rate of MHC internalization (Chen 2014, PMID: 25184733)
kout	28.8	1/day	Rate of MHC externalization (Chen 2014, PMID: 25184733)
k_P0_up	14.4	1/day/cell	Rate of antigen uptake by APCs (Chen 2014, PMID: 25184733)
k_xP0_deg	2	1/day	Rate of extracellular antigen degradation (Palsson 2013, PMID: 24074340)
k_P0_deg	17.28	1/day	Rate of endosomal antigen degradation (Chen 2014, PMID: 25184733)
k_p0_deg	144	1/day	Rate of endosomal epitope degradation (Chen 2014, PMID: 25184733)
k_P0_on	144000	1/day/molarity	Rate of antigen-MHC binding (Agrawal and Linderman 1996, PMID: 8944895)
k_P0_d1	1e-07	molarity	Antigen-MHC kd (Stone 2015, PMID: 25618219)
p0_50	2.6455e-05	molecule/micrometer^2	calculated based on the number of molecules for half-maximal T cell activation (Kimachi 1997, PMID: 9464819) and synapse surface area
A_syn	37.8	micrometer^2	Surface area of the synapse (Jansson 2005, PMID: 16034096)
A_Tcell	151.31	micrometer^2	Surface area of the T cell calculated based on the average T cell diameter (Chapman 1981, PMID: 6975780)
A_cell	907.92	micrometer^2	Surface area of the Cancer cell calculated based on the average cancer cell diameter (Abramczyk 2015, PMID: 25730442)
A_APC	900	micrometer^2	Surface area of the APC (Agrawal and Linderman 1996, PMID: 8944895)
P0_C1	5.4e-13	mole/cell	Concentration of P0 in C1 (estimated by 2.7e6 proteins/um^3 in a cancer cell (Milo 2013, PMID: 24114984) * cancer cell volume / Avogadro constant)
P0_C2	5.4e-13	mole/cell	Concentration of P0 in C2 (estimated by 2.7e6 proteins/um^3 in a cancer cell (Milo 2013, PMID: 24114984) * cancer cell volume / Avogadro constant)
P0_C3	5.4e-13	mole/cell	Concentration of P0 in C3 (estimated by 2.7e6 proteins/um^3 in a cancer cell (Milo 2013, PMID: 24114984) * cancer cell volume / Avogadro constant)
P0_C4	5.4e-13	mole/cell	Concentration of P0 in C4 (estimated by 2.7e6 proteins/um^3 in a cancer cell (Milo 2013, PMID: 24114984) * cancer cell volume / Avogadro constant)
P0_C5	5.4e-13	mole/cell	Concentration of P0 in C5 (estimated by 2.7e6 proteins/um^3 in a cancer cell (Milo 2013, PMID: 24114984) * cancer cell volume / Avogadro constant)
k_M1p0_TCR_on	1	1/(second*molecule/micrometer^2)	Rate of TCR binding to MHC-peptide complex (Lever 2014, PMID: 25145757)
k_M1p0_TCR_off	1	1/second	Rate of TCR unbinding from MHC-peptide complex (Lever 2014, PMID: 25145757)
k_M1p0_TCR_p	1	1/second	Rate of MHC-peptide-TCR complex modification (Lever 2014, PMID: 25145757)
phi_M1p0_TCR	0.09	1/second	Rate of MHC-peptide-TCR complex with maximal modification that leads to non-signaling(Lever 2014, PMID: 25145757)
N_M1p0_TCR	10	dimensionless	Number of modifcation steps for MHC-peptide-TCR complex (Lever 2014, PMID: 25145757)
TCR_p0_tot	103.813	molecule/micrometer^2	Total number of TCR molecules per naive T cell calculated based on the number of molecules for TCR (Lever 2014, PMID: 25145757) and T cell surface area
pTCR_p0_MHC_tot	0	molecule/micrometer^2	Total number of MHC-p0-TCR complexes of all different activation levels (see Rules)
pTCR_p0_MHC_tot_Ln1	0	molecule/micrometer^2	Total number of MHC-p0-TCR complexes of all different activation levels (see Rules)
pTCR_p0_MHC_tot_Ln2	0	molecule/micrometer^2	Total number of MHC-p0-TCR complexes of all different activation levels (see Rules)
pTCR_p0_MHC_tot_other	0	molecule/micrometer^2	Total number of MHC-p0-TCR complexes of all different activation levels (see Rules)
k_P1_up	14.4	1/day/cell	Rate of antigen uptake by APCs (Chen 2014, PMID: 25184733)
k_xP1_deg	2	1/day	Rate of extracellular antigen degradation (Palsson 2013, PMID: 24074340)
k_P1_deg	17.28	1/day	Rate of endosomal antigen degradation (Chen 2014, PMID: 25184733)
k_p1_deg	144	1/day	Rate of endosomal epitope degradation (Chen 2014, PMID: 25184733)
k_P1_on	144000	1/day/molarity	Rate of antigen-MHC binding (Agrawal and Linderman 1996, PMID: 8944895)
k_P1_d1	1e-08	molarity	Antigen-MHC kd (Stone 2015, PMID: 25618219)
p1_50	2.6455e-05	molecule/micrometer^2	calculated based on the number of molecules for half-maximal T cell activation (Kimachi 1997, PMID: 9464819) and synapse surface area
P1_C1	6.75e-14	mole/cell	Concentration of P1 in C1 (estimated by 2.7e6 proteins/um^3 in a cancer cell (Milo 2013, PMID: 24114984) * cancer cell volume / Avogadro constant)
P1_C2	6.75e-14	mole/cell	Concentration of P1 in C2 (estimated by 2.7e6 proteins/um^3 in a cancer cell (Milo 2013, PMID: 24114984) * cancer cell volume / Avogadro constant)
P1_C3	6.75e-14	mole/cell	Concentration of P1 in C3 (estimated by 2.7e6 proteins/um^3 in a cancer cell (Milo 2013, PMID: 24114984) * cancer cell volume / Avogadro constant)
P1_C4	6.75e-14	mole/cell	Concentration of P1 in C4 (estimated by 2.7e6 proteins/um^3 in a cancer cell (Milo 2013, PMID: 24114984) * cancer cell volume / Avogadro constant)
P1_C5	6.75e-14	mole/cell	Concentration of P1 in C5 (estimated by 2.7e6 proteins/um^3 in a cancer cell (Milo 2013, PMID: 24114984) * cancer cell volume / Avogadro constant)
k_M1p1_TCR_on	1	1/(second*molecule/micrometer^2)	Rate of TCR binding to MHC-peptide complex (Lever 2014, PMID: 25145757)
k_M1p1_TCR_off	1	1/second	Rate of TCR unbinding from MHC-peptide complex (Lever 2014, PMID: 25145757)
k_M1p1_TCR_p	1	1/second	Rate of MHC-peptide-TCR complex modification (Lever 2014, PMID: 25145757)
phi_M1p1_TCR	0.09	1/second	Rate of MHC-peptide-TCR complex with maximal modification that leads to non-signaling(Lever 2014, PMID: 25145757)
N_M1p1_TCR	10	dimensionless	Number of modifcation steps for MHC-peptide-TCR complex (Lever 2014, PMID: 25145757)
TCR_p1_tot	103.813	molecule/micrometer^2	Total number of TCR molecules per naive T cell calculated based on the number of molecules for TCR (Lever 2014, PMID: 25145757) and T cell surface area
pTCR_p1_MHC_tot	0	molecule/micrometer^2	Total number of MHC-p1-TCR complexes of all different activation levels (see Rules)
pTCR_p1_MHC_tot_Ln1	0	molecule/micrometer^2	Total number of MHC-p1-TCR complexes of all different activation levels (see Rules)
pTCR_p1_MHC_tot_Ln2	0	molecule/micrometer^2	Total number of MHC-p1-TCR complexes of all different activation levels (see Rules)
pTCR_p1_MHC_tot_other	0	molecule/micrometer^2	Total number of MHC-p1-TCR complexes of all different activation levels (see Rules)
k_P2_up	14.4	1/day/cell	Rate of antigen uptake by APCs (Chen 2014, PMID: 25184733)
k_xP2_deg	2	1/day	Rate of extracellular antigen degradation (Palsson 2013, PMID: 24074340)
k_P2_deg	17.28	1/day	Rate of endosomal antigen degradation (Chen 2014, PMID: 25184733)
k_p2_deg	144	1/day	Rate of endosomal epitope degradation (Chen 2014, PMID: 25184733)
k_P2_on	144000	1/day/molarity	Rate of antigen-MHC binding (Agrawal and Linderman 1996, PMID: 8944895)
k_P2_d1	1e-08	molarity	Antigen-MHC kd (Stone 2015, PMID: 25618219)
p2_50	2.6455e-05	molecule/micrometer^2	calculated based on the number of molecules for half-maximal T cell activation (Kimachi 1997, PMID: 9464819) and synapse surface area
P2_C1	6.75e-14	mole/cell	Concentration of P2 in C1 (estimated by 2.7e6 proteins/um^3 in a cancer cell (Milo 2013, PMID: 24114984) * cancer cell volume / Avogadro constant)
P2_C2	6.75e-14	mole/cell	Concentration of P2 in C2 (estimated by 2.7e6 proteins/um^3 in a cancer cell (Milo 2013, PMID: 24114984) * cancer cell volume / Avogadro constant)
P2_C3	6.75e-14	mole/cell	Concentration of P2 in C3 (estimated by 2.7e6 proteins/um^3 in a cancer cell (Milo 2013, PMID: 24114984) * cancer cell volume / Avogadro constant)
P2_C4	6.75e-14	mole/cell	Concentration of P2 in C4 (estimated by 2.7e6 proteins/um^3 in a cancer cell (Milo 2013, PMID: 24114984) * cancer cell volume / Avogadro constant)
P2_C5	6.75e-14	mole/cell	Concentration of P2 in C5 (estimated by 2.7e6 proteins/um^3 in a cancer cell (Milo 2013, PMID: 24114984) * cancer cell volume / Avogadro constant)
k_M1p2_TCR_on	1	1/(second*molecule/micrometer^2)	Rate of TCR binding to MHC-peptide complex (Lever 2014, PMID: 25145757)
k_M1p2_TCR_off	1	1/second	Rate of TCR unbinding from MHC-peptide complex (Lever 2014, PMID: 25145757)
k_M1p2_TCR_p	1	1/second	Rate of MHC-peptide-TCR complex modification (Lever 2014, PMID: 25145757)
phi_M1p2_TCR	0.09	1/second	Rate of MHC-peptide-TCR complex with maximal modification that leads to non-signaling(Lever 2014, PMID: 25145757)
N_M1p2_TCR	10	dimensionless	Number of modifcation steps for MHC-peptide-TCR complex (Lever 2014, PMID: 25145757)
TCR_p2_tot	103.813	molecule/micrometer^2	Total number of TCR molecules per naive T cell calculated based on the number of molecules for TCR (Lever 2014, PMID: 25145757) and T cell surface area
pTCR_p2_MHC_tot	0	molecule/micrometer^2	Total number of MHC-p2-TCR complexes of all different activation levels (see Rules)
pTCR_p2_MHC_tot_Ln1	0	molecule/micrometer^2	Total number of MHC-p2-TCR complexes of all different activation levels (see Rules)
pTCR_p2_MHC_tot_Ln2	0	molecule/micrometer^2	Total number of MHC-p2-TCR complexes of all different activation levels (see Rules)
pTCR_p2_MHC_tot_other	0	molecule/micrometer^2	Total number of MHC-p2-TCR complexes of all different activation levels (see Rules)
k_P3_up	14.4	1/day/cell	Rate of antigen uptake by APCs (Chen 2014, PMID: 25184733)
k_xP3_deg	2	1/day	Rate of extracellular antigen degradation (Palsson 2013, PMID: 24074340)
k_P3_deg	17.28	1/day	Rate of endosomal antigen degradation (Chen 2014, PMID: 25184733)
k_p3_deg	144	1/day	Rate of endosomal epitope degradation (Chen 2014, PMID: 25184733)
k_P3_on	144000	1/day/molarity	Rate of antigen-MHC binding (Agrawal and Linderman 1996, PMID: 8944895)
k_P3_d1	1e-08	molarity	Antigen-MHC kd (Stone 2015, PMID: 25618219)
p3_50	2.6455e-05	molecule/micrometer^2	calculated based on the number of molecules for half-maximal T cell activation (Kimachi 1997, PMID: 9464819) and synapse surface area
P3_C1	6.75e-14	mole/cell	Concentration of P3 in C1 (estimated by 2.7e6 proteins/um^3 in a cancer cell (Milo 2013, PMID: 24114984) * cancer cell volume / Avogadro constant)
P3_C2	6.75e-14	mole/cell	Concentration of P3 in C2 (estimated by 2.7e6 proteins/um^3 in a cancer cell (Milo 2013, PMID: 24114984) * cancer cell volume / Avogadro constant)
P3_C3	6.75e-14	mole/cell	Concentration of P3 in C3 (estimated by 2.7e6 proteins/um^3 in a cancer cell (Milo 2013, PMID: 24114984) * cancer cell volume / Avogadro constant)
P3_C4	6.75e-14	mole/cell	Concentration of P3 in C4 (estimated by 2.7e6 proteins/um^3 in a cancer cell (Milo 2013, PMID: 24114984) * cancer cell volume / Avogadro constant)
P3_C5	6.75e-14	mole/cell	Concentration of P3 in C5 (estimated by 2.7e6 proteins/um^3 in a cancer cell (Milo 2013, PMID: 24114984) * cancer cell volume / Avogadro constant)
k_M1p3_TCR_on	1	1/(second*molecule/micrometer^2)	Rate of TCR binding to MHC-peptide complex (Lever 2014, PMID: 25145757)
k_M1p3_TCR_off	1	1/second	Rate of TCR unbinding from MHC-peptide complex (Lever 2014, PMID: 25145757)
k_M1p3_TCR_p	1	1/second	Rate of MHC-peptide-TCR complex modification (Lever 2014, PMID: 25145757)
phi_M1p3_TCR	0.09	1/second	Rate of MHC-peptide-TCR complex with maximal modification that leads to non-signaling(Lever 2014, PMID: 25145757)
N_M1p3_TCR	10	dimensionless	Number of modifcation steps for MHC-peptide-TCR complex (Lever 2014, PMID: 25145757)
TCR_p3_tot	103.813	molecule/micrometer^2	Total number of TCR molecules per naive T cell calculated based on the number of molecules for TCR (Lever 2014, PMID: 25145757) and T cell surface area
pTCR_p3_MHC_tot	0	molecule/micrometer^2	Total number of MHC-p3-TCR complexes of all different activation levels (see Rules)
pTCR_p3_MHC_tot_Ln1	0	molecule/micrometer^2	Total number of MHC-p3-TCR complexes of all different activation levels (see Rules)
pTCR_p3_MHC_tot_Ln2	0	molecule/micrometer^2	Total number of MHC-p3-TCR complexes of all different activation levels (see Rules)
pTCR_p3_MHC_tot_other	0	molecule/micrometer^2	Total number of MHC-p3-TCR complexes of all different activation levels (see Rules)
k_P4_up	14.4	1/day/cell	Rate of antigen uptake by APCs (Chen 2014, PMID: 25184733)
k_xP4_deg	2	1/day	Rate of extracellular antigen degradation (Palsson 2013, PMID: 24074340)
k_P4_deg	17.28	1/day	Rate of endosomal antigen degradation (Chen 2014, PMID: 25184733)
k_p4_deg	144	1/day	Rate of endosomal epitope degradation (Chen 2014, PMID: 25184733)
k_P4_on	144000	1/day/molarity	Rate of antigen-MHC binding (Agrawal and Linderman 1996, PMID: 8944895)
k_P4_d1	1e-08	molarity	Antigen-MHC kd (Stone 2015, PMID: 25618219)
p4_50	2.6455e-05	molecule/micrometer^2	calculated based on the number of molecules for half-maximal T cell activation (Kimachi 1997, PMID: 9464819) and synapse surface area
P4_C1	6.75e-14	mole/cell	Concentration of P4 in C1 (estimated by 2.7e6 proteins/um^3 in a cancer cell (Milo 2013, PMID: 24114984) * cancer cell volume / Avogadro constant)
P4_C2	6.75e-14	mole/cell	Concentration of P4 in C2 (estimated by 2.7e6 proteins/um^3 in a cancer cell (Milo 2013, PMID: 24114984) * cancer cell volume / Avogadro constant)
P4_C3	6.75e-14	mole/cell	Concentration of P4 in C3 (estimated by 2.7e6 proteins/um^3 in a cancer cell (Milo 2013, PMID: 24114984) * cancer cell volume / Avogadro constant)
P4_C4	6.75e-14	mole/cell	Concentration of P4 in C4 (estimated by 2.7e6 proteins/um^3 in a cancer cell (Milo 2013, PMID: 24114984) * cancer cell volume / Avogadro constant)
P4_C5	6.75e-14	mole/cell	Concentration of P4 in C5 (estimated by 2.7e6 proteins/um^3 in a cancer cell (Milo 2013, PMID: 24114984) * cancer cell volume / Avogadro constant)
k_M1p4_TCR_on	1	1/(second*molecule/micrometer^2)	Rate of TCR binding to MHC-peptide complex (Lever 2014, PMID: 25145757)
k_M1p4_TCR_off	1	1/second	Rate of TCR unbinding from MHC-peptide complex (Lever 2014, PMID: 25145757)
k_M1p4_TCR_p	1	1/second	Rate of MHC-peptide-TCR complex modification (Lever 2014, PMID: 25145757)
phi_M1p4_TCR	0.09	1/second	Rate of MHC-peptide-TCR complex with maximal modification that leads to non-signaling(Lever 2014, PMID: 25145757)
N_M1p4_TCR	10	dimensionless	Number of modifcation steps for MHC-peptide-TCR complex (Lever 2014, PMID: 25145757)
TCR_p4_tot	103.813	molecule/micrometer^2	Total number of TCR molecules per naive T cell calculated based on the number of molecules for TCR (Lever 2014, PMID: 25145757) and T cell surface area
pTCR_p4_MHC_tot	0	molecule/micrometer^2	Total number of MHC-p4-TCR complexes of all different activation levels (see Rules)
pTCR_p4_MHC_tot_Ln1	0	molecule/micrometer^2	Total number of MHC-p4-TCR complexes of all different activation levels (see Rules)
pTCR_p4_MHC_tot_Ln2	0	molecule/micrometer^2	Total number of MHC-p4-TCR complexes of all different activation levels (see Rules)
pTCR_p4_MHC_tot_other	0	molecule/micrometer^2	Total number of MHC-p4-TCR complexes of all different activation levels (see Rules)
k_P5_up	14.4	1/day/cell	Rate of antigen uptake by APCs (Chen 2014, PMID: 25184733)
k_xP5_deg	2	1/day	Rate of extracellular antigen degradation (Palsson 2013, PMID: 24074340)
k_P5_deg	17.28	1/day	Rate of endosomal antigen degradation (Chen 2014, PMID: 25184733)
k_p5_deg	144	1/day	Rate of endosomal epitope degradation (Chen 2014, PMID: 25184733)
k_P5_on	144000	1/day/molarity	Rate of antigen-MHC binding (Agrawal and Linderman 1996, PMID: 8944895)
k_P5_d1	1e-08	molarity	Antigen-MHC kd (Stone 2015, PMID: 25618219)
p5_50	2.6455e-05	molecule/micrometer^2	calculated based on the number of molecules for half-maximal T cell activation (Kimachi 1997, PMID: 9464819) and synapse surface area
P5_C1	6.75e-14	mole/cell	Concentration of P5 in C1 (estimated by 2.7e6 proteins/um^3 in a cancer cell (Milo 2013, PMID: 24114984) * cancer cell volume / Avogadro constant)
P5_C2	6.75e-14	mole/cell	Concentration of P5 in C2 (estimated by 2.7e6 proteins/um^3 in a cancer cell (Milo 2013, PMID: 24114984) * cancer cell volume / Avogadro constant)
P5_C3	6.75e-14	mole/cell	Concentration of P5 in C3 (estimated by 2.7e6 proteins/um^3 in a cancer cell (Milo 2013, PMID: 24114984) * cancer cell volume / Avogadro constant)
P5_C4	6.75e-14	mole/cell	Concentration of P5 in C4 (estimated by 2.7e6 proteins/um^3 in a cancer cell (Milo 2013, PMID: 24114984) * cancer cell volume / Avogadro constant)
P5_C5	6.75e-14	mole/cell	Concentration of P5 in C5 (estimated by 2.7e6 proteins/um^3 in a cancer cell (Milo 2013, PMID: 24114984) * cancer cell volume / Avogadro constant)
k_M1p5_TCR_on	1	1/(second*molecule/micrometer^2)	Rate of TCR binding to MHC-peptide complex (Lever 2014, PMID: 25145757)
k_M1p5_TCR_off	1	1/second	Rate of TCR unbinding from MHC-peptide complex (Lever 2014, PMID: 25145757)
k_M1p5_TCR_p	1	1/second	Rate of MHC-peptide-TCR complex modification (Lever 2014, PMID: 25145757)
phi_M1p5_TCR	0.09	1/second	Rate of MHC-peptide-TCR complex with maximal modification that leads to non-signaling(Lever 2014, PMID: 25145757)
N_M1p5_TCR	10	dimensionless	Number of modifcation steps for MHC-peptide-TCR complex (Lever 2014, PMID: 25145757)
TCR_p5_tot	103.813	molecule/micrometer^2	Total number of TCR molecules per naive T cell calculated based on the number of molecules for TCR (Lever 2014, PMID: 25145757) and T cell surface area
pTCR_p5_MHC_tot	0	molecule/micrometer^2	Total number of MHC-p5-TCR complexes of all different activation levels (see Rules)
pTCR_p5_MHC_tot_Ln1	0	molecule/micrometer^2	Total number of MHC-p5-TCR complexes of all different activation levels (see Rules)
pTCR_p5_MHC_tot_Ln2	0	molecule/micrometer^2	Total number of MHC-p5-TCR complexes of all different activation levels (see Rules)
pTCR_p5_MHC_tot_other	0	molecule/micrometer^2	Total number of MHC-p5-TCR complexes of all different activation levels (see Rules)
k_P6_up	14.4	1/day/cell	Rate of antigen uptake by APCs (Chen 2014, PMID: 25184733)
k_xP6_deg	2	1/day	Rate of extracellular antigen degradation (Palsson 2013, PMID: 24074340)
k_P6_deg	17.28	1/day	Rate of endosomal antigen degradation (Chen 2014, PMID: 25184733)
k_p6_deg	144	1/day	Rate of endosomal epitope degradation (Chen 2014, PMID: 25184733)
k_P6_on	144000	1/day/molarity	Rate of antigen-MHC binding (Agrawal and Linderman 1996, PMID: 8944895)
k_P6_d1	1e-08	molarity	Antigen-MHC kd (Stone 2015, PMID: 25618219)
p6_50	2.6455e-05	molecule/micrometer^2	calculated based on the number of molecules for half-maximal T cell activation (Kimachi 1997, PMID: 9464819) and synapse surface area
P6_C1	6.75e-14	mole/cell	Concentration of P6 in C1 (estimated by 2.7e6 proteins/um^3 in a cancer cell (Milo 2013, PMID: 24114984) * cancer cell volume / Avogadro constant)
P6_C2	6.75e-14	mole/cell	Concentration of P6 in C2 (estimated by 2.7e6 proteins/um^3 in a cancer cell (Milo 2013, PMID: 24114984) * cancer cell volume / Avogadro constant)
P6_C3	6.75e-14	mole/cell	Concentration of P6 in C3 (estimated by 2.7e6 proteins/um^3 in a cancer cell (Milo 2013, PMID: 24114984) * cancer cell volume / Avogadro constant)
P6_C4	6.75e-14	mole/cell	Concentration of P6 in C4 (estimated by 2.7e6 proteins/um^3 in a cancer cell (Milo 2013, PMID: 24114984) * cancer cell volume / Avogadro constant)
P6_C5	6.75e-14	mole/cell	Concentration of P6 in C5 (estimated by 2.7e6 proteins/um^3 in a cancer cell (Milo 2013, PMID: 24114984) * cancer cell volume / Avogadro constant)
k_M1p6_TCR_on	1	1/(second*molecule/micrometer^2)	Rate of TCR binding to MHC-peptide complex (Lever 2014, PMID: 25145757)
k_M1p6_TCR_off	1	1/second	Rate of TCR unbinding from MHC-peptide complex (Lever 2014, PMID: 25145757)
k_M1p6_TCR_p	1	1/second	Rate of MHC-peptide-TCR complex modification (Lever 2014, PMID: 25145757)
phi_M1p6_TCR	0.09	1/second	Rate of MHC-peptide-TCR complex with maximal modification that leads to non-signaling(Lever 2014, PMID: 25145757)
N_M1p6_TCR	10	dimensionless	Number of modifcation steps for MHC-peptide-TCR complex (Lever 2014, PMID: 25145757)
TCR_p6_tot	103.813	molecule/micrometer^2	Total number of TCR molecules per naive T cell calculated based on the number of molecules for TCR (Lever 2014, PMID: 25145757) and T cell surface area
pTCR_p6_MHC_tot	0	molecule/micrometer^2	Total number of MHC-p6-TCR complexes of all different activation levels (see Rules)
pTCR_p6_MHC_tot_Ln1	0	molecule/micrometer^2	Total number of MHC-p6-TCR complexes of all different activation levels (see Rules)
pTCR_p6_MHC_tot_Ln2	0	molecule/micrometer^2	Total number of MHC-p6-TCR complexes of all different activation levels (see Rules)
pTCR_p6_MHC_tot_other	0	molecule/micrometer^2	Total number of MHC-p6-TCR complexes of all different activation levels (see Rules)
k_P7_up	14.4	1/day/cell	Rate of antigen uptake by APCs (Chen 2014, PMID: 25184733)
k_xP7_deg	2	1/day	Rate of extracellular antigen degradation (Palsson 2013, PMID: 24074340)
k_P7_deg	17.28	1/day	Rate of endosomal antigen degradation (Chen 2014, PMID: 25184733)
k_p7_deg	144	1/day	Rate of endosomal epitope degradation (Chen 2014, PMID: 25184733)
k_P7_on	144000	1/day/molarity	Rate of antigen-MHC binding (Agrawal and Linderman 1996, PMID: 8944895)
k_P7_d1	1e-08	molarity	Antigen-MHC kd (Stone 2015, PMID: 25618219)
p7_50	2.6455e-05	molecule/micrometer^2	calculated based on the number of molecules for half-maximal T cell activation (Kimachi 1997, PMID: 9464819) and synapse surface area
P7_C1	6.75e-14	mole/cell	Concentration of P7 in C1 (estimated by 2.7e6 proteins/um^3 in a cancer cell (Milo 2013, PMID: 24114984) * cancer cell volume / Avogadro constant)
P7_C2	6.75e-14	mole/cell	Concentration of P7 in C2 (estimated by 2.7e6 proteins/um^3 in a cancer cell (Milo 2013, PMID: 24114984) * cancer cell volume / Avogadro constant)
P7_C3	6.75e-14	mole/cell	Concentration of P7 in C3 (estimated by 2.7e6 proteins/um^3 in a cancer cell (Milo 2013, PMID: 24114984) * cancer cell volume / Avogadro constant)
P7_C4	6.75e-14	mole/cell	Concentration of P7 in C4 (estimated by 2.7e6 proteins/um^3 in a cancer cell (Milo 2013, PMID: 24114984) * cancer cell volume / Avogadro constant)
P7_C5	6.75e-14	mole/cell	Concentration of P7 in C5 (estimated by 2.7e6 proteins/um^3 in a cancer cell (Milo 2013, PMID: 24114984) * cancer cell volume / Avogadro constant)
k_M1p7_TCR_on	1	1/(second*molecule/micrometer^2)	Rate of TCR binding to MHC-peptide complex (Lever 2014, PMID: 25145757)
k_M1p7_TCR_off	1	1/second	Rate of TCR unbinding from MHC-peptide complex (Lever 2014, PMID: 25145757)
k_M1p7_TCR_p	1	1/second	Rate of MHC-peptide-TCR complex modification (Lever 2014, PMID: 25145757)
phi_M1p7_TCR	0.09	1/second	Rate of MHC-peptide-TCR complex with maximal modification that leads to non-signaling(Lever 2014, PMID: 25145757)
N_M1p7_TCR	10	dimensionless	Number of modifcation steps for MHC-peptide-TCR complex (Lever 2014, PMID: 25145757)
TCR_p7_tot	103.813	molecule/micrometer^2	Total number of TCR molecules per naive T cell calculated based on the number of molecules for TCR (Lever 2014, PMID: 25145757) and T cell surface area
pTCR_p7_MHC_tot	0	molecule/micrometer^2	Total number of MHC-p7-TCR complexes of all different activation levels (see Rules)
pTCR_p7_MHC_tot_Ln1	0	molecule/micrometer^2	Total number of MHC-p7-TCR complexes of all different activation levels (see Rules)
pTCR_p7_MHC_tot_Ln2	0	molecule/micrometer^2	Total number of MHC-p7-TCR complexes of all different activation levels (see Rules)
pTCR_p7_MHC_tot_other	0	molecule/micrometer^2	Total number of MHC-p7-TCR complexes of all different activation levels (see Rules)
k_P8_up	14.4	1/day/cell	Rate of antigen uptake by APCs (Chen 2014, PMID: 25184733)
k_xP8_deg	2	1/day	Rate of extracellular antigen degradation (Palsson 2013, PMID: 24074340)
k_P8_deg	17.28	1/day	Rate of endosomal antigen degradation (Chen 2014, PMID: 25184733)
k_p8_deg	144	1/day	Rate of endosomal epitope degradation (Chen 2014, PMID: 25184733)
k_P8_on	144000	1/day/molarity	Rate of antigen-MHC binding (Agrawal and Linderman 1996, PMID: 8944895)
k_P8_d1	1e-08	molarity	Antigen-MHC kd (Stone 2015, PMID: 25618219)
p8_50	2.6455e-05	molecule/micrometer^2	calculated based on the number of molecules for half-maximal T cell activation (Kimachi 1997, PMID: 9464819) and synapse surface area
P8_C1	6.75e-14	mole/cell	Concentration of P8 in C1 (estimated by 2.7e6 proteins/um^3 in a cancer cell (Milo 2013, PMID: 24114984) * cancer cell volume / Avogadro constant)
P8_C2	6.75e-14	mole/cell	Concentration of P8 in C2 (estimated by 2.7e6 proteins/um^3 in a cancer cell (Milo 2013, PMID: 24114984) * cancer cell volume / Avogadro constant)
P8_C3	6.75e-14	mole/cell	Concentration of P8 in C3 (estimated by 2.7e6 proteins/um^3 in a cancer cell (Milo 2013, PMID: 24114984) * cancer cell volume / Avogadro constant)
P8_C4	6.75e-14	mole/cell	Concentration of P8 in C4 (estimated by 2.7e6 proteins/um^3 in a cancer cell (Milo 2013, PMID: 24114984) * cancer cell volume / Avogadro constant)
P8_C5	6.75e-14	mole/cell	Concentration of P8 in C5 (estimated by 2.7e6 proteins/um^3 in a cancer cell (Milo 2013, PMID: 24114984) * cancer cell volume / Avogadro constant)
k_M1p8_TCR_on	1	1/(second*molecule/micrometer^2)	Rate of TCR binding to MHC-peptide complex (Lever 2014, PMID: 25145757)
k_M1p8_TCR_off	1	1/second	Rate of TCR unbinding from MHC-peptide complex (Lever 2014, PMID: 25145757)
k_M1p8_TCR_p	1	1/second	Rate of MHC-peptide-TCR complex modification (Lever 2014, PMID: 25145757)
phi_M1p8_TCR	0.09	1/second	Rate of MHC-peptide-TCR complex with maximal modification that leads to non-signaling(Lever 2014, PMID: 25145757)
N_M1p8_TCR	10	dimensionless	Number of modifcation steps for MHC-peptide-TCR complex (Lever 2014, PMID: 25145757)
TCR_p8_tot	103.813	molecule/micrometer^2	Total number of TCR molecules per naive T cell calculated based on the number of molecules for TCR (Lever 2014, PMID: 25145757) and T cell surface area
pTCR_p8_MHC_tot	0	molecule/micrometer^2	Total number of MHC-p8-TCR complexes of all different activation levels (see Rules)
pTCR_p8_MHC_tot_Ln1	0	molecule/micrometer^2	Total number of MHC-p8-TCR complexes of all different activation levels (see Rules)
pTCR_p8_MHC_tot_Ln2	0	molecule/micrometer^2	Total number of MHC-p8-TCR complexes of all different activation levels (see Rules)
pTCR_p8_MHC_tot_other	0	molecule/micrometer^2	Total number of MHC-p8-TCR complexes of all different activation levels (see Rules)
kon_PD1_PDL1	0.06	1/(micromolarity*nanometer*second)	kon of PD1-PDL1 binding kon for PD1-PDL1 (Cheng 2013, PMID: 23417675)
q_P_aPD1	9.16e-06	liter/second	Volumetric flow rate of aPD1 between central and peripheral compartment(Ahamadi 2016, PMID: 27863186)
q_T_aPD1	8.52e-05	milliliter/second	Volumetric flow rate of aPD1 between central and tumor compartment(Wang 2019, PMID: 31218069)
q_LN_aPD1	3.25e-06	milliliter/second	Volumetric flow rate of aPD1 between central and TDLN compartment(Meijer 2017, PMID: 28510992)
q_LD_aPD1	0.0015	1/minute	Rate of lymphatic drainage of aPD1 from TDLN to central compartment(Zhu 1996, PMID: 8706023)
k_cl_aPD1	0.315	liter/day	Clearance rate of aPD1 from central compartment(Ahamadi 2016, PMID: 27863186)
gamma_C_aPD1	0.698	dimensionless	Volume fraction of interstitial space available to aPD1 in central compartment(Ahamadi 2016, PMID: 27863186)
gamma_P_aPD1	0.0789	dimensionless	Volume fraction of interstitial space available to aPD1 in peripheral compartment(Ahamadi 2016, PMID: 27863186)
gamma_T_aPD1	0.522	dimensionless	Volume fraction of interstitial space available to aPD1 in tumor compartment(Coghlin 2010, PMID: 20125040; Finley 2015, PMID: 26783500)
gamma_LN_aPD1	0.2	dimensionless	Volume fraction of interstitial space available to aPD1 in TDLN compartment(Wang 2019, PMID: 31218069)
q_P_aPDL1	8.7e-06	liter/second	Volumetric flow rate of aPDL1 between central and peripheral compartment(Stroh 2017, PMID: 27981577)
q_T_aPDL1	8.52e-05	milliliter/second	Volumetric flow rate of aPDL1 between central and tumor compartment(Wang 2019, PMID: 31218069)
q_LN_aPDL1	3.25e-06	milliliter/second	Volumetric flow rate of aPDL1 between central and TDLN compartment(Meijer 2017, PMID: 28510992)
q_LD_aPDL1	0.0015	1/minute	Rate of lymphatic drainage of aPDL1 from TDLN to central compartment(Zhu 1996, PMID: 8706023)
k_cl_aPDL1	0.324	liter/day	Clearance rate of aPDL1 from central compartment(Stroh 2017, PMID: 27981577)
gamma_C_aPDL1	0.61	dimensionless	Volume fraction of interstitial space available to aPDL1 in central compartment(Stroh 2017, PMID: 27981577)
gamma_P_aPDL1	0.068	dimensionless	Volume fraction of interstitial space available to aPDL1 in peripheral compartment(Stroh 2017, PMID: 27981577)
gamma_T_aPDL1	0.522	dimensionless	Volume fraction of interstitial space available to aPDL1 in tumor compartment(Coghlin 2010, PMID: 20125040; Finley 2015, PMID: 26783500)
gamma_LN_aPDL1	0.2	dimensionless	Volume fraction of interstitial space available to aPDL1 in TDLN compartment(Wang 2019, PMID: 31218069)
q_P_aCTLA4	5.331e-06	liter/second	Volumetric flow rate of aCTLA4 between central and peripheral compartment(Wang 2014, PMID: 24737343)
q_T_aCTLA4	8.52e-05	milliliter/second	Volumetric flow rate of aCTLA4 between central and tumor compartment(Wang 2019, PMID: 31218069)
q_LN_aCTLA4	3.25e-06	milliliter/second	Volumetric flow rate of aCTLA4 between central and TDLN compartment(Meijer 2017, PMID: 28510992)
q_LD_aCTLA4	0.0015	1/minute	Rate of lymphatic drainage of aCTLA4 from TDLN to central compartment(Zhu 1996, PMID: 8706023)
k_cl_aCTLA4	0.3276	liter/day	Clearance rate of aCTLA4 from central compartment(Wang 2014, PMID: 24737343)
gamma_C_aCTLA4	0.794	dimensionless	Volume fraction of interstitial space available to aCTLA4 in central compartment(Wang 2014, PMID: 24737343)
gamma_P_aCTLA4	0.062	dimensionless	Volume fraction of interstitial space available to aCTLA4 in peripheral compartment(Wang 2014, PMID: 24737343)
gamma_T_aCTLA4	0.522	dimensionless	Volume fraction of interstitial space available to aCTLA4 in tumor compartment(Coghlin 2010, PMID: 20125040; Finley 2015, PMID: 26783500)
gamma_LN_aCTLA4	0.2	dimensionless	Volume fraction of interstitial space available to aCTLA4 in TDLN compartment(Wang 2019, PMID: 31218069)
k_out_PDL1	50000	molecule/day	Expression rate of PDL1 on tumor cells (Mimura 2018, PMID: 29034543)
k_in_PDL1	1	1/day	Degradation rate of PDL1 on tumor cells (Hsu 2018, PMID: 30442814)
r_PDL1_IFNg	6	dimensionless	Number of folds increase of PDL1 expression by IFNg (Shin 2017, PMID: 27903500)
kon_PD1_PDL2	0.08	1/(micromolarity*nanometer*second)	kon of PD1-PDL2 binding (Cheng 2013, PMID: 23417675)
kon_PD1_aPD1	670000	1/(molarity*second)	kon of PD1-aPD1 binding (Wang 2014, PMID: 24872026; Brown 2020, PMID: 32134960)
kon_PDL1_aPDL1	430000	1/(molarity*second)	kon of PDL1-aPDL1 binding (Wang 2014, PMID: 24872026)
kon_CD28_CD80	0.133333	1/(micromolarity*nanometer*second)	kon of CD28-CD80 binding (van der Merwe 1997, PMID: 9053440)
kon_CD28_CD86	0.466667	1/(micromolarity*nanometer*second)	kon of CD28-CD86 binding (Collins 2002, PMID: 12196291)
kon_CTLA4_CD80	0.333333	1/(micromolarity*nanometer*second)	kon of CTLA4-CD80 binding (van der Merwe 1997, PMID: 9053440)
kon_CTLA4_CD86	0.666667	1/(micromolarity*nanometer*second)	kon of CTLA4-CD86 binding (Jansson 2005, PMID: 16034096; Collins 2002, PMID: 12196291)
kon_CD80_PDL1	0.106667	1/(micromolarity*nanometer*second)	kon of CD80-PDL1 binding (Cheng 2013, PMID: 23417675)
kon_CTLA4_aCTLA4	383000	1/(molarity*second)	kon of CTLA4-aCTLA4 binding (Wang 2014, PMID: 24872026)
kon_CD80_CD80	0.000196667	1/(micromolarity*nanometer*second)	kon of CD80 self-association (Ikemizu 2000, PMID: 10661405)
koff_PD1_PDL1	1.476	1/second	koff of PD1-PDL1 binding calculated based on the measured kd and kon (Cheng 2013, PMID: 23417675)
koff_PD1_PDL2	0.552	1/second	koff of PD1-PDL2 binding calculated based on the measured kd and kon (Cheng 2013, PMID: 23417675)
koff_PD1_aPD1	0.00268	1/second	koff of PD1-aPD1 binding calculated based on the measured kd and kon (Wang 2014, PMID: 24872026; Brown 2020, PMID: 32134960)
koff_PDL1_aPDL1	0.000172	1/second	koff of PDL1-aPDL1 binding calculated based on the measured kd and kon (Wang 2014, PMID: 24872026)
koff_CD28_CD80	1.6	1/second	koff of CD28-CD80 binding calculated based on the measured kd and kon (van der Merwe 1997, PMID: 9053440)
koff_CD28_CD86	28	1/second	koff of CD28-CD86 binding calculated based on the measured kd and kon (Collins 2002, PMID: 12196291)
koff_CTLA4_CD80	0.42	1/second	koff of CTLA4-CD80 binding calculated based on the measured kd and kon (van der Merwe 1997, PMID: 9053440)
koff_CTLA4_CD86	5.2	1/second	koff of CTLA4-CD86 binding calculated based on the measured kd and kon (Jansson 2005, PMID: 16034096; Collins 2002, PMID: 12196291)
koff_CD80_PDL1	6.016	1/second	koff of CD80-PDL1 binding calculated based on the measured kd and kon (Cheng 2013, PMID: 23417675; Butte 2008, PMID: 18585785)
koff_CTLA4_aCTLA4	0.0069706	1/second	koff of CTLA4-aCTLA4 binding calculated based on the measured kd and kon (Wang 2014, PMID: 24872026)
koff_CD80_CD80	0.01003	1/second	koff of CD80 self-association calculated based on the measured kd and kon (Ikemizu 2000, PMID: 10661405)
Chi_PD1_aPD1	33.3333	1/nanometer	Antibody cross-arm binding efficiency that also includes the conversion of kon from 3D to 2D (estimated based on Wang 2014, PMID: 24872026)
Chi_PDL1_aPDL1	33.3333	1/nanometer	Antibody cross-arm binding efficiency that also includes the conversion of kon from 3D to 2D (Wang 2014, PMID: 24872026)
Chi_CTLA4_aCTLA4	33.3333	1/nanometer	Antibody cross-arm binding efficiency that also includes the conversion of kon from 3D to 2D (estimated)
PD1_50	6	molecule/micrometer^2	PD1/PDL1 concentration for half-maximal T cell inactivation (Jafarnejad 2019, PMID: 31236847)
n_PD1	2	dimensionless	Hill coefficient for PD1/PDL1 half-maximal T cell inactivation (estimated)
CD28_CD8X_50	200	molecule/micrometer^2	CD28-CD80/CD28-CD86 concentration for half-maximal T cell co-estimulation estimated assuming T cell activation is inhibited by 70% at baseline CTLA-4 expression (Parry 2005, PMID: 16227604)
n_CD28_CD8X	2	dimensionless	Hill coefficient for CD28-CD80/CD28-CD86 half-maximal T cell co-estimulation (estimated)
T_PD1_total	27900	molecule	concentration of PD1 on T cells (Cheng 2013, PMID: 23417675; Mkrtichyan 2012, PMID: 22837483; Gatalica 2014, PMID: 25392179)
T_CD28_total	184000	molecule	concentration of CD28 on T cells (Jansson 2005, PMID: 16034096)
T_CTLA4_syn	8000	molecule	concentration of CTLA4 on T cells (Jansson 2005, PMID: 16034096)
T_PDL1_total	83700	molecule	concentration of PDL1 on T cells (Cheng 2013, PMID: 23417675; Mkrtichyan 2012, PMID: 22837483; Gatalica 2014, PMID: 25392179)
C1_PDL1_base	120000	molecule	baseline number of PDL1 molecules per C1 cell (Cheng 2013, PMID: 23417675; Mkrtichyan 2012, PMID: 22837483; Shin 2017, PMID: 27903500; Gatalica 2014, PMID: 25392179)
r_PDL2C1	0.07	dimensionless	PDL2/PDL1 molecule ratio on C1cell (Cheng 2013, PMID: 23417675)
C1_CD80_total	80000	molecule	number of CD80 molecules per C1 cell (Jansson 2005, PMID: 16034096)
C1_CD86_total	860000	molecule	number of CD86 molecules per C1 cell (Jansson 2005, PMID: 16034096)
APC_PDL1_base	120000	molecule	baseline number of PDL1 molecules per APC cell (Cheng 2013, PMID: 23417675; Mkrtichyan 2012, PMID: 22837483; Shin 2017, PMID: 27903500; Gatalica 2014, PMID: 25392179)
r_PDL2APC	0.07	dimensionless	PDL2/PDL1 molecule ratio on APCcell (Cheng 2013, PMID: 23417675)
APC_CD80_total	80000	molecule	number of CD80 molecules per APC cell (Jansson 2005, PMID: 16034096)
APC_CD86_total	860000	molecule	number of CD86 molecules per APC cell (Jansson 2005, PMID: 16034096)
k_Th_act	10	1/day	Rate of T helper cell activation (Robertson-Tessi 2012, PMID: 22051568)
k_Th_Treg	0.022	1/day	Th differentiation rate to Treg (Robertson-Tessi 2012, PMID: 22051568)
k_TGFb_Tsec	1.2e-10	nanomole/cell/day	TGF secretion rate by Treg (Liyanage 2002, PMID: 12193750)
k_TGFb_deg	14.3	1/day	TGF degradtion rate (Robertson-Tessi 2012, PMID: 22051568)
TGFb_50	0.07	nanomolarity	Half-Maximal TGFb level for Th-to-Treg differentiation / chemoresistance development / M1-to-M2 polarization (Robertson-Tessi 2012, PMID: 22051568)
TGFb_50_Teff	0.14	nanomolarity	Half-Maximal TGFb level for CD8 T cell inhibition (Robertson-Tessi 2012, PMID: 22051568)
Kc_rec	20200000	cell^2	Half-Maximal cancer cell number for T cell recruitment (Pillis 2006, PMID: 16153659)
TGFbase	0.016	nanomolarity	Baseline TGFb level in breast tumor (Ivanović 2003, PMID: 12751375; Manuyakorn 2008, PMID: 19317336; Panis 2013, PMID: 23393376)
k_IFNg_sec	5e-13	nanomole/cell/day	IFNg secretion rate by T helper cell (Autenshlyus 2021, PMID: 34059727; Borj 2017, doi:10.15171/ijbms.2017.05)
k_IFNg_deg	7.68	1/day	IFNg degradation rate (Hofstra 1998, PMID: 9806748)
IFNg_50_ind	2.96	picomolarity	Half-Maximal IFNg level for PD-L1 induction (Shin 2017, PMID: 27903500)
H_TGFb	1	dimensionless	Hill function of TGFb for Th-to-Treg differentiation / chemoresistance development / M1-to-M2 polarization
H_TGFb_Teff	1	dimensionless	Hill function of TGFb for Teff inhibition and chemoresistance development
H_TGFb_Ln1	1	dimensionless	Hill function of TGFb for Th-to-Treg differentiation / chemoresistance development / M1-to-M2 polarization
H_TGFb_Teff_Ln1	1	dimensionless	Hill function of TGFb for Teff inhibition and chemoresistance development
H_TGFb_Ln2	1	dimensionless	Hill function of TGFb for Th-to-Treg differentiation / chemoresistance development / M1-to-M2 polarization
H_TGFb_Teff_Ln2	1	dimensionless	Hill function of TGFb for Teff inhibition and chemoresistance development
H_TGFb_other	1	dimensionless	Hill function of TGFb for Th-to-Treg differentiation / chemoresistance development / M1-to-M2 polarization
H_TGFb_Teff_other	1	dimensionless	Hill function of TGFb for Teff inhibition and chemoresistance development
N_aTh	1	dimensionless	Number of Activated T Helper Cell Generations (see Rules)
N_aTh_Ln1	1	dimensionless	Number of Activated T Helper Cell Generations (see Rules)
N_aTh_Ln2	1	dimensionless	Number of Activated T Helper Cell Generations (see Rules)
k_CCL2_sec	1.7e-12	nanomole/cell/day	rate of CCL2 secretion (Huang 2007, PMID: 17257744; Dutta 2018, PMID: 29594759)
k_CCL2_deg	0.06	1/hour	rate of CCL2 degradation (Tanimoto 2007, PMID: 18089573)
CCL2_50	0.23	nanomolarity	Half-maximal CCL2 level of MDSC recruitment (Opalek 2007, PMID: 17888174; Ernst 1994, PMID: 8144933)
k_MDSC_mig	11000	cell/(milliliter*day)	Rate of MDSC recruitment into the tumor (Diaz-Montero 2009, PMID: 18446337; Huang 2007, PMID: 17257744)
k_MDSC_mig_Ln1	11000	cell/(milliliter*day)	Rate of MDSC recruitment into the tumor (Estimated based on MDSC abundance in metastatic tumors using transcriptomic data from Siegel 2018, PMID: 29480819)
k_MDSC_mig_Ln2	11000	cell/(milliliter*day)	Rate of MDSC recruitment into the tumor (Estimated based on MDSC abundance in metastatic tumors using transcriptomic data from Siegel 2018, PMID: 29480819)
k_MDSC_mig_other	65000	cell/(milliliter*day)	Rate of MDSC recruitment into the tumor (Estimated based on MDSC abundance in metastatic tumors using transcriptomic data from Siegel 2018, PMID: 29480819)
k_MDSC_death	0.015	1/day	Rate of MDSC death (Lai 2018, PMID: 29735668)
k_NO_deg	135	1/day	rate of NO degradation (Hakim 1996, PMID: 8953625)
k_ArgI_deg	0.173	1/day	rate of ArgI degradation (Schimke 1964, PMID: 14257612)
k_NO_sec	4.8e-07	nanomole/cell/day	rate of NO secretion from MDSCs (Serafini 2008, PMID: 18593947)
k_ArgI_sec	0.014	(mU*microliter)/cell/day	rate of ArgI secretion (Serafini 2008, PMID: 18593947)
ArgI_50_Teff	61.7	mU	rate of ArgI-induced T cell death (Serafini 2008, PMID: 18593947)
NO_50_Teff	0.75	nanomolarity	rate of NO-induced T cell death (Serafini 2008, PMID: 18593947)
ArgI_50_Treg	22.1	mU	Half-maximal ArgI level of Treg expansion (estimated based on Serafini 2008, PMID: 18593947)
H_NO	1	dimensionless	Hill function for NO-mediated inhibition on Teff
H_ArgI_Teff	1	dimensionless	Hill function for ariginase I-mediated inhibition on Teff
H_ArgI_Treg	1	dimensionless	Hill function for ariginase I-mediated Th-to-Treg transdifferentiation
H_MDSC	1	dimensionless	Hill function for overall effect of MDSC-mediated effect on Teff
H_NO_Ln1	1	dimensionless	Hill function for NO-mediated inhibition on Teff
H_ArgI_Teff_Ln1	1	dimensionless	Hill function for ariginase I-mediated inhibition on Teff
H_ArgI_Treg_Ln1	1	dimensionless	Hill function for ariginase I-mediated Th-to-Treg transdifferentiation
H_MDSC_Ln1	1	dimensionless	Hill function for overall effect of MDSC-mediated effect on Teff
H_NO_Ln2	1	dimensionless	Hill function for NO-mediated inhibition on Teff
H_ArgI_Teff_Ln2	1	dimensionless	Hill function for ariginase I-mediated inhibition on Teff
H_ArgI_Treg_Ln2	1	dimensionless	Hill function for ariginase I-mediated Th-to-Treg transdifferentiation
H_MDSC_Ln2	1	dimensionless	Hill function for overall effect of MDSC-mediated effect on Teff
H_NO_other	1	dimensionless	Hill function for NO-mediated inhibition on Teff
H_ArgI_Teff_other	1	dimensionless	Hill function for ariginase I-mediated inhibition on Teff
H_ArgI_Treg_other	1	dimensionless	Hill function for ariginase I-mediated Th-to-Treg transdifferentiation
H_MDSC_other	1	dimensionless	Hill function for overall effect of MDSC-mediated effect on Teff
k_Mac_mig	170000	cell/(milliliter*day)	Recruitment rate of macrophage into tumor compartment (Yang 2018, PMID: 30026826)
k_M2_pol	0.25	1/day	Rate of M1 to M2 macrophage polarization (estimated assuming that polarization takes roughly 2-3 days)
k_Mac_mig_Ln1	350000	cell/(milliliter*day)	Recruitment rate of macrophage into tumor compartment (Estimated based on macrophage abundance in metastatic tumors using transcriptomic data from Siegel 2018, PMID: 29480819)
k_M2_pol_Ln1	1.1	1/day	Rate of M1 to M2 macrophage polarization (estimated to fit M2 macrophage abundance in metastatic tumors from transcriptomic data of Siegel 2018, PMID: 29480819)
k_Mac_mig_Ln2	350000	cell/(milliliter*day)	Recruitment rate of macrophage into tumor compartment (Estimated based on macrophage abundance in metastatic tumors using transcriptomic data from Siegel 2018, PMID: 29480819)
k_M2_pol_Ln2	1.1	1/day	Rate of M1 to M2 macrophage polarization (estimated to fit M2 macrophage abundance in metastatic tumors from transcriptomic data of Siegel 2018, PMID: 29480819)
k_Mac_mig_other	300000	cell/(milliliter*day)	Recruitment rate of macrophage into tumor compartment (Estimated based on macrophage abundance in metastatic tumors using transcriptomic data from Siegel 2018, PMID: 29480819)
k_M2_pol_other	0.4	1/day	Rate of M1 to M2 macrophage polarization (estimated to fit M2 macrophage abundance in metastatic tumors from transcriptomic data of Siegel 2018, PMID: 29480819)
k_Mac_death	0.02	1/day	Death rate of macrophages into tumor compartment (Ginhoux 2016, PMID: 26982352)
k_TGFb_Msec	2e-11	nanomole/cell/day	Secretion rate of TGFb by macrophage in tumor compartment (Matsuo 2000, PMID: 10652049)
k_vas_Msec	1.7e-05	picogram/cell/day	Secretion rate of angiogenic factor by macrophage in tumor compartment (Wu 2010, PMID: 20692534)
k_IL12_sec	8.5e-12	nanomole/cell/day	Secretion rate of IL-12 by mAPC in tumor compartment (Heufler 1996, PMID: 8605935)
k_IL12_Msec	5e-13	nanomole/cell/day	Secretion rate of IL-12 by macrophage in tumor compartment (Clough 2007, PMID: 17597818; Sica 2000, PMID: 10623821)
k_IL12_deg	0.0231	1/hour	Degradation rate of IL-12 in tumor compartment (Carreño 2000, PMID: 10707873)
k_IL10_sec	3e-12	nanomole/cell/day	Secretion rate of IL-10 by macrophage in tumor compartment (Autenshlyus 2021, PMID: 34059727)
k_IL10_deg	4	1/day	Degradation rate of IL-10 in tumor compartment (Saxena 2015, PMID: 25481648)
k_M1_pol	0.045	1/day	Rate of M2 to M1 macrophage polarization (estimated based on the M1/M2 ratio)
IL10_50	8	picomolarity	Half-maximal IL10 level for M1 to M2 polarization / maintaining Treg function / mAPC inhibition (*STAT6 related) (Altan-Bonnet 2019, PMID: 30770905)
IL12_50	0.14	picomolarity	Half-maximal IL-12 level for M2 to M1 macrophage polarization (Altan-Bonnet 2019, PMID: 30770905)
IFNg_50	2.9	picomolarity	Half-maximal IFNg level for M2 to M1 macrophage polarization (Altan-Bonnet 2019, PMID: 30770905)
k_M1_phago	0.33	1/day	Rate of M1 macrophage-mediated killing of cancer cell (Pan 2020, PMID: 33365025)
vol_Mcell	4849.05	micrometer^3/cell	Volume of a single macrophage cell Volume of a macrophage calculated based on the average macrophage diameter (Krombach 1997, PMID: 9400735)
kon_CD47_SIRPa	0.0625	1/(micromolarity*minute*nanometer)	kon of CD47-SIRPa binding (Hayes 2020, PMID: 31964705)
koff_CD47_SIRPa	0.3	1/minute	koff of CD47-SIRPa binding (Hayes 2020, PMID: 31964705)
SIRPa_50	37	molecule/micrometer^2	SIRPa occupancy for half-maximal CD47/SIRPa inhibition on phagocytosis of cancer cells by macrophages (Willingham 2012, PMID: 22451913)
n_SIRPa	2	dimensionless	Hill coefficient for CD47/SIRPa inhibition on phagocytosis of cancer cells by macrophages (estimated)
H_Mac_C	0	dimensionless	Hill function for overall checkpoint inhibition on phagocytosis of cancer cell by macrophage
H_PD1_M	0	dimensionless	Hill function for PD1-mediated inhibition on phagocytosis of cancer cell by macrophage
H_SIRPa	0	dimensionless	Hill function for SIRPa-mediated inhibition on phagocytosis of cancer cell by macrophage
H_Mac_C_Ln1	0	dimensionless	Hill function for overall checkpoint inhibition on phagocytosis of cancer cell by macrophage
H_PD1_M_Ln1	0	dimensionless	Hill function for PD1-mediated inhibition on phagocytosis of cancer cell by macrophage
H_SIRPa_Ln1	0	dimensionless	Hill function for SIRPa-mediated inhibition on phagocytosis of cancer cell by macrophage
H_Mac_C_Ln2	0	dimensionless	Hill function for overall checkpoint inhibition on phagocytosis of cancer cell by macrophage
H_PD1_M_Ln2	0	dimensionless	Hill function for PD1-mediated inhibition on phagocytosis of cancer cell by macrophage
H_SIRPa_Ln2	0	dimensionless	Hill function for SIRPa-mediated inhibition on phagocytosis of cancer cell by macrophage
H_Mac_C_other	0	dimensionless	Hill function for overall checkpoint inhibition on phagocytosis of cancer cell by macrophage
H_PD1_M_other	0	dimensionless	Hill function for PD1-mediated inhibition on phagocytosis of cancer cell by macrophage
H_SIRPa_other	0	dimensionless	Hill function for SIRPa-mediated inhibition on phagocytosis of cancer cell by macrophage
C_CD47	400	molecule/micrometer^2	CD47 expression on cancer cells (Morrissey 2020, PMID: 32768386)
M_PD1_total	12500	molecule	PD-1 expression on macrophages estimated based on PD-1 expression on T cell (Cheng 2013, PMID: 23417675; Mkrtichyan 2012, PMID: 22837483) and adjusted to fit its inhibitory effect on phagocytosis (Gordon 2017, PMID: 28514441)
M_SIRPa	100	molecule/micrometer^2	SIRPa expression on macrophages (Subramanian 2006, PMID: 16291597)
A_Mcell	1385.44	micrometer^2	Surface area of the macrophage calculated based on the average macrophage diameter (Krombach 1997, PMID: 9400735)
IL10_50_phago	270	picomolarity	Half-maximal IL-10 level for phagocytosis by macrophage (Bian 2016, PMID: 27578867)
K_Mac_C	2	dimensionless	Association coefficient for macrophage and cancer cell (estimated)
M_total	0	cell	Total number of macrophages
H_IL10	1	dimensionless	Hill function for IL10-mediated M2-like macrophage polarization / Treg functionality / inhibition on Ag presentaion
H_IL10_phago	1	dimensionless	Hill function for IL10-mediated inhibition on phagocytosis
H_IL12	1	dimensionless	Hill function for IL12
M_total_Ln1	0	cell	Total number of macrophages
H_IL10_Ln1	1	dimensionless	Hill function for IL10-mediated M2-like macrophage polarization / Treg functionality / inhibition on Ag presentaion
H_IL10_phago_Ln1	1	dimensionless	Hill function for IL10-mediated inhibition on phagocytosis
H_IL12_Ln1	1	dimensionless	Hill function for IL12
M_total_Ln2	0	cell	Total number of macrophages
H_IL10_Ln2	1	dimensionless	Hill function for IL10-mediated M2-like macrophage polarization / Treg functionality / inhibition on Ag presentaion
H_IL10_phago_Ln2	1	dimensionless	Hill function for IL10-mediated inhibition on phagocytosis
H_IL12_Ln2	1	dimensionless	Hill function for IL12
M_total_other	0	cell	Total number of macrophages
H_IL10_other	1	dimensionless	Hill function for IL10-mediated M2-like macrophage polarization / Treg functionality / inhibition on Ag presentaion
H_IL10_phago_other	1	dimensionless	Hill function for IL10-mediated inhibition on phagocytosis
H_IL12_other	1	dimensionless	Hill function for IL12

## Sheet: Uncertain parameters
List of parameters lacking strong experimental support
Name	Value	Unit	Description
k_cell_clear	0.1	1/day	Rate of dead cell clearance from tumour compartment
agconc_C1_0	5.4e-13	mole/cell	Concentration of self antigen in cancer clone 1
agconc_C1_1	6.75e-14	mole/cell	Concentration of neoantigen 1 in cancer clone 1
agconc_C1_2	6.75e-14	mole/cell	Concentration of neoantigen 2 in cancer clone 1
agconc_C1_3	6.75e-14	mole/cell	Concentration of neoantigen 3 in cancer clone 1
agconc_C1_4	6.75e-14	mole/cell	Concentration of neoantigen 4 in cancer clone 1
agconc_C1_5	6.75e-14	mole/cell	Concentration of neoantigen 5 in cancer clone 1
agconc_C1_6	6.75e-14	mole/cell	Concentration of neoantigen 6 in cancer clone 1
agconc_C1_7	6.75e-14	mole/cell	Concentration of neoantigen 7 in cancer clone 1
agconc_C1_8	6.75e-14	mole/cell	Concentration of neoantigen 8 in cancer clone 1
agconc_C2_0	5.4e-13	mole/cell	Concentration of self antigen in cancer clone 2
agconc_C2_1	6.75e-14	mole/cell	Concentration of neoantigen 1 in cancer clone 2
agconc_C2_2	6.75e-14	mole/cell	Concentration of neoantigen 2 in cancer clone 2
agconc_C2_3	6.75e-14	mole/cell	Concentration of neoantigen 3 in cancer clone 2
agconc_C2_4	6.75e-14	mole/cell	Concentration of neoantigen 4 in cancer clone 2
agconc_C2_5	6.75e-14	mole/cell	Concentration of neoantigen 5 in cancer clone 2
agconc_C2_6	6.75e-14	mole/cell	Concentration of neoantigen 6 in cancer clone 2
agconc_C2_7	6.75e-14	mole/cell	Concentration of neoantigen 7 in cancer clone 2
agconc_C2_8	6.75e-14	mole/cell	Concentration of neoantigen 8 in cancer clone 2
agconc_C3_0	5.4e-13	mole/cell	Concentration of self antigen in cancer clone 3
agconc_C3_1	6.75e-14	mole/cell	Concentration of neoantigen 1 in cancer clone 3
agconc_C3_2	6.75e-14	mole/cell	Concentration of neoantigen 2 in cancer clone 3
agconc_C3_3	6.75e-14	mole/cell	Concentration of neoantigen 3 in cancer clone 3
agconc_C3_4	6.75e-14	mole/cell	Concentration of neoantigen 4 in cancer clone 3
agconc_C3_5	6.75e-14	mole/cell	Concentration of neoantigen 5 in cancer clone 3
agconc_C3_6	6.75e-14	mole/cell	Concentration of neoantigen 6 in cancer clone 3
agconc_C3_7	6.75e-14	mole/cell	Concentration of neoantigen 7 in cancer clone 3
agconc_C3_8	6.75e-14	mole/cell	Concentration of neoantigen 8 in cancer clone 3
agconc_C4_0	5.4e-13	mole/cell	Concentration of self antigen in cancer clone 4
agconc_C4_1	6.75e-14	mole/cell	Concentration of neoantigen 1 in cancer clone 4
agconc_C4_2	6.75e-14	mole/cell	Concentration of neoantigen 2 in cancer clone 4
agconc_C4_3	6.75e-14	mole/cell	Concentration of neoantigen 3 in cancer clone 4
agconc_C4_4	6.75e-14	mole/cell	Concentration of neoantigen 4 in cancer clone 4
agconc_C4_5	6.75e-14	mole/cell	Concentration of neoantigen 5 in cancer clone 4
agconc_C4_6	6.75e-14	mole/cell	Concentration of neoantigen 6 in cancer clone 4
agconc_C4_7	6.75e-14	mole/cell	Concentration of neoantigen 7 in cancer clone 4
agconc_C4_8	6.75e-14	mole/cell	Concentration of neoantigen 8 in cancer clone 4
agconc_C5_0	5.4e-13	mole/cell	Concentration of self antigen in cancer clone 5
agconc_C5_1	6.75e-14	mole/cell	Concentration of neoantigen 1 in cancer clone 5
agconc_C5_2	6.75e-14	mole/cell	Concentration of neoantigen 2 in cancer clone 5
agconc_C5_3	6.75e-14	mole/cell	Concentration of neoantigen 3 in cancer clone 5
agconc_C5_4	6.75e-14	mole/cell	Concentration of neoantigen 4 in cancer clone 5
agconc_C5_5	6.75e-14	mole/cell	Concentration of neoantigen 5 in cancer clone 5
agconc_C5_6	6.75e-14	mole/cell	Concentration of neoantigen 6 in cancer clone 5
agconc_C5_7	6.75e-14	mole/cell	Concentration of neoantigen 7 in cancer clone 5
agconc_C5_8	6.75e-14	mole/cell	Concentration of neoantigen 8 in cancer clone 5
delay_Ln1	2100	day	Seeding time of lung metastatic tumor 1
delay_Ln2	2100	day	Seeding time of lung metastatic tumor 2
delay_other	2100	day	Seeding time of other metastatic tumor
ncells_C1	1.98228e+06	cell	initial number of cancer clone 1 cells in primary tumor
ncells_C1_Ln1	3.49272e+06	cell	initial number of cancer clone 1 cells in lung metastatic tumor 1
ncells_C1_Ln2	1679.48	cell	initial number of cancer clone 1 cells in lung metastatic tumor 2
ncells_C1_other	202146	cell	initial number of cancer clone 1 cells in other metastatic tumor
ncells_C2	45658.5	cell	initial number of cancer clone 2 cells in primary tumor
ncells_C2_Ln1	480957	cell	initial number of cancer clone 2 cells in lung metastatic tumor 1
ncells_C2_Ln2	3.26569e+06	cell	initial number of cancer clone 2 cells in lung metastatic tumor 2
ncells_C2_other	653763	cell	initial number of cancer clone 2 cells in other metastatic tumor
ncells_C3	1927.6	cell	initial number of cancer clone 3 cells in primary tumor
ncells_C3_Ln1	43274.8	cell	initial number of cancer clone 3 cells in lung metastatic tumor 1
ncells_C3_Ln2	47077.4	cell	initial number of cancer clone 3 cells in lung metastatic tumor 2
ncells_C3_other	65708.3	cell	initial number of cancer clone 3 cells in other metastatic tumor
ncells_C4	2.48871e+06	cell	initial number of cancer clone 4 cells in primary tumor
ncells_C4_Ln1	473527	cell	initial number of cancer clone 4 cells in lung metastatic tumor 1
ncells_C4_Ln2	454818	cell	initial number of cancer clone 4 cells in lung metastatic tumor 2
ncells_C4_other	1.68413e+06	cell	initial number of cancer clone 4 cells in other metastatic tumor
ncells_C5	181421	cell	initial number of cancer clone 5 cells in primary tumor
ncells_C5_Ln1	209518	cell	initial number of cancer clone 5 cells in lung metastatic tumor 1
ncells_C5_Ln2	930731	cell	initial number of cancer clone 5 cells in lung metastatic tumor 2
ncells_C5_other	2.09426e+06	cell	initial number of cancer clone 5 cells in other metastatic tumor
initial_tumour_diameter	2.5	centimeter	Pre-treatment tumor diameter
initial_met_diameter	1.6	centimeter	Initial diameter of metastatic tumors
n_T0_clones	63	dimensionless	Number of T cell clones specific to self-antigen
k_Treg	0.05	1/day	Rate of T cell death by Tregs
n_T1_clones	0.0199066	dimensionless	Number of T cell clones specific to neo-antigen 1
n_T2_clones	0.139639	dimensionless	Number of T cell clones specific to neo-antigen 2
n_T3_clones	0.00298206	dimensionless	Number of T cell clones specific to neo-antigen 3
n_T4_clones	0.00768391	dimensionless	Number of T cell clones specific to neo-antigen 4
n_T5_clones	0.0525862	dimensionless	Number of T cell clones specific to neo-antigen 5
n_T6_clones	51.3276	dimensionless	Number of T cell clones specific to neo-antigen 6
n_T7_clones	10.5728	dimensionless	Number of T cell clones specific to neo-antigen 7
n_T8_clones	0.876837	dimensionless	Number of T cell clones specific to neo-antigen 8
k_T1	0.1	1/day	Rate of T cell exhaustion by cancer cells
n_CD28_CD8X	2	dimensionless	Hill coefficient for CD28-CD80/CD28-CD86 half-maximal T cell co-estimulation
n_SIRPa	2	dimensionless	Hill coefficient for CD47/SIRPa inhibition on phagocytosis of cancer cells by macrophages
K_Mac_C	2	dimensionless	Association coefficient for macrophage and cancer cell

## Sheet: Reactions
Reaction	Rate	Description
V_T.C_x -> null	k_cell_clear*V_T.C_x	Clearance of dead cancer cells from tumor
V_T.T1_exh -> null	k_cell_clear*V_T.T1_exh	Clearance of exhausted CD8 T cells from tumor
V_T.Th_exh -> null	k_cell_clear*V_T.Th_exh	Clearance of exhausted CD4 T cells from tumor
V_T_Ln1.C_x -> null	k_cell_clear*V_T_Ln1.C_x	Clearance of dead cancer cells from tumor
V_T_Ln1.T1_exh -> null	k_cell_clear*V_T_Ln1.T1_exh	Clearance of exhausted CD8 T cells from tumor
V_T_Ln1.Th_exh -> null	k_cell_clear*V_T_Ln1.Th_exh	Clearance of exhausted CD4 T cells from tumor
V_T_Ln2.C_x -> null	k_cell_clear*V_T_Ln2.C_x	Clearance of dead cancer cells from tumor
V_T_Ln2.T1_exh -> null	k_cell_clear*V_T_Ln2.T1_exh	Clearance of exhausted CD8 T cells from tumor
V_T_Ln2.Th_exh -> null	k_cell_clear*V_T_Ln2.Th_exh	Clearance of exhausted CD4 T cells from tumor
V_T_other.C_x -> null	k_cell_clear*V_T_other.C_x	Clearance of dead cancer cells from tumor
V_T_other.T1_exh -> null	k_cell_clear*V_T_other.T1_exh	Clearance of exhausted CD8 T cells from tumor
V_T_other.Th_exh -> null	k_cell_clear*V_T_other.Th_exh	Clearance of exhausted CD4 T cells from tumor
null -> V_T.c_vas	k_vas_Csec*C_total	Secretion of angiogenic factors by cancer cells
V_T.c_vas -> null	k_vas_deg*V_T.c_vas	Degradation of tumor angiogenic factors
null -> V_T.K	k_K_g*C_total*V_T.c_vas/(V_T.c_vas+c_vas_50)	Growth of tumor carrying capacity
V_T.K -> null	k_K_d*V_T.K*(nthroot(C_total/cell*2.57e-6,3))^2	Endogenous inhibition of previously generated vasculature
null -> V_T.C1	start*k_C1_growth*V_T.C1*log(max(C_max/(C_total+cell), 1))	Cancer cell growth
V_T.C1 -> V_T.C_x	k_C1_death*V_T.C1	Cancer cell death
null -> V_T.C2	start*k_C2_growth*V_T.C2*log(max(C_max/(C_total+cell), 1))	Cancer cell growth
V_T.C2 -> V_T.C_x	k_C2_death*V_T.C2	Cancer cell death
null -> V_T.C3	start*k_C3_growth*V_T.C3*log(max(C_max/(C_total+cell), 1))	Cancer cell growth
V_T.C3 -> V_T.C_x	k_C3_death*V_T.C3	Cancer cell death
null -> V_T.C4	start*k_C4_growth*V_T.C4*log(max(C_max/(C_total+cell), 1))	Cancer cell growth
V_T.C4 -> V_T.C_x	k_C4_death*V_T.C4	Cancer cell death
null -> V_T.C5	start*k_C5_growth*V_T.C5*log(max(C_max/(C_total+cell), 1))	Cancer cell growth
V_T.C5 -> V_T.C_x	k_C5_death*V_T.C5	Cancer cell death
null -> V_T_Ln1.c_vas	k_vas_Csec*C_total_Ln1	Secretion of angiogenic factors by cancer cells
V_T_Ln1.c_vas -> null	k_vas_deg*V_T_Ln1.c_vas	Degradation of tumor angiogenic factors
null -> V_T_Ln1.K	k_K_g*C_total_Ln1*V_T_Ln1.c_vas/(V_T_Ln1.c_vas+c_vas_50)	Growth of tumor carrying capacity
V_T_Ln1.K -> null	k_K_d*V_T_Ln1.K*(nthroot(C_total_Ln1/cell*2.57e-6,3))^2	Endogenous inhibition of previously generated vasculature
null -> V_T_Ln1.C1	start_Ln1*k_C1_growth_Ln1*V_T_Ln1.C1*log(max(C_max_Ln1/(C_total_Ln1+cell), 1))	Cancer cell growth
V_T_Ln1.C1 -> V_T_Ln1.C_x	k_C1_death_Ln1*V_T_Ln1.C1	Cancer cell death
null -> V_T_Ln1.C2	start_Ln1*k_C2_growth_Ln1*V_T_Ln1.C2*log(max(C_max_Ln1/(C_total_Ln1+cell), 1))	Cancer cell growth
V_T_Ln1.C2 -> V_T_Ln1.C_x	k_C2_death_Ln1*V_T_Ln1.C2	Cancer cell death
null -> V_T_Ln1.C3	start_Ln1*k_C3_growth_Ln1*V_T_Ln1.C3*log(max(C_max_Ln1/(C_total_Ln1+cell), 1))	Cancer cell growth
V_T_Ln1.C3 -> V_T_Ln1.C_x	k_C3_death_Ln1*V_T_Ln1.C3	Cancer cell death
null -> V_T_Ln1.C4	start_Ln1*k_C4_growth_Ln1*V_T_Ln1.C4*log(max(C_max_Ln1/(C_total_Ln1+cell), 1))	Cancer cell growth
V_T_Ln1.C4 -> V_T_Ln1.C_x	k_C4_death_Ln1*V_T_Ln1.C4	Cancer cell death
null -> V_T_Ln1.C5	start_Ln1*k_C5_growth_Ln1*V_T_Ln1.C5*log(max(C_max_Ln1/(C_total_Ln1+cell), 1))	Cancer cell growth
V_T_Ln1.C5 -> V_T_Ln1.C_x	k_C5_death_Ln1*V_T_Ln1.C5	Cancer cell death
null -> V_T_Ln2.c_vas	k_vas_Csec*C_total_Ln2	Secretion of angiogenic factors by cancer cells
V_T_Ln2.c_vas -> null	k_vas_deg*V_T_Ln2.c_vas	Degradation of tumor angiogenic factors
null -> V_T_Ln2.K	k_K_g*C_total_Ln2*V_T_Ln2.c_vas/(V_T_Ln2.c_vas+c_vas_50)	Growth of tumor carrying capacity
V_T_Ln2.K -> null	k_K_d*V_T_Ln2.K*(nthroot(C_total_Ln2/cell*2.57e-6,3))^2	Endogenous inhibition of previously generated vasculature
null -> V_T_Ln2.C1	start_Ln2*k_C1_growth_Ln2*V_T_Ln2.C1*log(max(C_max_Ln2/(C_total_Ln2+cell), 1))	Cancer cell growth
V_T_Ln2.C1 -> V_T_Ln2.C_x	k_C1_death_Ln2*V_T_Ln2.C1	Cancer cell death
null -> V_T_Ln2.C2	start_Ln2*k_C2_growth_Ln2*V_T_Ln2.C2*log(max(C_max_Ln2/(C_total_Ln2+cell), 1))	Cancer cell growth
V_T_Ln2.C2 -> V_T_Ln2.C_x	k_C2_death_Ln2*V_T_Ln2.C2	Cancer cell death
null -> V_T_Ln2.C3	start_Ln2*k_C3_growth_Ln2*V_T_Ln2.C3*log(max(C_max_Ln2/(C_total_Ln2+cell), 1))	Cancer cell growth
V_T_Ln2.C3 -> V_T_Ln2.C_x	k_C3_death_Ln2*V_T_Ln2.C3	Cancer cell death
null -> V_T_Ln2.C4	start_Ln2*k_C4_growth_Ln2*V_T_Ln2.C4*log(max(C_max_Ln2/(C_total_Ln2+cell), 1))	Cancer cell growth
V_T_Ln2.C4 -> V_T_Ln2.C_x	k_C4_death_Ln2*V_T_Ln2.C4	Cancer cell death
null -> V_T_Ln2.C5	start_Ln2*k_C5_growth_Ln2*V_T_Ln2.C5*log(max(C_max_Ln2/(C_total_Ln2+cell), 1))	Cancer cell growth
V_T_Ln2.C5 -> V_T_Ln2.C_x	k_C5_death_Ln2*V_T_Ln2.C5	Cancer cell death
null -> V_T_other.c_vas	k_vas_Csec*C_total_other	Secretion of angiogenic factors by cancer cells
V_T_other.c_vas -> null	k_vas_deg*V_T_other.c_vas	Degradation of tumor angiogenic factors
null -> V_T_other.K	k_K_g*C_total_other*V_T_other.c_vas/(V_T_other.c_vas+c_vas_50)	Growth of tumor carrying capacity
V_T_other.K -> null	k_K_d*V_T_other.K*(nthroot(C_total_other/cell*2.57e-6,3))^2	Endogenous inhibition of previously generated vasculature
null -> V_T_other.C1	start_other*k_C1_growth_other*V_T_other.C1*log(max(C_max_other/(C_total_other+cell), 1))	Cancer cell growth
V_T_other.C1 -> V_T_other.C_x	k_C1_death_other*V_T_other.C1	Cancer cell death
null -> V_T_other.C2	start_other*k_C2_growth_other*V_T_other.C2*log(max(C_max_other/(C_total_other+cell), 1))	Cancer cell growth
V_T_other.C2 -> V_T_other.C_x	k_C2_death_other*V_T_other.C2	Cancer cell death
null -> V_T_other.C3	start_other*k_C3_growth_other*V_T_other.C3*log(max(C_max_other/(C_total_other+cell), 1))	Cancer cell growth
V_T_other.C3 -> V_T_other.C_x	k_C3_death_other*V_T_other.C3	Cancer cell death
null -> V_T_other.C4	start_other*k_C4_growth_other*V_T_other.C4*log(max(C_max_other/(C_total_other+cell), 1))	Cancer cell growth
V_T_other.C4 -> V_T_other.C_x	k_C4_death_other*V_T_other.C4	Cancer cell death
null -> V_T_other.C5	start_other*k_C5_growth_other*V_T_other.C5*log(max(C_max_other/(C_total_other+cell), 1))	Cancer cell growth
V_T_other.C5 -> V_T_other.C_x	k_C5_death_other*V_T_other.C5	Cancer cell death
null -> V_C.nT0	Q_nT0_thym/div_T0	Thymic output of naive T cell to blood
null -> V_P.nT0	k_nT0_pro/div_T0*V_P.nT0/(K_nT0_pro/div_T0+V_P.nT0)	Naive T cell proliferation in the peripheral compartment
V_P.nT0 -> null	k_nT0_death*V_P.nT0	Naive T cell death in the peripheral compartment
V_C.nT0 -> null	k_nT0_death*V_C.nT0	Naive T cell death in the central compartment
V_C.nT0 -> V_P.nT0	q_nT0_P_in*V_C.nT0	Naive T cell entry into the peripheral compartment
V_P.nT0 -> V_C.nT0	q_nT0_P_out*V_P.nT0	Naive T cell exit from the peripheral compartment
V_C.T0 -> null	k_T0_death*V_C.T0	T cell death in the central compartment
V_P.T0 -> null	k_T0_death*V_P.T0	T cell death in the peripheral compartment
V_C.T0 -> V_P.T0	q_T0_P_in*V_C.T0	T cell transport into the peripheral compartment
V_P.T0 -> V_C.T0	q_T0_P_out*V_P.T0	T cell transport out of the peripheral compartment
V_LN.nT0 -> null	k_T0_act*H_APC*H_P0*V_LN.nT0	Naive T cell activation
null -> V_LN.aT0	k_T0_act*H_APC*H_P0*V_LN.nT0*n_T0_clones	Naive T cell activation
V_LN_Ln1.nT0 -> null	k_T0_act*H_APC_Ln1*H_P0_Ln1*V_LN_Ln1.nT0	Naive T cell activation
null -> V_LN_Ln1.aT0	k_T0_act*H_APC_Ln1*H_P0_Ln1*V_LN_Ln1.nT0*n_T0_clones	Naive T cell activation
V_LN_Ln1.nT0 -> null	k_T0_act*H_APC_Ln2*H_P0_Ln2*V_LN_Ln1.nT0	Naive T cell activation
null -> V_LN_Ln1.aT0	k_T0_act*H_APC_Ln2*H_P0_Ln2*V_LN_Ln1.nT0*n_T0_clones	Naive T cell activation
V_LN_Ln2.nT0 -> null	k_T0_act*H_APC_other*H_P0_other*V_LN_Ln2.nT0	Naive T cell activation
null -> V_LN_Ln2.aT0	k_T0_act*H_APC_other*H_P0_other*V_LN_Ln2.nT0*n_T0_clones	Naive T cell activation
V_LN.nT0 -> null	k_nT0_death*V_LN.nT0	Naive T cell death in the TDLN compartment
null -> V_LN.nT0	k_nT0_pro/div_T0*V_LN.nT0/(K_nT0_pro/div_T0+V_LN.nT0)	Naive T cell proliferation in the TDLN compartment
V_C.nT0 -> V_LN.nT0	q_nT0_LN_in*V_C.nT0	Naive T cell entry into the lymph node
V_LN.nT0 -> V_C.nT0	q_nT0_LN_out*V_LN.nT0	Naive T cell exit from the lymph node
V_LN.aT0 -> null	k_T0_pro/N_aT0*V_LN.aT0	aT0 cell proliferation
null -> V_LN.T0	k_T0_pro/N_aT0*2^(N_aT0)*V_LN.aT0	aT0 cell proliferation
V_LN.T0 -> null	k_T0_death*V_LN.T0	T cell death in the lymph node compartment
V_LN.T0 -> V_C.T0	q_T0_LN_out*V_LN.T0	T cell transport out of the lymph node compartment
V_LN.IL2 -> null	k_IL2_deg*V_LN.IL2*V_LN	IL2 degradation
V_LN.IL2 -> null	k_IL2_cons*V_LN.T1*V_LN.IL2/(IL2_50+V_LN.IL2)	IL2 consumption by T cells
V_LN.IL2 -> null	k_IL2_cons*V_LN.T2*V_LN.IL2/(IL2_50+V_LN.IL2)	IL2 consumption by T cells
V_LN.IL2 -> null	k_IL2_cons*V_LN.T3*V_LN.IL2/(IL2_50+V_LN.IL2)	IL2 consumption by T cells
V_LN.IL2 -> null	k_IL2_cons*V_LN.T4*V_LN.IL2/(IL2_50+V_LN.IL2)	IL2 consumption by T cells
V_LN.IL2 -> null	k_IL2_cons*V_LN.T5*V_LN.IL2/(IL2_50+V_LN.IL2)	IL2 consumption by T cells
V_LN.IL2 -> null	k_IL2_cons*V_LN.T6*V_LN.IL2/(IL2_50+V_LN.IL2)	IL2 consumption by T cells
V_LN.IL2 -> null	k_IL2_cons*V_LN.T7*V_LN.IL2/(IL2_50+V_LN.IL2)	IL2 consumption by T cells
V_LN.IL2 -> null	k_IL2_cons*V_LN.T8*V_LN.IL2/(IL2_50+V_LN.IL2)	IL2 consumption by T cells
V_LN.IL2 -> null	k_IL2_cons*V_LN.T0*V_LN.IL2/(IL2_50_Treg+V_LN.IL2)	IL2 consumption by Tregs
V_LN_Ln1.nT0 -> null	k_nT0_death*V_LN_Ln1.nT0	Naive T cell death in the TDLN compartment
null -> V_LN_Ln1.nT0	k_nT0_pro/div_T0*V_LN_Ln1.nT0/(K_nT0_pro/div_T0+V_LN_Ln1.nT0)	Naive T cell proliferation in the TDLN compartment
V_C.nT0 -> V_LN_Ln1.nT0	q_nT0_LN_in*V_C.nT0	Naive T cell entry into the lymph node
V_LN_Ln1.nT0 -> V_C.nT0	q_nT0_LN_out*V_LN_Ln1.nT0	Naive T cell exit from the lymph node
V_LN_Ln1.aT0 -> null	k_T0_pro/N_aT0_Ln1*V_LN_Ln1.aT0	aT0 cell proliferation
null -> V_LN_Ln1.T0	k_T0_pro/N_aT0_Ln1*2^(N_aT0_Ln1)*V_LN_Ln1.aT0	aT0 cell proliferation
V_LN_Ln1.T0 -> null	k_T0_death*V_LN_Ln1.T0	T cell death in the lymph node compartment
V_LN_Ln1.T0 -> V_C.T0	q_T0_LN_out*V_LN_Ln1.T0	T cell transport out of the lymph node compartment
V_LN_Ln1.IL2 -> null	k_IL2_deg*V_LN_Ln1.IL2*V_LN_Ln1	IL2 degradation
V_LN_Ln1.IL2 -> null	k_IL2_cons*V_LN_Ln1.T1*V_LN_Ln1.IL2/(IL2_50+V_LN_Ln1.IL2)	IL2 consumption by T cells
V_LN_Ln1.IL2 -> null	k_IL2_cons*V_LN_Ln1.T2*V_LN_Ln1.IL2/(IL2_50+V_LN_Ln1.IL2)	IL2 consumption by T cells
V_LN_Ln1.IL2 -> null	k_IL2_cons*V_LN_Ln1.T3*V_LN_Ln1.IL2/(IL2_50+V_LN_Ln1.IL2)	IL2 consumption by T cells
V_LN_Ln1.IL2 -> null	k_IL2_cons*V_LN_Ln1.T4*V_LN_Ln1.IL2/(IL2_50+V_LN_Ln1.IL2)	IL2 consumption by T cells
V_LN_Ln1.IL2 -> null	k_IL2_cons*V_LN_Ln1.T5*V_LN_Ln1.IL2/(IL2_50+V_LN_Ln1.IL2)	IL2 consumption by T cells
V_LN_Ln1.IL2 -> null	k_IL2_cons*V_LN_Ln1.T6*V_LN_Ln1.IL2/(IL2_50+V_LN_Ln1.IL2)	IL2 consumption by T cells
V_LN_Ln1.IL2 -> null	k_IL2_cons*V_LN_Ln1.T7*V_LN_Ln1.IL2/(IL2_50+V_LN_Ln1.IL2)	IL2 consumption by T cells
V_LN_Ln1.IL2 -> null	k_IL2_cons*V_LN_Ln1.T8*V_LN_Ln1.IL2/(IL2_50+V_LN_Ln1.IL2)	IL2 consumption by T cells
V_LN_Ln1.IL2 -> null	k_IL2_cons*V_LN_Ln1.T0*V_LN_Ln1.IL2/(IL2_50_Treg+V_LN_Ln1.IL2)	IL2 consumption by Tregs
V_LN_Ln2.nT0 -> null	k_nT0_death*V_LN_Ln2.nT0	Naive T cell death in the TDLN compartment
null -> V_LN_Ln2.nT0	k_nT0_pro/div_T0*V_LN_Ln2.nT0/(K_nT0_pro/div_T0+V_LN_Ln2.nT0)	Naive T cell proliferation in the TDLN compartment
V_C.nT0 -> V_LN_Ln2.nT0	q_nT0_LN_in*V_C.nT0	Naive T cell entry into the lymph node
V_LN_Ln2.nT0 -> V_C.nT0	q_nT0_LN_out*V_LN_Ln2.nT0	Naive T cell exit from the lymph node
V_LN_Ln2.aT0 -> null	k_T0_pro/N_aT0_Ln2*V_LN_Ln2.aT0	aT0 cell proliferation
null -> V_LN_Ln2.T0	k_T0_pro/N_aT0_Ln2*2^(N_aT0_Ln2)*V_LN_Ln2.aT0	aT0 cell proliferation
V_LN_Ln2.T0 -> null	k_T0_death*V_LN_Ln2.T0	T cell death in the lymph node compartment
V_LN_Ln2.T0 -> V_C.T0	q_T0_LN_out*V_LN_Ln2.T0	T cell transport out of the lymph node compartment
V_LN_Ln2.IL2 -> null	k_IL2_deg*V_LN_Ln2.IL2*V_LN_Ln2	IL2 degradation
V_LN_Ln2.IL2 -> null	k_IL2_cons*V_LN_Ln2.T1*V_LN_Ln2.IL2/(IL2_50+V_LN_Ln2.IL2)	IL2 consumption by T cells
V_LN_Ln2.IL2 -> null	k_IL2_cons*V_LN_Ln2.T2*V_LN_Ln2.IL2/(IL2_50+V_LN_Ln2.IL2)	IL2 consumption by T cells
V_LN_Ln2.IL2 -> null	k_IL2_cons*V_LN_Ln2.T3*V_LN_Ln2.IL2/(IL2_50+V_LN_Ln2.IL2)	IL2 consumption by T cells
V_LN_Ln2.IL2 -> null	k_IL2_cons*V_LN_Ln2.T4*V_LN_Ln2.IL2/(IL2_50+V_LN_Ln2.IL2)	IL2 consumption by T cells
V_LN_Ln2.IL2 -> null	k_IL2_cons*V_LN_Ln2.T5*V_LN_Ln2.IL2/(IL2_50+V_LN_Ln2.IL2)	IL2 consumption by T cells
V_LN_Ln2.IL2 -> null	k_IL2_cons*V_LN_Ln2.T6*V_LN_Ln2.IL2/(IL2_50+V_LN_Ln2.IL2)	IL2 consumption by T cells
V_LN_Ln2.IL2 -> null	k_IL2_cons*V_LN_Ln2.T7*V_LN_Ln2.IL2/(IL2_50+V_LN_Ln2.IL2)	IL2 consumption by T cells
V_LN_Ln2.IL2 -> null	k_IL2_cons*V_LN_Ln2.T8*V_LN_Ln2.IL2/(IL2_50+V_LN_Ln2.IL2)	IL2 consumption by T cells
V_LN_Ln2.IL2 -> null	k_IL2_cons*V_LN_Ln2.T0*V_LN_Ln2.IL2/(IL2_50_Treg+V_LN_Ln2.IL2)	IL2 consumption by Tregs
V_T.T0 -> null	k_T0_death*V_T.T0	T cell death in the tumor compartment
V_T.T0 -> null	k_cell_clear*V_T.T0*(Kc_rec/(C_total^2+Kc_rec))	T cell clearance upon antigen clearance
V_C.T0 -> V_T.T0	q_T0_T_in*V_T*V_C.T0*(C_total^2/(C_total^2+Kc_rec))	T cell transport into the tumor compartment
V_T_Ln1.T0 -> null	k_T0_death*V_T_Ln1.T0	T cell death in the tumor compartment
V_T_Ln1.T0 -> null	k_cell_clear*V_T_Ln1.T0*(Kc_rec/(C_total_Ln1^2+Kc_rec))	T cell clearance upon antigen clearance
V_C.T0 -> V_T_Ln1.T0	q_T0_T_in*V_T_Ln1*V_C.T0*(C_total_Ln1^2/(C_total_Ln1^2+Kc_rec))	T cell transport into the tumor compartment
V_T_Ln2.T0 -> null	k_T0_death*V_T_Ln2.T0	T cell death in the tumor compartment
V_T_Ln2.T0 -> null	k_cell_clear*V_T_Ln2.T0*(Kc_rec/(C_total_Ln2^2+Kc_rec))	T cell clearance upon antigen clearance
V_C.T0 -> V_T_Ln2.T0	q_T0_T_in*V_T_Ln2*V_C.T0*(C_total_Ln2^2/(C_total_Ln2^2+Kc_rec))	T cell transport into the tumor compartment
V_T_other.T0 -> null	k_T0_death*V_T_other.T0	T cell death in the tumor compartment
V_T_other.T0 -> null	k_cell_clear*V_T_other.T0*(Kc_rec/(C_total_other^2+Kc_rec))	T cell clearance upon antigen clearance
V_C.T0 -> V_T_other.T0	q_T0_T_in*V_T_other*V_C.T0*(C_total_other^2/(C_total_other^2+Kc_rec))	T cell transport into the tumor compartment
null -> V_C.nT1	Q_nT1_thym/div_T1	Thymic output of naive T cell to blood
null -> V_P.nT1	k_nT1_pro/div_T1*V_P.nT1/(K_nT1_pro/div_T1+V_P.nT1)	Naive T cell proliferation in the peripheral compartment
V_P.nT1 -> null	k_nT1_death*V_P.nT1	Naive T cell death in the peripheral compartment
V_C.nT1 -> null	k_nT1_death*V_C.nT1	Naive T cell death in the central compartment
V_C.nT1 -> V_P.nT1	q_nT1_P_in*V_C.nT1	Naive T cell entry into the peripheral compartment
V_P.nT1 -> V_C.nT1	q_nT1_P_out*V_P.nT1	Naive T cell exit from the peripheral compartment
V_C.T1 -> null	k_T1_death*V_C.T1	T cell death in the central compartment
V_P.T1 -> null	k_T1_death*V_P.T1	T cell death in the peripheral compartment
V_C.T1 -> V_P.T1	q_T1_P_in*V_C.T1	T cell transport into the peripheral compartment
V_P.T1 -> V_C.T1	q_T1_P_out*V_P.T1	T cell transport out of the peripheral compartment
V_C.T2 -> null	k_T1_death*V_C.T2	T cell death in the central compartment
V_P.T2 -> null	k_T1_death*V_P.T2	T cell death in the peripheral compartment
V_C.T2 -> V_P.T2	q_T1_P_in*V_C.T2	T cell transport into the peripheral compartment
V_P.T2 -> V_C.T2	q_T1_P_out*V_P.T2	T cell transport out of the peripheral compartment
V_C.T3 -> null	k_T1_death*V_C.T3	T cell death in the central compartment
V_P.T3 -> null	k_T1_death*V_P.T3	T cell death in the peripheral compartment
V_C.T3 -> V_P.T3	q_T1_P_in*V_C.T3	T cell transport into the peripheral compartment
V_P.T3 -> V_C.T3	q_T1_P_out*V_P.T3	T cell transport out of the peripheral compartment
V_C.T4 -> null	k_T1_death*V_C.T4	T cell death in the central compartment
V_P.T4 -> null	k_T1_death*V_P.T4	T cell death in the peripheral compartment
V_C.T4 -> V_P.T4	q_T1_P_in*V_C.T4	T cell transport into the peripheral compartment
V_P.T4 -> V_C.T4	q_T1_P_out*V_P.T4	T cell transport out of the peripheral compartment
V_C.T5 -> null	k_T1_death*V_C.T5	T cell death in the central compartment
V_P.T5 -> null	k_T1_death*V_P.T5	T cell death in the peripheral compartment
V_C.T5 -> V_P.T5	q_T1_P_in*V_C.T5	T cell transport into the peripheral compartment
V_P.T5 -> V_C.T5	q_T1_P_out*V_P.T5	T cell transport out of the peripheral compartment
V_C.T6 -> null	k_T1_death*V_C.T6	T cell death in the central compartment
V_P.T6 -> null	k_T1_death*V_P.T6	T cell death in the peripheral compartment
V_C.T6 -> V_P.T6	q_T1_P_in*V_C.T6	T cell transport into the peripheral compartment
V_P.T6 -> V_C.T6	q_T1_P_out*V_P.T6	T cell transport out of the peripheral compartment
V_C.T7 -> null	k_T1_death*V_C.T7	T cell death in the central compartment
V_P.T7 -> null	k_T1_death*V_P.T7	T cell death in the peripheral compartment
V_C.T7 -> V_P.T7	q_T1_P_in*V_C.T7	T cell transport into the peripheral compartment
V_P.T7 -> V_C.T7	q_T1_P_out*V_P.T7	T cell transport out of the peripheral compartment
V_C.T8 -> null	k_T1_death*V_C.T8	T cell death in the central compartment
V_P.T8 -> null	k_T1_death*V_P.T8	T cell death in the peripheral compartment
V_C.T8 -> V_P.T8	q_T1_P_in*V_C.T8	T cell transport into the peripheral compartment
V_P.T8 -> V_C.T8	q_T1_P_out*V_P.T8	T cell transport out of the peripheral compartment
V_LN.nT1 -> null	k_T1_act*H_mAPC*H_P1*V_LN.nT1	Naive T cell activation
null -> V_LN.aT1	k_T1_act*H_mAPC*H_P1*V_LN.nT1*n_T1_clones	Naive T cell activation
V_LN.nT1 -> null	k_T1_act*H_mAPC*H_P2*V_LN.nT1	Naive T cell activation
null -> V_LN.aT2	k_T1_act*H_mAPC*H_P2*V_LN.nT1*n_T2_clones	Naive T cell activation
V_LN.nT1 -> null	k_T1_act*H_mAPC*H_P3*V_LN.nT1	Naive T cell activation
null -> V_LN.aT3	k_T1_act*H_mAPC*H_P3*V_LN.nT1*n_T3_clones	Naive T cell activation
V_LN.nT1 -> null	k_T1_act*H_mAPC*H_P4*V_LN.nT1	Naive T cell activation
null -> V_LN.aT4	k_T1_act*H_mAPC*H_P4*V_LN.nT1*n_T4_clones	Naive T cell activation
V_LN.nT1 -> null	k_T1_act*H_mAPC*H_P5*V_LN.nT1	Naive T cell activation
null -> V_LN.aT5	k_T1_act*H_mAPC*H_P5*V_LN.nT1*n_T5_clones	Naive T cell activation
V_LN.nT1 -> null	k_T1_act*H_mAPC*H_P6*V_LN.nT1	Naive T cell activation
null -> V_LN.aT6	k_T1_act*H_mAPC*H_P6*V_LN.nT1*n_T6_clones	Naive T cell activation
V_LN.nT1 -> null	k_T1_act*H_mAPC*H_P7*V_LN.nT1	Naive T cell activation
null -> V_LN.aT7	k_T1_act*H_mAPC*H_P7*V_LN.nT1*n_T7_clones	Naive T cell activation
V_LN.nT1 -> null	k_T1_act*H_mAPC*H_P8*V_LN.nT1	Naive T cell activation
null -> V_LN.aT8	k_T1_act*H_mAPC*H_P8*V_LN.nT1*n_T8_clones	Naive T cell activation
V_LN_Ln1.nT1 -> null	k_T1_act*H_mAPC_Ln1*H_P1_Ln1*V_LN_Ln1.nT1	Naive T cell activation
null -> V_LN_Ln1.aT1	k_T1_act*H_mAPC_Ln1*H_P1_Ln1*V_LN_Ln1.nT1*n_T1_clones	Naive T cell activation
V_LN_Ln1.nT1 -> null	k_T1_act*H_mAPC_Ln1*H_P2_Ln1*V_LN_Ln1.nT1	Naive T cell activation
null -> V_LN_Ln1.aT2	k_T1_act*H_mAPC_Ln1*H_P2_Ln1*V_LN_Ln1.nT1*n_T2_clones	Naive T cell activation
V_LN_Ln1.nT1 -> null	k_T1_act*H_mAPC_Ln1*H_P3_Ln1*V_LN_Ln1.nT1	Naive T cell activation
null -> V_LN_Ln1.aT3	k_T1_act*H_mAPC_Ln1*H_P3_Ln1*V_LN_Ln1.nT1*n_T3_clones	Naive T cell activation
V_LN_Ln1.nT1 -> null	k_T1_act*H_mAPC_Ln1*H_P4_Ln1*V_LN_Ln1.nT1	Naive T cell activation
null -> V_LN_Ln1.aT4	k_T1_act*H_mAPC_Ln1*H_P4_Ln1*V_LN_Ln1.nT1*n_T4_clones	Naive T cell activation
V_LN_Ln1.nT1 -> null	k_T1_act*H_mAPC_Ln1*H_P5_Ln1*V_LN_Ln1.nT1	Naive T cell activation
null -> V_LN_Ln1.aT5	k_T1_act*H_mAPC_Ln1*H_P5_Ln1*V_LN_Ln1.nT1*n_T5_clones	Naive T cell activation
V_LN_Ln1.nT1 -> null	k_T1_act*H_mAPC_Ln1*H_P6_Ln1*V_LN_Ln1.nT1	Naive T cell activation
null -> V_LN_Ln1.aT6	k_T1_act*H_mAPC_Ln1*H_P6_Ln1*V_LN_Ln1.nT1*n_T6_clones	Naive T cell activation
V_LN_Ln1.nT1 -> null	k_T1_act*H_mAPC_Ln1*H_P7_Ln1*V_LN_Ln1.nT1	Naive T cell activation
null -> V_LN_Ln1.aT7	k_T1_act*H_mAPC_Ln1*H_P7_Ln1*V_LN_Ln1.nT1*n_T7_clones	Naive T cell activation
V_LN_Ln1.nT1 -> null	k_T1_act*H_mAPC_Ln1*H_P8_Ln1*V_LN_Ln1.nT1	Naive T cell activation
null -> V_LN_Ln1.aT8	k_T1_act*H_mAPC_Ln1*H_P8_Ln1*V_LN_Ln1.nT1*n_T8_clones	Naive T cell activation
V_LN_Ln1.nT1 -> null	k_T1_act*H_mAPC_Ln2*H_P1_Ln2*V_LN_Ln1.nT1	Naive T cell activation
null -> V_LN_Ln1.aT1	k_T1_act*H_mAPC_Ln2*H_P1_Ln2*V_LN_Ln1.nT1*n_T1_clones	Naive T cell activation
V_LN_Ln1.nT1 -> null	k_T1_act*H_mAPC_Ln2*H_P2_Ln2*V_LN_Ln1.nT1	Naive T cell activation
null -> V_LN_Ln1.aT2	k_T1_act*H_mAPC_Ln2*H_P2_Ln2*V_LN_Ln1.nT1*n_T2_clones	Naive T cell activation
V_LN_Ln1.nT1 -> null	k_T1_act*H_mAPC_Ln2*H_P3_Ln2*V_LN_Ln1.nT1	Naive T cell activation
null -> V_LN_Ln1.aT3	k_T1_act*H_mAPC_Ln2*H_P3_Ln2*V_LN_Ln1.nT1*n_T3_clones	Naive T cell activation
V_LN_Ln1.nT1 -> null	k_T1_act*H_mAPC_Ln2*H_P4_Ln2*V_LN_Ln1.nT1	Naive T cell activation
null -> V_LN_Ln1.aT4	k_T1_act*H_mAPC_Ln2*H_P4_Ln2*V_LN_Ln1.nT1*n_T4_clones	Naive T cell activation
V_LN_Ln1.nT1 -> null	k_T1_act*H_mAPC_Ln2*H_P5_Ln2*V_LN_Ln1.nT1	Naive T cell activation
null -> V_LN_Ln1.aT5	k_T1_act*H_mAPC_Ln2*H_P5_Ln2*V_LN_Ln1.nT1*n_T5_clones	Naive T cell activation
V_LN_Ln1.nT1 -> null	k_T1_act*H_mAPC_Ln2*H_P6_Ln2*V_LN_Ln1.nT1	Naive T cell activation
null -> V_LN_Ln1.aT6	k_T1_act*H_mAPC_Ln2*H_P6_Ln2*V_LN_Ln1.nT1*n_T6_clones	Naive T cell activation
V_LN_Ln1.nT1 -> null	k_T1_act*H_mAPC_Ln2*H_P7_Ln2*V_LN_Ln1.nT1	Naive T cell activation
null -> V_LN_Ln1.aT7	k_T1_act*H_mAPC_Ln2*H_P7_Ln2*V_LN_Ln1.nT1*n_T7_clones	Naive T cell activation
V_LN_Ln1.nT1 -> null	k_T1_act*H_mAPC_Ln2*H_P8_Ln2*V_LN_Ln1.nT1	Naive T cell activation
null -> V_LN_Ln1.aT8	k_T1_act*H_mAPC_Ln2*H_P8_Ln2*V_LN_Ln1.nT1*n_T8_clones	Naive T cell activation
V_LN_Ln2.nT1 -> null	k_T1_act*H_mAPC_other*H_P1_other*V_LN_Ln2.nT1	Naive T cell activation
null -> V_LN_Ln2.aT1	k_T1_act*H_mAPC_other*H_P1_other*V_LN_Ln2.nT1*n_T1_clones	Naive T cell activation
V_LN_Ln2.nT1 -> null	k_T1_act*H_mAPC_other*H_P2_other*V_LN_Ln2.nT1	Naive T cell activation
null -> V_LN_Ln2.aT2	k_T1_act*H_mAPC_other*H_P2_other*V_LN_Ln2.nT1*n_T2_clones	Naive T cell activation
V_LN_Ln2.nT1 -> null	k_T1_act*H_mAPC_other*H_P3_other*V_LN_Ln2.nT1	Naive T cell activation
null -> V_LN_Ln2.aT3	k_T1_act*H_mAPC_other*H_P3_other*V_LN_Ln2.nT1*n_T3_clones	Naive T cell activation
V_LN_Ln2.nT1 -> null	k_T1_act*H_mAPC_other*H_P4_other*V_LN_Ln2.nT1	Naive T cell activation
null -> V_LN_Ln2.aT4	k_T1_act*H_mAPC_other*H_P4_other*V_LN_Ln2.nT1*n_T4_clones	Naive T cell activation
V_LN_Ln2.nT1 -> null	k_T1_act*H_mAPC_other*H_P5_other*V_LN_Ln2.nT1	Naive T cell activation
null -> V_LN_Ln2.aT5	k_T1_act*H_mAPC_other*H_P5_other*V_LN_Ln2.nT1*n_T5_clones	Naive T cell activation
V_LN_Ln2.nT1 -> null	k_T1_act*H_mAPC_other*H_P6_other*V_LN_Ln2.nT1	Naive T cell activation
null -> V_LN_Ln2.aT6	k_T1_act*H_mAPC_other*H_P6_other*V_LN_Ln2.nT1*n_T6_clones	Naive T cell activation
V_LN_Ln2.nT1 -> null	k_T1_act*H_mAPC_other*H_P7_other*V_LN_Ln2.nT1	Naive T cell activation
null -> V_LN_Ln2.aT7	k_T1_act*H_mAPC_other*H_P7_other*V_LN_Ln2.nT1*n_T7_clones	Naive T cell activation
V_LN_Ln2.nT1 -> null	k_T1_act*H_mAPC_other*H_P8_other*V_LN_Ln2.nT1	Naive T cell activation
null -> V_LN_Ln2.aT8	k_T1_act*H_mAPC_other*H_P8_other*V_LN_Ln2.nT1*n_T8_clones	Naive T cell activation
null -> V_LN.nT1	k_nT1_pro/div_T1*V_LN.nT1/(K_nT1_pro/div_T1+V_LN.nT1)	Naive T cell proliferation in the TDLN compartment
V_LN.nT1 -> null	k_nT1_death*V_LN.nT1	Naive T cell death in the TDLN compartment
V_C.nT1 -> V_LN.nT1	q_nT1_LN_in*V_C.nT1	Naive T cell entry into the lymph node
V_LN.nT1 -> V_C.nT1	q_nT1_LN_out*V_LN.nT1	Naive T cell exit from the lymph node
V_LN.aT1 -> null	k_T1_pro/N_aT*V_LN.aT1	aT1 cell proliferation
null -> V_LN.T1	k_T1_pro/N_aT*2^(N_aT)*V_LN.aT1	aT1 cell proliferation
V_LN.T1 -> null	k_T1_death*V_LN.T1	T cell death in the lymph node compartment
V_LN.T1 -> V_C.T1	q_T1_LN_out*V_LN.T1	T cell transport out of the lymph node compartment
V_LN.aT2 -> null	k_T1_pro/N_aT*V_LN.aT2	aT1 cell proliferation
null -> V_LN.T2	k_T1_pro/N_aT*2^(N_aT)*V_LN.aT2	aT1 cell proliferation
V_LN.T2 -> null	k_T1_death*V_LN.T2	T cell death in the lymph node compartment
V_LN.T2 -> V_C.T2	q_T1_LN_out*V_LN.T2	T cell transport out of the lymph node compartment
V_LN.aT3 -> null	k_T1_pro/N_aT*V_LN.aT3	aT1 cell proliferation
null -> V_LN.T3	k_T1_pro/N_aT*2^(N_aT)*V_LN.aT3	aT1 cell proliferation
V_LN.T3 -> null	k_T1_death*V_LN.T3	T cell death in the lymph node compartment
V_LN.T3 -> V_C.T3	q_T1_LN_out*V_LN.T3	T cell transport out of the lymph node compartment
V_LN.aT4 -> null	k_T1_pro/N_aT*V_LN.aT4	aT1 cell proliferation
null -> V_LN.T4	k_T1_pro/N_aT*2^(N_aT)*V_LN.aT4	aT1 cell proliferation
V_LN.T4 -> null	k_T1_death*V_LN.T4	T cell death in the lymph node compartment
V_LN.T4 -> V_C.T4	q_T1_LN_out*V_LN.T4	T cell transport out of the lymph node compartment
V_LN.aT5 -> null	k_T1_pro/N_aT*V_LN.aT5	aT1 cell proliferation
null -> V_LN.T5	k_T1_pro/N_aT*2^(N_aT)*V_LN.aT5	aT1 cell proliferation
V_LN.T5 -> null	k_T1_death*V_LN.T5	T cell death in the lymph node compartment
V_LN.T5 -> V_C.T5	q_T1_LN_out*V_LN.T5	T cell transport out of the lymph node compartment
V_LN.aT6 -> null	k_T1_pro/N_aT*V_LN.aT6	aT1 cell proliferation
null -> V_LN.T6	k_T1_pro/N_aT*2^(N_aT)*V_LN.aT6	aT1 cell proliferation
V_LN.T6 -> null	k_T1_death*V_LN.T6	T cell death in the lymph node compartment
V_LN.T6 -> V_C.T6	q_T1_LN_out*V_LN.T6	T cell transport out of the lymph node compartment
V_LN.aT7 -> null	k_T1_pro/N_aT*V_LN.aT7	aT1 cell proliferation
null -> V_LN.T7	k_T1_pro/N_aT*2^(N_aT)*V_LN.aT7	aT1 cell proliferation
V_LN.T7 -> null	k_T1_death*V_LN.T7	T cell death in the lymph node compartment
V_LN.T7 -> V_C.T7	q_T1_LN_out*V_LN.T7	T cell transport out of the lymph node compartment
V_LN.aT8 -> null	k_T1_pro/N_aT*V_LN.aT8	aT1 cell proliferation
null -> V_LN.T8	k_T1_pro/N_aT*2^(N_aT)*V_LN.aT8	aT1 cell proliferation
V_LN.T8 -> null	k_T1_death*V_LN.T8	T cell death in the lymph node compartment
V_LN.T8 -> V_C.T8	q_T1_LN_out*V_LN.T8	T cell transport out of the lymph node compartment
null -> V_LN.IL2	k_IL2_sec*V_LN.aT1	IL2 secretion from activated T cells
null -> V_LN.IL2	k_IL2_sec*V_LN.aT2	IL2 secretion from activated T cells
null -> V_LN.IL2	k_IL2_sec*V_LN.aT3	IL2 secretion from activated T cells
null -> V_LN.IL2	k_IL2_sec*V_LN.aT4	IL2 secretion from activated T cells
null -> V_LN.IL2	k_IL2_sec*V_LN.aT5	IL2 secretion from activated T cells
null -> V_LN.IL2	k_IL2_sec*V_LN.aT6	IL2 secretion from activated T cells
null -> V_LN.IL2	k_IL2_sec*V_LN.aT7	IL2 secretion from activated T cells
null -> V_LN.IL2	k_IL2_sec*V_LN.aT8	IL2 secretion from activated T cells
null -> V_LN_Ln1.nT1	k_nT1_pro/div_T1*V_LN_Ln1.nT1/(K_nT1_pro/div_T1+V_LN_Ln1.nT1)	Naive T cell proliferation in the TDLN compartment
V_LN_Ln1.nT1 -> null	k_nT1_death*V_LN_Ln1.nT1	Naive T cell death in the TDLN compartment
V_C.nT1 -> V_LN_Ln1.nT1	q_nT1_LN_in*V_C.nT1	Naive T cell entry into the lymph node
V_LN_Ln1.nT1 -> V_C.nT1	q_nT1_LN_out*V_LN_Ln1.nT1	Naive T cell exit from the lymph node
V_LN_Ln1.aT1 -> null	k_T1_pro/N_aT_Ln1*V_LN_Ln1.aT1	aT1 cell proliferation
null -> V_LN_Ln1.T1	k_T1_pro/N_aT_Ln1*2^(N_aT_Ln1)*V_LN_Ln1.aT1	aT1 cell proliferation
V_LN_Ln1.T1 -> null	k_T1_death*V_LN_Ln1.T1	T cell death in the lymph node compartment
V_LN_Ln1.T1 -> V_C.T1	q_T1_LN_out*V_LN_Ln1.T1	T cell transport out of the lymph node compartment
V_LN_Ln1.aT2 -> null	k_T1_pro/N_aT_Ln1*V_LN_Ln1.aT2	aT1 cell proliferation
null -> V_LN_Ln1.T2	k_T1_pro/N_aT_Ln1*2^(N_aT_Ln1)*V_LN_Ln1.aT2	aT1 cell proliferation
V_LN_Ln1.T2 -> null	k_T1_death*V_LN_Ln1.T2	T cell death in the lymph node compartment
V_LN_Ln1.T2 -> V_C.T2	q_T1_LN_out*V_LN_Ln1.T2	T cell transport out of the lymph node compartment
V_LN_Ln1.aT3 -> null	k_T1_pro/N_aT_Ln1*V_LN_Ln1.aT3	aT1 cell proliferation
null -> V_LN_Ln1.T3	k_T1_pro/N_aT_Ln1*2^(N_aT_Ln1)*V_LN_Ln1.aT3	aT1 cell proliferation
V_LN_Ln1.T3 -> null	k_T1_death*V_LN_Ln1.T3	T cell death in the lymph node compartment
V_LN_Ln1.T3 -> V_C.T3	q_T1_LN_out*V_LN_Ln1.T3	T cell transport out of the lymph node compartment
V_LN_Ln1.aT4 -> null	k_T1_pro/N_aT_Ln1*V_LN_Ln1.aT4	aT1 cell proliferation
null -> V_LN_Ln1.T4	k_T1_pro/N_aT_Ln1*2^(N_aT_Ln1)*V_LN_Ln1.aT4	aT1 cell proliferation
V_LN_Ln1.T4 -> null	k_T1_death*V_LN_Ln1.T4	T cell death in the lymph node compartment
V_LN_Ln1.T4 -> V_C.T4	q_T1_LN_out*V_LN_Ln1.T4	T cell transport out of the lymph node compartment
V_LN_Ln1.aT5 -> null	k_T1_pro/N_aT_Ln1*V_LN_Ln1.aT5	aT1 cell proliferation
null -> V_LN_Ln1.T5	k_T1_pro/N_aT_Ln1*2^(N_aT_Ln1)*V_LN_Ln1.aT5	aT1 cell proliferation
V_LN_Ln1.T5 -> null	k_T1_death*V_LN_Ln1.T5	T cell death in the lymph node compartment
V_LN_Ln1.T5 -> V_C.T5	q_T1_LN_out*V_LN_Ln1.T5	T cell transport out of the lymph node compartment
V_LN_Ln1.aT6 -> null	k_T1_pro/N_aT_Ln1*V_LN_Ln1.aT6	aT1 cell proliferation
null -> V_LN_Ln1.T6	k_T1_pro/N_aT_Ln1*2^(N_aT_Ln1)*V_LN_Ln1.aT6	aT1 cell proliferation
V_LN_Ln1.T6 -> null	k_T1_death*V_LN_Ln1.T6	T cell death in the lymph node compartment
V_LN_Ln1.T6 -> V_C.T6	q_T1_LN_out*V_LN_Ln1.T6	T cell transport out of the lymph node compartment
V_LN_Ln1.aT7 -> null	k_T1_pro/N_aT_Ln1*V_LN_Ln1.aT7	aT1 cell proliferation
null -> V_LN_Ln1.T7	k_T1_pro/N_aT_Ln1*2^(N_aT_Ln1)*V_LN_Ln1.aT7	aT1 cell proliferation
V_LN_Ln1.T7 -> null	k_T1_death*V_LN_Ln1.T7	T cell death in the lymph node compartment
V_LN_Ln1.T7 -> V_C.T7	q_T1_LN_out*V_LN_Ln1.T7	T cell transport out of the lymph node compartment
V_LN_Ln1.aT8 -> null	k_T1_pro/N_aT_Ln1*V_LN_Ln1.aT8	aT1 cell proliferation
null -> V_LN_Ln1.T8	k_T1_pro/N_aT_Ln1*2^(N_aT_Ln1)*V_LN_Ln1.aT8	aT1 cell proliferation
V_LN_Ln1.T8 -> null	k_T1_death*V_LN_Ln1.T8	T cell death in the lymph node compartment
V_LN_Ln1.T8 -> V_C.T8	q_T1_LN_out*V_LN_Ln1.T8	T cell transport out of the lymph node compartment
null -> V_LN_Ln1.IL2	k_IL2_sec*V_LN_Ln1.aT1	IL2 secretion from activated T cells
null -> V_LN_Ln1.IL2	k_IL2_sec*V_LN_Ln1.aT2	IL2 secretion from activated T cells
null -> V_LN_Ln1.IL2	k_IL2_sec*V_LN_Ln1.aT3	IL2 secretion from activated T cells
null -> V_LN_Ln1.IL2	k_IL2_sec*V_LN_Ln1.aT4	IL2 secretion from activated T cells
null -> V_LN_Ln1.IL2	k_IL2_sec*V_LN_Ln1.aT5	IL2 secretion from activated T cells
null -> V_LN_Ln1.IL2	k_IL2_sec*V_LN_Ln1.aT6	IL2 secretion from activated T cells
null -> V_LN_Ln1.IL2	k_IL2_sec*V_LN_Ln1.aT7	IL2 secretion from activated T cells
null -> V_LN_Ln1.IL2	k_IL2_sec*V_LN_Ln1.aT8	IL2 secretion from activated T cells
null -> V_LN_Ln2.nT1	k_nT1_pro/div_T1*V_LN_Ln2.nT1/(K_nT1_pro/div_T1+V_LN_Ln2.nT1)	Naive T cell proliferation in the TDLN compartment
V_LN_Ln2.nT1 -> null	k_nT1_death*V_LN_Ln2.nT1	Naive T cell death in the TDLN compartment
V_C.nT1 -> V_LN_Ln2.nT1	q_nT1_LN_in*V_C.nT1	Naive T cell entry into the lymph node
V_LN_Ln2.nT1 -> V_C.nT1	q_nT1_LN_out*V_LN_Ln2.nT1	Naive T cell exit from the lymph node
V_LN_Ln2.aT1 -> null	k_T1_pro/N_aT_Ln2*V_LN_Ln2.aT1	aT1 cell proliferation
null -> V_LN_Ln2.T1	k_T1_pro/N_aT_Ln2*2^(N_aT_Ln2)*V_LN_Ln2.aT1	aT1 cell proliferation
V_LN_Ln2.T1 -> null	k_T1_death*V_LN_Ln2.T1	T cell death in the lymph node compartment
V_LN_Ln2.T1 -> V_C.T1	q_T1_LN_out*V_LN_Ln2.T1	T cell transport out of the lymph node compartment
V_LN_Ln2.aT2 -> null	k_T1_pro/N_aT_Ln2*V_LN_Ln2.aT2	aT1 cell proliferation
null -> V_LN_Ln2.T2	k_T1_pro/N_aT_Ln2*2^(N_aT_Ln2)*V_LN_Ln2.aT2	aT1 cell proliferation
V_LN_Ln2.T2 -> null	k_T1_death*V_LN_Ln2.T2	T cell death in the lymph node compartment
V_LN_Ln2.T2 -> V_C.T2	q_T1_LN_out*V_LN_Ln2.T2	T cell transport out of the lymph node compartment
V_LN_Ln2.aT3 -> null	k_T1_pro/N_aT_Ln2*V_LN_Ln2.aT3	aT1 cell proliferation
null -> V_LN_Ln2.T3	k_T1_pro/N_aT_Ln2*2^(N_aT_Ln2)*V_LN_Ln2.aT3	aT1 cell proliferation
V_LN_Ln2.T3 -> null	k_T1_death*V_LN_Ln2.T3	T cell death in the lymph node compartment
V_LN_Ln2.T3 -> V_C.T3	q_T1_LN_out*V_LN_Ln2.T3	T cell transport out of the lymph node compartment
V_LN_Ln2.aT4 -> null	k_T1_pro/N_aT_Ln2*V_LN_Ln2.aT4	aT1 cell proliferation
null -> V_LN_Ln2.T4	k_T1_pro/N_aT_Ln2*2^(N_aT_Ln2)*V_LN_Ln2.aT4	aT1 cell proliferation
V_LN_Ln2.T4 -> null	k_T1_death*V_LN_Ln2.T4	T cell death in the lymph node compartment
V_LN_Ln2.T4 -> V_C.T4	q_T1_LN_out*V_LN_Ln2.T4	T cell transport out of the lymph node compartment
V_LN_Ln2.aT5 -> null	k_T1_pro/N_aT_Ln2*V_LN_Ln2.aT5	aT1 cell proliferation
null -> V_LN_Ln2.T5	k_T1_pro/N_aT_Ln2*2^(N_aT_Ln2)*V_LN_Ln2.aT5	aT1 cell proliferation
V_LN_Ln2.T5 -> null	k_T1_death*V_LN_Ln2.T5	T cell death in the lymph node compartment
V_LN_Ln2.T5 -> V_C.T5	q_T1_LN_out*V_LN_Ln2.T5	T cell transport out of the lymph node compartment
V_LN_Ln2.aT6 -> null	k_T1_pro/N_aT_Ln2*V_LN_Ln2.aT6	aT1 cell proliferation
null -> V_LN_Ln2.T6	k_T1_pro/N_aT_Ln2*2^(N_aT_Ln2)*V_LN_Ln2.aT6	aT1 cell proliferation
V_LN_Ln2.T6 -> null	k_T1_death*V_LN_Ln2.T6	T cell death in the lymph node compartment
V_LN_Ln2.T6 -> V_C.T6	q_T1_LN_out*V_LN_Ln2.T6	T cell transport out of the lymph node compartment
V_LN_Ln2.aT7 -> null	k_T1_pro/N_aT_Ln2*V_LN_Ln2.aT7	aT1 cell proliferation
null -> V_LN_Ln2.T7	k_T1_pro/N_aT_Ln2*2^(N_aT_Ln2)*V_LN_Ln2.aT7	aT1 cell proliferation
V_LN_Ln2.T7 -> null	k_T1_death*V_LN_Ln2.T7	T cell death in the lymph node compartment
V_LN_Ln2.T7 -> V_C.T7	q_T1_LN_out*V_LN_Ln2.T7	T cell transport out of the lymph node compartment
V_LN_Ln2.aT8 -> null	k_T1_pro/N_aT_Ln2*V_LN_Ln2.aT8	aT1 cell proliferation
null -> V_LN_Ln2.T8	k_T1_pro/N_aT_Ln2*2^(N_aT_Ln2)*V_LN_Ln2.aT8	aT1 cell proliferation
V_LN_Ln2.T8 -> null	k_T1_death*V_LN_Ln2.T8	T cell death in the lymph node compartment
V_LN_Ln2.T8 -> V_C.T8	q_T1_LN_out*V_LN_Ln2.T8	T cell transport out of the lymph node compartment
null -> V_LN_Ln2.IL2	k_IL2_sec*V_LN_Ln2.aT1	IL2 secretion from activated T cells
null -> V_LN_Ln2.IL2	k_IL2_sec*V_LN_Ln2.aT2	IL2 secretion from activated T cells
null -> V_LN_Ln2.IL2	k_IL2_sec*V_LN_Ln2.aT3	IL2 secretion from activated T cells
null -> V_LN_Ln2.IL2	k_IL2_sec*V_LN_Ln2.aT4	IL2 secretion from activated T cells
null -> V_LN_Ln2.IL2	k_IL2_sec*V_LN_Ln2.aT5	IL2 secretion from activated T cells
null -> V_LN_Ln2.IL2	k_IL2_sec*V_LN_Ln2.aT6	IL2 secretion from activated T cells
null -> V_LN_Ln2.IL2	k_IL2_sec*V_LN_Ln2.aT7	IL2 secretion from activated T cells
null -> V_LN_Ln2.IL2	k_IL2_sec*V_LN_Ln2.aT8	IL2 secretion from activated T cells
V_T.T1 -> V_T.T1_exh	k_T1_death*V_T.T1	T cell death in the tumor compartment
V_T.T1 -> V_T.T1_exh	k_cell_clear*V_T.T1*(Kc_rec/(C_total^2 + Kc_rec))	T cell clearance upon antigen clearance
V_T.T1 -> V_T.T1_exh	k_Treg*V_T.T1*Tregs_/(V_T.T1+Tregs_+cell)*H_IL10	T cell death from Tregs
V_T.T1 -> V_T.T1_exh	k_T1*V_T.T1*C_total/(C_total+V_T.T1+cell)*H_PD1_C1	T cell death from cancer
V_C.T1 -> V_T.T1	q_T1_T_in*V_T*V_C.T1*(C_total^2/(C_total^2+Kc_rec))	T cell transport into the tumor compartment
V_T.T2 -> V_T.T1_exh	k_T1_death*V_T.T2	T cell death in the tumor compartment
V_T.T2 -> V_T.T1_exh	k_cell_clear*V_T.T2*(Kc_rec/(C_total^2 + Kc_rec))	T cell clearance upon antigen clearance
V_T.T2 -> V_T.T1_exh	k_Treg*V_T.T2*Tregs_/(V_T.T2+Tregs_+cell)	T cell death from Tregs
V_T.T2 -> V_T.T1_exh	k_T1*V_T.T2*C_total/(C_total+V_T.T2+cell)*H_PD1_C1	T cell death from cancer
V_C.T2 -> V_T.T2	q_T1_T_in*V_T*V_C.T2*(C_total^2/(C_total^2+Kc_rec))	T cell transport into the tumor compartment
V_T.T3 -> V_T.T1_exh	k_T1_death*V_T.T3	T cell death in the tumor compartment
V_T.T3 -> V_T.T1_exh	k_cell_clear*V_T.T3*(Kc_rec/(C_total^2 + Kc_rec))	T cell clearance upon antigen clearance
V_T.T3 -> V_T.T1_exh	k_Treg*V_T.T3*Tregs_/(V_T.T3+Tregs_+cell)	T cell death from Tregs
V_T.T3 -> V_T.T1_exh	k_T1*V_T.T3*C_total/(C_total+V_T.T3+cell)*H_PD1_C1	T cell death from cancer
V_C.T3 -> V_T.T3	q_T1_T_in*V_T*V_C.T3*(C_total^2/(C_total^2+Kc_rec))	T cell transport into the tumor compartment
V_T.T4 -> V_T.T1_exh	k_T1_death*V_T.T4	T cell death in the tumor compartment
V_T.T4 -> V_T.T1_exh	k_cell_clear*V_T.T4*(Kc_rec/(C_total^2 + Kc_rec))	T cell clearance upon antigen clearance
V_T.T4 -> V_T.T1_exh	k_Treg*V_T.T4*Tregs_/(V_T.T4+Tregs_+cell)	T cell death from Tregs
V_T.T4 -> V_T.T1_exh	k_T1*V_T.T4*C_total/(C_total+V_T.T4+cell)*H_PD1_C1	T cell death from cancer
V_C.T4 -> V_T.T4	q_T1_T_in*V_T*V_C.T4*(C_total^2/(C_total^2+Kc_rec))	T cell transport into the tumor compartment
V_T.T5 -> V_T.T1_exh	k_T1_death*V_T.T5	T cell death in the tumor compartment
V_T.T5 -> V_T.T1_exh	k_cell_clear*V_T.T5*(Kc_rec/(C_total^2 + Kc_rec))	T cell clearance upon antigen clearance
V_T.T5 -> V_T.T1_exh	k_Treg*V_T.T5*Tregs_/(V_T.T5+Tregs_+cell)	T cell death from Tregs
V_T.T5 -> V_T.T1_exh	k_T1*V_T.T5*C_total/(C_total+V_T.T5+cell)*H_PD1_C1	T cell death from cancer
V_C.T5 -> V_T.T5	q_T1_T_in*V_T*V_C.T5*(C_total^2/(C_total^2+Kc_rec))	T cell transport into the tumor compartment
V_T.T6 -> V_T.T1_exh	k_T1_death*V_T.T6	T cell death in the tumor compartment
V_T.T6 -> V_T.T1_exh	k_cell_clear*V_T.T6*(Kc_rec/(C_total^2 + Kc_rec))	T cell clearance upon antigen clearance
V_T.T6 -> V_T.T1_exh	k_Treg*V_T.T6*Tregs_/(V_T.T6+Tregs_+cell)	T cell death from Tregs
V_T.T6 -> V_T.T1_exh	k_T1*V_T.T6*C_total/(C_total+V_T.T6+cell)*H_PD1_C1	T cell death from cancer
V_C.T6 -> V_T.T6	q_T1_T_in*V_T*V_C.T6*(C_total^2/(C_total^2+Kc_rec))	T cell transport into the tumor compartment
V_T.T7 -> V_T.T1_exh	k_T1_death*V_T.T7	T cell death in the tumor compartment
V_T.T7 -> V_T.T1_exh	k_cell_clear*V_T.T7*(Kc_rec/(C_total^2 + Kc_rec))	T cell clearance upon antigen clearance
V_T.T7 -> V_T.T1_exh	k_Treg*V_T.T7*Tregs_/(V_T.T7+Tregs_+cell)	T cell death from Tregs
V_T.T7 -> V_T.T1_exh	k_T1*V_T.T7*C_total/(C_total+V_T.T7+cell)*H_PD1_C1	T cell death from cancer
V_C.T7 -> V_T.T7	q_T1_T_in*V_T*V_C.T7*(C_total^2/(C_total^2+Kc_rec))	T cell transport into the tumor compartment
V_T.T8 -> V_T.T1_exh	k_T1_death*V_T.T8	T cell death in the tumor compartment
V_T.T8 -> V_T.T1_exh	k_cell_clear*V_T.T8*(Kc_rec/(C_total^2 + Kc_rec))	T cell clearance upon antigen clearance
V_T.T8 -> V_T.T1_exh	k_Treg*V_T.T8*Tregs_/(V_T.T8+Tregs_+cell)	T cell death from Tregs
V_T.T8 -> V_T.T1_exh	k_T1*V_T.T8*C_total/(C_total+V_T.T8+cell)*H_PD1_C1	T cell death from cancer
V_C.T8 -> V_T.T8	q_T1_T_in*V_T*V_C.T8*(C_total^2/(C_total^2+Kc_rec))	T cell transport into the tumor compartment
V_T_Ln1.T1 -> V_T_Ln1.T1_exh	k_T1_death*V_T_Ln1.T1	T cell death in the tumor compartment
V_T_Ln1.T1 -> V_T_Ln1.T1_exh	k_cell_clear*V_T_Ln1.T1*(Kc_rec/(C_total_Ln1^2 + Kc_rec))	T cell clearance upon antigen clearance
V_T_Ln1.T1 -> V_T_Ln1.T1_exh	k_Treg*V_T_Ln1.T1*Tregs__Ln1/(V_T_Ln1.T1+Tregs__Ln1+cell)*H_IL10_Ln1	T cell death from Tregs
V_T_Ln1.T1 -> V_T_Ln1.T1_exh	k_T1*V_T_Ln1.T1*C_total_Ln1/(C_total_Ln1+V_T_Ln1.T1+cell)*H_PD1_C1_Ln1	T cell death from cancer
V_C.T1 -> V_T_Ln1.T1	q_T1_T_in_Ln1*V_T_Ln1*V_C.T1*(C_total_Ln1^2/(C_total_Ln1^2+Kc_rec))	T cell transport into the tumor compartment
V_T_Ln1.T2 -> V_T_Ln1.T1_exh	k_T1_death*V_T_Ln1.T2	T cell death in the tumor compartment
V_T_Ln1.T2 -> V_T_Ln1.T1_exh	k_cell_clear*V_T_Ln1.T2*(Kc_rec/(C_total_Ln1^2 + Kc_rec))	T cell clearance upon antigen clearance
V_T_Ln1.T2 -> V_T_Ln1.T1_exh	k_Treg*V_T_Ln1.T2*Tregs__Ln1/(V_T_Ln1.T2+Tregs__Ln1+cell)	T cell death from Tregs
V_T_Ln1.T2 -> V_T_Ln1.T1_exh	k_T1*V_T_Ln1.T2*C_total_Ln1/(C_total_Ln1+V_T_Ln1.T2+cell)*H_PD1_C1_Ln1	T cell death from cancer
V_C.T2 -> V_T_Ln1.T2	q_T1_T_in_Ln1*V_T_Ln1*V_C.T2*(C_total_Ln1^2/(C_total_Ln1^2+Kc_rec))	T cell transport into the tumor compartment
V_T_Ln1.T3 -> V_T_Ln1.T1_exh	k_T1_death*V_T_Ln1.T3	T cell death in the tumor compartment
V_T_Ln1.T3 -> V_T_Ln1.T1_exh	k_cell_clear*V_T_Ln1.T3*(Kc_rec/(C_total_Ln1^2 + Kc_rec))	T cell clearance upon antigen clearance
V_T_Ln1.T3 -> V_T_Ln1.T1_exh	k_Treg*V_T_Ln1.T3*Tregs__Ln1/(V_T_Ln1.T3+Tregs__Ln1+cell)	T cell death from Tregs
V_T_Ln1.T3 -> V_T_Ln1.T1_exh	k_T1*V_T_Ln1.T3*C_total_Ln1/(C_total_Ln1+V_T_Ln1.T3+cell)*H_PD1_C1_Ln1	T cell death from cancer
V_C.T3 -> V_T_Ln1.T3	q_T1_T_in_Ln1*V_T_Ln1*V_C.T3*(C_total_Ln1^2/(C_total_Ln1^2+Kc_rec))	T cell transport into the tumor compartment
V_T_Ln1.T4 -> V_T_Ln1.T1_exh	k_T1_death*V_T_Ln1.T4	T cell death in the tumor compartment
V_T_Ln1.T4 -> V_T_Ln1.T1_exh	k_cell_clear*V_T_Ln1.T4*(Kc_rec/(C_total_Ln1^2 + Kc_rec))	T cell clearance upon antigen clearance
V_T_Ln1.T4 -> V_T_Ln1.T1_exh	k_Treg*V_T_Ln1.T4*Tregs__Ln1/(V_T_Ln1.T4+Tregs__Ln1+cell)	T cell death from Tregs
V_T_Ln1.T4 -> V_T_Ln1.T1_exh	k_T1*V_T_Ln1.T4*C_total_Ln1/(C_total_Ln1+V_T_Ln1.T4+cell)*H_PD1_C1_Ln1	T cell death from cancer
V_C.T4 -> V_T_Ln1.T4	q_T1_T_in_Ln1*V_T_Ln1*V_C.T4*(C_total_Ln1^2/(C_total_Ln1^2+Kc_rec))	T cell transport into the tumor compartment
V_T_Ln1.T5 -> V_T_Ln1.T1_exh	k_T1_death*V_T_Ln1.T5	T cell death in the tumor compartment
V_T_Ln1.T5 -> V_T_Ln1.T1_exh	k_cell_clear*V_T_Ln1.T5*(Kc_rec/(C_total_Ln1^2 + Kc_rec))	T cell clearance upon antigen clearance
V_T_Ln1.T5 -> V_T_Ln1.T1_exh	k_Treg*V_T_Ln1.T5*Tregs__Ln1/(V_T_Ln1.T5+Tregs__Ln1+cell)	T cell death from Tregs
V_T_Ln1.T5 -> V_T_Ln1.T1_exh	k_T1*V_T_Ln1.T5*C_total_Ln1/(C_total_Ln1+V_T_Ln1.T5+cell)*H_PD1_C1_Ln1	T cell death from cancer
V_C.T5 -> V_T_Ln1.T5	q_T1_T_in_Ln1*V_T_Ln1*V_C.T5*(C_total_Ln1^2/(C_total_Ln1^2+Kc_rec))	T cell transport into the tumor compartment
V_T_Ln1.T6 -> V_T_Ln1.T1_exh	k_T1_death*V_T_Ln1.T6	T cell death in the tumor compartment
V_T_Ln1.T6 -> V_T_Ln1.T1_exh	k_cell_clear*V_T_Ln1.T6*(Kc_rec/(C_total_Ln1^2 + Kc_rec))	T cell clearance upon antigen clearance
V_T_Ln1.T6 -> V_T_Ln1.T1_exh	k_Treg*V_T_Ln1.T6*Tregs__Ln1/(V_T_Ln1.T6+Tregs__Ln1+cell)	T cell death from Tregs
V_T_Ln1.T6 -> V_T_Ln1.T1_exh	k_T1*V_T_Ln1.T6*C_total_Ln1/(C_total_Ln1+V_T_Ln1.T6+cell)*H_PD1_C1_Ln1	T cell death from cancer
V_C.T6 -> V_T_Ln1.T6	q_T1_T_in_Ln1*V_T_Ln1*V_C.T6*(C_total_Ln1^2/(C_total_Ln1^2+Kc_rec))	T cell transport into the tumor compartment
V_T_Ln1.T7 -> V_T_Ln1.T1_exh	k_T1_death*V_T_Ln1.T7	T cell death in the tumor compartment
V_T_Ln1.T7 -> V_T_Ln1.T1_exh	k_cell_clear*V_T_Ln1.T7*(Kc_rec/(C_total_Ln1^2 + Kc_rec))	T cell clearance upon antigen clearance
V_T_Ln1.T7 -> V_T_Ln1.T1_exh	k_Treg*V_T_Ln1.T7*Tregs__Ln1/(V_T_Ln1.T7+Tregs__Ln1+cell)	T cell death from Tregs
V_T_Ln1.T7 -> V_T_Ln1.T1_exh	k_T1*V_T_Ln1.T7*C_total_Ln1/(C_total_Ln1+V_T_Ln1.T7+cell)*H_PD1_C1_Ln1	T cell death from cancer
V_C.T7 -> V_T_Ln1.T7	q_T1_T_in_Ln1*V_T_Ln1*V_C.T7*(C_total_Ln1^2/(C_total_Ln1^2+Kc_rec))	T cell transport into the tumor compartment
V_T_Ln1.T8 -> V_T_Ln1.T1_exh	k_T1_death*V_T_Ln1.T8	T cell death in the tumor compartment
V_T_Ln1.T8 -> V_T_Ln1.T1_exh	k_cell_clear*V_T_Ln1.T8*(Kc_rec/(C_total_Ln1^2 + Kc_rec))	T cell clearance upon antigen clearance
V_T_Ln1.T8 -> V_T_Ln1.T1_exh	k_Treg*V_T_Ln1.T8*Tregs__Ln1/(V_T_Ln1.T8+Tregs__Ln1+cell)	T cell death from Tregs
V_T_Ln1.T8 -> V_T_Ln1.T1_exh	k_T1*V_T_Ln1.T8*C_total_Ln1/(C_total_Ln1+V_T_Ln1.T8+cell)*H_PD1_C1_Ln1	T cell death from cancer
V_C.T8 -> V_T_Ln1.T8	q_T1_T_in_Ln1*V_T_Ln1*V_C.T8*(C_total_Ln1^2/(C_total_Ln1^2+Kc_rec))	T cell transport into the tumor compartment
V_T_Ln2.T1 -> V_T_Ln2.T1_exh	k_T1_death*V_T_Ln2.T1	T cell death in the tumor compartment
V_T_Ln2.T1 -> V_T_Ln2.T1_exh	k_cell_clear*V_T_Ln2.T1*(Kc_rec/(C_total_Ln2^2 + Kc_rec))	T cell clearance upon antigen clearance
V_T_Ln2.T1 -> V_T_Ln2.T1_exh	k_Treg*V_T_Ln2.T1*Tregs__Ln2/(V_T_Ln2.T1+Tregs__Ln2+cell)*H_IL10_Ln2	T cell death from Tregs
V_T_Ln2.T1 -> V_T_Ln2.T1_exh	k_T1*V_T_Ln2.T1*C_total_Ln2/(C_total_Ln2+V_T_Ln2.T1+cell)*H_PD1_C1_Ln2	T cell death from cancer
V_C.T1 -> V_T_Ln2.T1	q_T1_T_in_Ln2*V_T_Ln2*V_C.T1*(C_total_Ln2^2/(C_total_Ln2^2+Kc_rec))	T cell transport into the tumor compartment
V_T_Ln2.T2 -> V_T_Ln2.T1_exh	k_T1_death*V_T_Ln2.T2	T cell death in the tumor compartment
V_T_Ln2.T2 -> V_T_Ln2.T1_exh	k_cell_clear*V_T_Ln2.T2*(Kc_rec/(C_total_Ln2^2 + Kc_rec))	T cell clearance upon antigen clearance
V_T_Ln2.T2 -> V_T_Ln2.T1_exh	k_Treg*V_T_Ln2.T2*Tregs__Ln2/(V_T_Ln2.T2+Tregs__Ln2+cell)	T cell death from Tregs
V_T_Ln2.T2 -> V_T_Ln2.T1_exh	k_T1*V_T_Ln2.T2*C_total_Ln2/(C_total_Ln2+V_T_Ln2.T2+cell)*H_PD1_C1_Ln2	T cell death from cancer
V_C.T2 -> V_T_Ln2.T2	q_T1_T_in_Ln2*V_T_Ln2*V_C.T2*(C_total_Ln2^2/(C_total_Ln2^2+Kc_rec))	T cell transport into the tumor compartment
V_T_Ln2.T3 -> V_T_Ln2.T1_exh	k_T1_death*V_T_Ln2.T3	T cell death in the tumor compartment
V_T_Ln2.T3 -> V_T_Ln2.T1_exh	k_cell_clear*V_T_Ln2.T3*(Kc_rec/(C_total_Ln2^2 + Kc_rec))	T cell clearance upon antigen clearance
V_T_Ln2.T3 -> V_T_Ln2.T1_exh	k_Treg*V_T_Ln2.T3*Tregs__Ln2/(V_T_Ln2.T3+Tregs__Ln2+cell)	T cell death from Tregs
V_T_Ln2.T3 -> V_T_Ln2.T1_exh	k_T1*V_T_Ln2.T3*C_total_Ln2/(C_total_Ln2+V_T_Ln2.T3+cell)*H_PD1_C1_Ln2	T cell death from cancer
V_C.T3 -> V_T_Ln2.T3	q_T1_T_in_Ln2*V_T_Ln2*V_C.T3*(C_total_Ln2^2/(C_total_Ln2^2+Kc_rec))	T cell transport into the tumor compartment
V_T_Ln2.T4 -> V_T_Ln2.T1_exh	k_T1_death*V_T_Ln2.T4	T cell death in the tumor compartment
V_T_Ln2.T4 -> V_T_Ln2.T1_exh	k_cell_clear*V_T_Ln2.T4*(Kc_rec/(C_total_Ln2^2 + Kc_rec))	T cell clearance upon antigen clearance
V_T_Ln2.T4 -> V_T_Ln2.T1_exh	k_Treg*V_T_Ln2.T4*Tregs__Ln2/(V_T_Ln2.T4+Tregs__Ln2+cell)	T cell death from Tregs
V_T_Ln2.T4 -> V_T_Ln2.T1_exh	k_T1*V_T_Ln2.T4*C_total_Ln2/(C_total_Ln2+V_T_Ln2.T4+cell)*H_PD1_C1_Ln2	T cell death from cancer
V_C.T4 -> V_T_Ln2.T4	q_T1_T_in_Ln2*V_T_Ln2*V_C.T4*(C_total_Ln2^2/(C_total_Ln2^2+Kc_rec))	T cell transport into the tumor compartment
V_T_Ln2.T5 -> V_T_Ln2.T1_exh	k_T1_death*V_T_Ln2.T5	T cell death in the tumor compartment
V_T_Ln2.T5 -> V_T_Ln2.T1_exh	k_cell_clear*V_T_Ln2.T5*(Kc_rec/(C_total_Ln2^2 + Kc_rec))	T cell clearance upon antigen clearance
V_T_Ln2.T5 -> V_T_Ln2.T1_exh	k_Treg*V_T_Ln2.T5*Tregs__Ln2/(V_T_Ln2.T5+Tregs__Ln2+cell)	T cell death from Tregs
V_T_Ln2.T5 -> V_T_Ln2.T1_exh	k_T1*V_T_Ln2.T5*C_total_Ln2/(C_total_Ln2+V_T_Ln2.T5+cell)*H_PD1_C1_Ln2	T cell death from cancer
V_C.T5 -> V_T_Ln2.T5	q_T1_T_in_Ln2*V_T_Ln2*V_C.T5*(C_total_Ln2^2/(C_total_Ln2^2+Kc_rec))	T cell transport into the tumor compartment
V_T_Ln2.T6 -> V_T_Ln2.T1_exh	k_T1_death*V_T_Ln2.T6	T cell death in the tumor compartment
V_T_Ln2.T6 -> V_T_Ln2.T1_exh	k_cell_clear*V_T_Ln2.T6*(Kc_rec/(C_total_Ln2^2 + Kc_rec))	T cell clearance upon antigen clearance
V_T_Ln2.T6 -> V_T_Ln2.T1_exh	k_Treg*V_T_Ln2.T6*Tregs__Ln2/(V_T_Ln2.T6+Tregs__Ln2+cell)	T cell death from Tregs
V_T_Ln2.T6 -> V_T_Ln2.T1_exh	k_T1*V_T_Ln2.T6*C_total_Ln2/(C_total_Ln2+V_T_Ln2.T6+cell)*H_PD1_C1_Ln2	T cell death from cancer
V_C.T6 -> V_T_Ln2.T6	q_T1_T_in_Ln2*V_T_Ln2*V_C.T6*(C_total_Ln2^2/(C_total_Ln2^2+Kc_rec))	T cell transport into the tumor compartment
V_T_Ln2.T7 -> V_T_Ln2.T1_exh	k_T1_death*V_T_Ln2.T7	T cell death in the tumor compartment
V_T_Ln2.T7 -> V_T_Ln2.T1_exh	k_cell_clear*V_T_Ln2.T7*(Kc_rec/(C_total_Ln2^2 + Kc_rec))	T cell clearance upon antigen clearance
V_T_Ln2.T7 -> V_T_Ln2.T1_exh	k_Treg*V_T_Ln2.T7*Tregs__Ln2/(V_T_Ln2.T7+Tregs__Ln2+cell)	T cell death from Tregs
V_T_Ln2.T7 -> V_T_Ln2.T1_exh	k_T1*V_T_Ln2.T7*C_total_Ln2/(C_total_Ln2+V_T_Ln2.T7+cell)*H_PD1_C1_Ln2	T cell death from cancer
V_C.T7 -> V_T_Ln2.T7	q_T1_T_in_Ln2*V_T_Ln2*V_C.T7*(C_total_Ln2^2/(C_total_Ln2^2+Kc_rec))	T cell transport into the tumor compartment
V_T_Ln2.T8 -> V_T_Ln2.T1_exh	k_T1_death*V_T_Ln2.T8	T cell death in the tumor compartment
V_T_Ln2.T8 -> V_T_Ln2.T1_exh	k_cell_clear*V_T_Ln2.T8*(Kc_rec/(C_total_Ln2^2 + Kc_rec))	T cell clearance upon antigen clearance
V_T_Ln2.T8 -> V_T_Ln2.T1_exh	k_Treg*V_T_Ln2.T8*Tregs__Ln2/(V_T_Ln2.T8+Tregs__Ln2+cell)	T cell death from Tregs
V_T_Ln2.T8 -> V_T_Ln2.T1_exh	k_T1*V_T_Ln2.T8*C_total_Ln2/(C_total_Ln2+V_T_Ln2.T8+cell)*H_PD1_C1_Ln2	T cell death from cancer
V_C.T8 -> V_T_Ln2.T8	q_T1_T_in_Ln2*V_T_Ln2*V_C.T8*(C_total_Ln2^2/(C_total_Ln2^2+Kc_rec))	T cell transport into the tumor compartment
V_T_other.T1 -> V_T_other.T1_exh	k_T1_death*V_T_other.T1	T cell death in the tumor compartment
V_T_other.T1 -> V_T_other.T1_exh	k_cell_clear*V_T_other.T1*(Kc_rec/(C_total_other^2 + Kc_rec))	T cell clearance upon antigen clearance
V_T_other.T1 -> V_T_other.T1_exh	k_Treg*V_T_other.T1*Tregs__other/(V_T_other.T1+Tregs__other+cell)*H_IL10_other	T cell death from Tregs
V_T_other.T1 -> V_T_other.T1_exh	k_T1*V_T_other.T1*C_total_other/(C_total_other+V_T_other.T1+cell)*H_PD1_C1_other	T cell death from cancer
V_C.T1 -> V_T_other.T1	q_T1_T_in_other*V_T_other*V_C.T1*(C_total_other^2/(C_total_other^2+Kc_rec))	T cell transport into the tumor compartment
V_T_other.T2 -> V_T_other.T1_exh	k_T1_death*V_T_other.T2	T cell death in the tumor compartment
V_T_other.T2 -> V_T_other.T1_exh	k_cell_clear*V_T_other.T2*(Kc_rec/(C_total_other^2 + Kc_rec))	T cell clearance upon antigen clearance
V_T_other.T2 -> V_T_other.T1_exh	k_Treg*V_T_other.T2*Tregs__other/(V_T_other.T2+Tregs__other+cell)	T cell death from Tregs
V_T_other.T2 -> V_T_other.T1_exh	k_T1*V_T_other.T2*C_total_other/(C_total_other+V_T_other.T2+cell)*H_PD1_C1_other	T cell death from cancer
V_C.T2 -> V_T_other.T2	q_T1_T_in_other*V_T_other*V_C.T2*(C_total_other^2/(C_total_other^2+Kc_rec))	T cell transport into the tumor compartment
V_T_other.T3 -> V_T_other.T1_exh	k_T1_death*V_T_other.T3	T cell death in the tumor compartment
V_T_other.T3 -> V_T_other.T1_exh	k_cell_clear*V_T_other.T3*(Kc_rec/(C_total_other^2 + Kc_rec))	T cell clearance upon antigen clearance
V_T_other.T3 -> V_T_other.T1_exh	k_Treg*V_T_other.T3*Tregs__other/(V_T_other.T3+Tregs__other+cell)	T cell death from Tregs
V_T_other.T3 -> V_T_other.T1_exh	k_T1*V_T_other.T3*C_total_other/(C_total_other+V_T_other.T3+cell)*H_PD1_C1_other	T cell death from cancer
V_C.T3 -> V_T_other.T3	q_T1_T_in_other*V_T_other*V_C.T3*(C_total_other^2/(C_total_other^2+Kc_rec))	T cell transport into the tumor compartment
V_T_other.T4 -> V_T_other.T1_exh	k_T1_death*V_T_other.T4	T cell death in the tumor compartment
V_T_other.T4 -> V_T_other.T1_exh	k_cell_clear*V_T_other.T4*(Kc_rec/(C_total_other^2 + Kc_rec))	T cell clearance upon antigen clearance
V_T_other.T4 -> V_T_other.T1_exh	k_Treg*V_T_other.T4*Tregs__other/(V_T_other.T4+Tregs__other+cell)	T cell death from Tregs
V_T_other.T4 -> V_T_other.T1_exh	k_T1*V_T_other.T4*C_total_other/(C_total_other+V_T_other.T4+cell)*H_PD1_C1_other	T cell death from cancer
V_C.T4 -> V_T_other.T4	q_T1_T_in_other*V_T_other*V_C.T4*(C_total_other^2/(C_total_other^2+Kc_rec))	T cell transport into the tumor compartment
V_T_other.T5 -> V_T_other.T1_exh	k_T1_death*V_T_other.T5	T cell death in the tumor compartment
V_T_other.T5 -> V_T_other.T1_exh	k_cell_clear*V_T_other.T5*(Kc_rec/(C_total_other^2 + Kc_rec))	T cell clearance upon antigen clearance
V_T_other.T5 -> V_T_other.T1_exh	k_Treg*V_T_other.T5*Tregs__other/(V_T_other.T5+Tregs__other+cell)	T cell death from Tregs
V_T_other.T5 -> V_T_other.T1_exh	k_T1*V_T_other.T5*C_total_other/(C_total_other+V_T_other.T5+cell)*H_PD1_C1_other	T cell death from cancer
V_C.T5 -> V_T_other.T5	q_T1_T_in_other*V_T_other*V_C.T5*(C_total_other^2/(C_total_other^2+Kc_rec))	T cell transport into the tumor compartment
V_T_other.T6 -> V_T_other.T1_exh	k_T1_death*V_T_other.T6	T cell death in the tumor compartment
V_T_other.T6 -> V_T_other.T1_exh	k_cell_clear*V_T_other.T6*(Kc_rec/(C_total_other^2 + Kc_rec))	T cell clearance upon antigen clearance
V_T_other.T6 -> V_T_other.T1_exh	k_Treg*V_T_other.T6*Tregs__other/(V_T_other.T6+Tregs__other+cell)	T cell death from Tregs
V_T_other.T6 -> V_T_other.T1_exh	k_T1*V_T_other.T6*C_total_other/(C_total_other+V_T_other.T6+cell)*H_PD1_C1_other	T cell death from cancer
V_C.T6 -> V_T_other.T6	q_T1_T_in_other*V_T_other*V_C.T6*(C_total_other^2/(C_total_other^2+Kc_rec))	T cell transport into the tumor compartment
V_T_other.T7 -> V_T_other.T1_exh	k_T1_death*V_T_other.T7	T cell death in the tumor compartment
V_T_other.T7 -> V_T_other.T1_exh	k_cell_clear*V_T_other.T7*(Kc_rec/(C_total_other^2 + Kc_rec))	T cell clearance upon antigen clearance
V_T_other.T7 -> V_T_other.T1_exh	k_Treg*V_T_other.T7*Tregs__other/(V_T_other.T7+Tregs__other+cell)	T cell death from Tregs
V_T_other.T7 -> V_T_other.T1_exh	k_T1*V_T_other.T7*C_total_other/(C_total_other+V_T_other.T7+cell)*H_PD1_C1_other	T cell death from cancer
V_C.T7 -> V_T_other.T7	q_T1_T_in_other*V_T_other*V_C.T7*(C_total_other^2/(C_total_other^2+Kc_rec))	T cell transport into the tumor compartment
V_T_other.T8 -> V_T_other.T1_exh	k_T1_death*V_T_other.T8	T cell death in the tumor compartment
V_T_other.T8 -> V_T_other.T1_exh	k_cell_clear*V_T_other.T8*(Kc_rec/(C_total_other^2 + Kc_rec))	T cell clearance upon antigen clearance
V_T_other.T8 -> V_T_other.T1_exh	k_Treg*V_T_other.T8*Tregs__other/(V_T_other.T8+Tregs__other+cell)	T cell death from Tregs
V_T_other.T8 -> V_T_other.T1_exh	k_T1*V_T_other.T8*C_total_other/(C_total_other+V_T_other.T8+cell)*H_PD1_C1_other	T cell death from cancer
V_C.T8 -> V_T_other.T8	q_T1_T_in_other*V_T_other*V_C.T8*(C_total_other^2/(C_total_other^2+Kc_rec))	T cell transport into the tumor compartment
V_T.C1 -> V_T.C_x	k_C_T1*V_T.C1*C1_Tcyt_total/(K_T_C*V_T.C1+C1_Tcyt_total+cell)*C1_Tcyt_total/(C1_Tcyt_total+K_T_Treg*Tregs_+cell)*(1-H_TGFb_Teff)*(1-H_PD1_C1)*(1-H_MDSC)	Cancer cell killing by T cells
V_T.C2 -> V_T.C_x	k_C_T1*V_T.C2*C2_Tcyt_total/(K_T_C*V_T.C2+C2_Tcyt_total+cell)*C2_Tcyt_total/(C2_Tcyt_total+K_T_Treg*Tregs_+cell)*(1-H_TGFb_Teff)*(1-H_PD1_C1)*(1-H_MDSC)	Cancer cell killing by T cells
V_T.C3 -> V_T.C_x	k_C_T1*V_T.C3*C3_Tcyt_total/(K_T_C*V_T.C3+C3_Tcyt_total+cell)*C3_Tcyt_total/(C3_Tcyt_total+K_T_Treg*Tregs_+cell)*(1-H_TGFb_Teff)*(1-H_PD1_C1)*(1-H_MDSC)	Cancer cell killing by T cells
V_T.C4 -> V_T.C_x	k_C_T1*V_T.C4*C4_Tcyt_total/(K_T_C*V_T.C4+C4_Tcyt_total+cell)*C4_Tcyt_total/(C4_Tcyt_total+K_T_Treg*Tregs_+cell)*(1-H_TGFb_Teff)*(1-H_PD1_C1)*(1-H_MDSC)	Cancer cell killing by T cells
V_T.C5 -> V_T.C_x	k_C_T1*V_T.C5*C5_Tcyt_total/(K_T_C*V_T.C5+C5_Tcyt_total+cell)*C5_Tcyt_total/(C5_Tcyt_total+K_T_Treg*Tregs_+cell)*(1-H_TGFb_Teff)*(1-H_PD1_C1)*(1-H_MDSC)	Cancer cell killing by T cells
V_T_Ln1.C1 -> V_T_Ln1.C_x	k_C_T1*V_T_Ln1.C1*C1_Tcyt_total_Ln1/(K_T_C*V_T_Ln1.C1+C1_Tcyt_total_Ln1+cell)*C1_Tcyt_total_Ln1/(C1_Tcyt_total_Ln1+K_T_Treg*Tregs__Ln1+cell)*(1-H_TGFb_Teff_Ln1)*(1-H_PD1_C1_Ln1)*(1-H_MDSC_Ln1)	Cancer cell killing by T cells
V_T_Ln1.C2 -> V_T_Ln1.C_x	k_C_T1*V_T_Ln1.C2*C2_Tcyt_total_Ln1/(K_T_C*V_T_Ln1.C2+C2_Tcyt_total_Ln1+cell)*C2_Tcyt_total_Ln1/(C2_Tcyt_total_Ln1+K_T_Treg*Tregs__Ln1+cell)*(1-H_TGFb_Teff_Ln1)*(1-H_PD1_C1_Ln1)*(1-H_MDSC_Ln1)	Cancer cell killing by T cells
V_T_Ln1.C3 -> V_T_Ln1.C_x	k_C_T1*V_T_Ln1.C3*C3_Tcyt_total_Ln1/(K_T_C*V_T_Ln1.C3+C3_Tcyt_total_Ln1+cell)*C3_Tcyt_total_Ln1/(C3_Tcyt_total_Ln1+K_T_Treg*Tregs__Ln1+cell)*(1-H_TGFb_Teff_Ln1)*(1-H_PD1_C1_Ln1)*(1-H_MDSC_Ln1)	Cancer cell killing by T cells
V_T_Ln1.C4 -> V_T_Ln1.C_x	k_C_T1*V_T_Ln1.C4*C4_Tcyt_total_Ln1/(K_T_C*V_T_Ln1.C4+C4_Tcyt_total_Ln1+cell)*C4_Tcyt_total_Ln1/(C4_Tcyt_total_Ln1+K_T_Treg*Tregs__Ln1+cell)*(1-H_TGFb_Teff_Ln1)*(1-H_PD1_C1_Ln1)*(1-H_MDSC_Ln1)	Cancer cell killing by T cells
V_T_Ln1.C5 -> V_T_Ln1.C_x	k_C_T1*V_T_Ln1.C5*C5_Tcyt_total_Ln1/(K_T_C*V_T_Ln1.C5+C5_Tcyt_total_Ln1+cell)*C5_Tcyt_total_Ln1/(C5_Tcyt_total_Ln1+K_T_Treg*Tregs__Ln1+cell)*(1-H_TGFb_Teff_Ln1)*(1-H_PD1_C1_Ln1)*(1-H_MDSC_Ln1)	Cancer cell killing by T cells
V_T_Ln2.C1 -> V_T_Ln2.C_x	k_C_T1*V_T_Ln2.C1*C1_Tcyt_total_Ln2/(K_T_C*V_T_Ln2.C1+C1_Tcyt_total_Ln2+cell)*C1_Tcyt_total_Ln2/(C1_Tcyt_total_Ln2+K_T_Treg*Tregs__Ln2+cell)*(1-H_TGFb_Teff_Ln2)*(1-H_PD1_C1_Ln2)*(1-H_MDSC_Ln2)	Cancer cell killing by T cells
V_T_Ln2.C2 -> V_T_Ln2.C_x	k_C_T1*V_T_Ln2.C2*C2_Tcyt_total_Ln2/(K_T_C*V_T_Ln2.C2+C2_Tcyt_total_Ln2+cell)*C2_Tcyt_total_Ln2/(C2_Tcyt_total_Ln2+K_T_Treg*Tregs__Ln2+cell)*(1-H_TGFb_Teff_Ln2)*(1-H_PD1_C1_Ln2)*(1-H_MDSC_Ln2)	Cancer cell killing by T cells
V_T_Ln2.C3 -> V_T_Ln2.C_x	k_C_T1*V_T_Ln2.C3*C3_Tcyt_total_Ln2/(K_T_C*V_T_Ln2.C3+C3_Tcyt_total_Ln2+cell)*C3_Tcyt_total_Ln2/(C3_Tcyt_total_Ln2+K_T_Treg*Tregs__Ln2+cell)*(1-H_TGFb_Teff_Ln2)*(1-H_PD1_C1_Ln2)*(1-H_MDSC_Ln2)	Cancer cell killing by T cells
V_T_Ln2.C4 -> V_T_Ln2.C_x	k_C_T1*V_T_Ln2.C4*C4_Tcyt_total_Ln2/(K_T_C*V_T_Ln2.C4+C4_Tcyt_total_Ln2+cell)*C4_Tcyt_total_Ln2/(C4_Tcyt_total_Ln2+K_T_Treg*Tregs__Ln2+cell)*(1-H_TGFb_Teff_Ln2)*(1-H_PD1_C1_Ln2)*(1-H_MDSC_Ln2)	Cancer cell killing by T cells
V_T_Ln2.C5 -> V_T_Ln2.C_x	k_C_T1*V_T_Ln2.C5*C5_Tcyt_total_Ln2/(K_T_C*V_T_Ln2.C5+C5_Tcyt_total_Ln2+cell)*C5_Tcyt_total_Ln2/(C5_Tcyt_total_Ln2+K_T_Treg*Tregs__Ln2+cell)*(1-H_TGFb_Teff_Ln2)*(1-H_PD1_C1_Ln2)*(1-H_MDSC_Ln2)	Cancer cell killing by T cells
V_T_other.C1 -> V_T_other.C_x	k_C_T1*V_T_other.C1*C1_Tcyt_total_other/(K_T_C*V_T_other.C1+C1_Tcyt_total_other+cell)*C1_Tcyt_total_other/(C1_Tcyt_total_other+K_T_Treg*Tregs__other+cell)*(1-H_TGFb_Teff_other)*(1-H_PD1_C1_other)*(1-H_MDSC_other)	Cancer cell killing by T cells
V_T_other.C2 -> V_T_other.C_x	k_C_T1*V_T_other.C2*C2_Tcyt_total_other/(K_T_C*V_T_other.C2+C2_Tcyt_total_other+cell)*C2_Tcyt_total_other/(C2_Tcyt_total_other+K_T_Treg*Tregs__other+cell)*(1-H_TGFb_Teff_other)*(1-H_PD1_C1_other)*(1-H_MDSC_other)	Cancer cell killing by T cells
V_T_other.C3 -> V_T_other.C_x	k_C_T1*V_T_other.C3*C3_Tcyt_total_other/(K_T_C*V_T_other.C3+C3_Tcyt_total_other+cell)*C3_Tcyt_total_other/(C3_Tcyt_total_other+K_T_Treg*Tregs__other+cell)*(1-H_TGFb_Teff_other)*(1-H_PD1_C1_other)*(1-H_MDSC_other)	Cancer cell killing by T cells
V_T_other.C4 -> V_T_other.C_x	k_C_T1*V_T_other.C4*C4_Tcyt_total_other/(K_T_C*V_T_other.C4+C4_Tcyt_total_other+cell)*C4_Tcyt_total_other/(C4_Tcyt_total_other+K_T_Treg*Tregs__other+cell)*(1-H_TGFb_Teff_other)*(1-H_PD1_C1_other)*(1-H_MDSC_other)	Cancer cell killing by T cells
V_T_other.C5 -> V_T_other.C_x	k_C_T1*V_T_other.C5*C5_Tcyt_total_other/(K_T_C*V_T_other.C5+C5_Tcyt_total_other+cell)*C5_Tcyt_total_other/(C5_Tcyt_total_other+K_T_Treg*Tregs__other+cell)*(1-H_TGFb_Teff_other)*(1-H_PD1_C1_other)*(1-H_MDSC_other)	Cancer cell killing by T cells
null -> V_T.APC	k_APC_death*(APC0_T*V_T-V_T.APC)	APC recruitment/death in the tumour
V_T.APC -> V_T.mAPC	k_APC_mat*V_T.APC*H_IL12*(1-H_IL10)	APC maturation in the tumour
V_T.mAPC -> V_LN.mAPC	k_APC_mig*V_T.mAPC	APC migration to the lymph node
V_T.mAPC -> null	k_mAPC_death*V_T.mAPC	mAPC death in the tumour
null -> V_T.c	k_c*(c0-V_T.c)	Baseline cytokine secretion/degradation
null -> V_T.c	R_Tcell*DAMPs	Cytokine release in response to the tumour
null -> V_T_Ln1.APC	k_APC_death*(APC0_T_Ln1*V_T_Ln1-V_T_Ln1.APC)	APC recruitment/death in the tumour
V_T_Ln1.APC -> V_T_Ln1.mAPC	k_APC_mat*V_T_Ln1.APC*H_IL12_Ln1*(1-H_IL10_Ln1)	APC maturation in the tumour
V_T_Ln1.mAPC -> V_LN_Ln1.mAPC_Ln1	k_APC_mig*V_T_Ln1.mAPC	APC migration to the lymph node
V_T_Ln1.mAPC -> null	k_mAPC_death*V_T_Ln1.mAPC	mAPC death in the tumour
null -> V_T_Ln1.c	k_c*(c0-V_T_Ln1.c)	Baseline cytokine secretion/degradation
null -> V_T_Ln1.c	R_Tcell_Ln1*DAMPs	Cytokine release in response to the tumour
null -> V_T_Ln2.APC	k_APC_death*(APC0_T_Ln2*V_T_Ln2-V_T_Ln2.APC)	APC recruitment/death in the tumour
V_T_Ln2.APC -> V_T_Ln2.mAPC	k_APC_mat*V_T_Ln2.APC*H_IL12_Ln2*(1-H_IL10_Ln2)	APC maturation in the tumour
V_T_Ln2.mAPC -> V_LN_Ln1.mAPC_Ln2	k_APC_mig*V_T_Ln2.mAPC	APC migration to the lymph node
V_T_Ln2.mAPC -> null	k_mAPC_death*V_T_Ln2.mAPC	mAPC death in the tumour
null -> V_T_Ln2.c	k_c*(c0-V_T_Ln2.c)	Baseline cytokine secretion/degradation
null -> V_T_Ln2.c	R_Tcell_Ln2*DAMPs	Cytokine release in response to the tumour
null -> V_T_other.APC	k_APC_death*(APC0_T_other*V_T_other-V_T_other.APC)	APC recruitment/death in the tumour
V_T_other.APC -> V_T_other.mAPC	k_APC_mat*V_T_other.APC*H_IL12_other*(1-H_IL10_other)	APC maturation in the tumour
V_T_other.mAPC -> V_LN_Ln2.mAPC_other	k_APC_mig*V_T_other.mAPC	APC migration to the lymph node
V_T_other.mAPC -> null	k_mAPC_death*V_T_other.mAPC	mAPC death in the tumour
null -> V_T_other.c	k_c*(c0-V_T_other.c)	Baseline cytokine secretion/degradation
null -> V_T_other.c	R_Tcell_other*DAMPs	Cytokine release in response to the tumour
null -> V_LN.APC	k_APC_death*(APC0_LN*V_LN-V_LN.APC)	APC recruitment/death in LN
null -> V_LN_Ln1.APC	k_APC_death*(APC0_LN*V_LN_Ln1-V_LN_Ln1.APC)	APC recruitment/death in LN
null -> V_LN_Ln2.APC	k_APC_death*(APC0_LN*V_LN_Ln2-V_LN_Ln2.APC)	APC recruitment/death in LN
V_LN.mAPC -> null	k_mAPC_death*V_LN.mAPC	mAPC death in the lymph node
V_LN_Ln1.mAPC_Ln1 -> null	k_mAPC_death*V_LN_Ln1.mAPC_Ln1	mAPC death in the lymph node
V_LN_Ln1.mAPC_Ln2 -> null	k_mAPC_death*V_LN_Ln1.mAPC_Ln2	mAPC death in the lymph node
V_LN_Ln2.mAPC_other -> null	k_mAPC_death*V_LN_Ln2.mAPC_other	mAPC death in the lymph node
A_e.M1 -> A_s.M1	kout*A_e.M1*A_e-kin*A_s.M1*A_s	MHC translocation
A_e_Ln1.M1 -> A_s_Ln1.M1	kout*A_e_Ln1.M1*A_e_Ln1-kin*A_s_Ln1.M1*A_s_Ln1	MHC translocation
A_e_Ln2.M1 -> A_s_Ln2.M1	kout*A_e_Ln2.M1*A_e_Ln2-kin*A_s_Ln2.M1*A_s_Ln2	MHC translocation
A_e_other.M1 -> A_s_other.M1	kout*A_e_other.M1*A_e_other-kin*A_s_other.M1*A_s_other	MHC translocation
null -> V_T.P0	n_T0_clones*(P0_C1*(k_C1_death+k_C1_therapy)*V_T.C1+P0_C1*k_C_T1*V_T.C1*C1_Tcyt_total/(K_T_C*V_T.C1+C1_Tcyt_total+cell)*C1_Tcyt_total/(C1_Tcyt_total+K_T_Treg*Tregs_+cell)*(1-H_TGFb_Teff)*(1-H_PD1_C1)*(1-H_MDSC)+P0_C2*(k_C2_death+k_C2_therapy)*V_T.C2+P0_C2*k_C_T1*V_T.C2*C2_Tcyt_total/(K_T_C*V_T.C2+C2_Tcyt_total+cell)*C2_Tcyt_total/(C2_Tcyt_total+K_T_Treg*Tregs_+cell)*(1-H_TGFb_Teff)*(1-H_PD1_C1)*(…	Antigen deposition from dying cancer cells
V_T.P0 -> null	k_xP0_deg*V_T.P0*V_T	Free antigen degradation
V_T.P0 -> null	k_P0_up*V_T.APC*V_T.P0*V_T	Antigen uptake by mature antigen presenting cells
null -> V_e.P0	k_P0_up*cell*V_T.P0*V_e	Antigen uptake by mature antigen presenting cells
V_e.P0 -> V_e.p0	k_P0_deg*V_e.P0*V_e	Antigen degradation in APC endosomes
V_e.p0 -> null	k_p0_deg*V_e.p0*V_e	Epitope degradation in APC endosomes
V_e.p0 + A_e.M1 -> A_e.M1p0	k_P0_on*V_e.p0*A_e.M1*A_e	Antigen-MHC binding in endosome
A_e.M1p0 -> V_e.p0 + A_e.M1	k_P0_d1*k_P0_on*A_e.M1p0*A_e	Antigen-MHC unbinding in endosome
A_s.M1p0 -> A_s.M1	k_P0_d1*k_P0_on*A_s.M1p0*A_s	Antigen-MHC unbinding on APC surface
A_e.M1p0 -> A_s.M1p0	kout*A_e.M1p0*A_e	Antigen-MHC translocation
null -> V_T_Ln1.P0	n_T0_clones*(P0_C1*(k_C1_death_Ln1+k_C1_therapy_Ln1)*V_T_Ln1.C1+P0_C1*k_C_T1*V_T_Ln1.C1*C1_Tcyt_total_Ln1/(K_T_C*V_T_Ln1.C1+C1_Tcyt_total_Ln1+cell)*C1_Tcyt_total_Ln1/(C1_Tcyt_total_Ln1+K_T_Treg*Tregs__Ln1+cell)*(1-H_TGFb_Teff_Ln1)*(1-H_PD1_C1_Ln1)*(1-H_MDSC_Ln1)+P0_C2*(k_C2_death_Ln1+k_C2_therapy_Ln1)*V_T_Ln1.C2+P0_C2*k_C_T1*V_T_Ln1.C2*C2_Tcyt_total_Ln1/(K_T_C*V_T_Ln1.C2+C2_Tcyt_total_Ln1+cell)*C…	Antigen deposition from dying cancer cells
V_T_Ln1.P0 -> null	k_xP0_deg*V_T_Ln1.P0*V_T_Ln1	Free antigen degradation
V_T_Ln1.P0 -> null	k_P0_up*V_T_Ln1.APC*V_T_Ln1.P0*V_T_Ln1	Antigen uptake by mature antigen presenting cells
null -> V_e_Ln1.P0	k_P0_up*cell*V_T_Ln1.P0*V_e_Ln1	Antigen uptake by mature antigen presenting cells
V_e_Ln1.P0 -> V_e_Ln1.p0	k_P0_deg*V_e_Ln1.P0*V_e_Ln1	Antigen degradation in APC endosomes
V_e_Ln1.p0 -> null	k_p0_deg*V_e_Ln1.p0*V_e_Ln1	Epitope degradation in APC endosomes
V_e_Ln1.p0 + A_e_Ln1.M1 -> A_e_Ln1.M1p0	k_P0_on*V_e_Ln1.p0*A_e_Ln1.M1*A_e_Ln1	Antigen-MHC binding in endosome
A_e_Ln1.M1p0 -> V_e_Ln1.p0 + A_e_Ln1.M1	k_P0_d1*k_P0_on*A_e_Ln1.M1p0*A_e_Ln1	Antigen-MHC unbinding in endosome
A_s_Ln1.M1p0 -> A_s_Ln1.M1	k_P0_d1*k_P0_on*A_s_Ln1.M1p0*A_s_Ln1	Antigen-MHC unbinding on APC surface
A_e_Ln1.M1p0 -> A_s_Ln1.M1p0	kout*A_e_Ln1.M1p0*A_e_Ln1	Antigen-MHC translocation
null -> V_T_Ln2.P0	n_T0_clones*(P0_C1*(k_C1_death_Ln2+k_C1_therapy_Ln2)*V_T_Ln2.C1+P0_C1*k_C_T1*V_T_Ln2.C1*C1_Tcyt_total_Ln2/(K_T_C*V_T_Ln2.C1+C1_Tcyt_total_Ln2+cell)*C1_Tcyt_total_Ln2/(C1_Tcyt_total_Ln2+K_T_Treg*Tregs__Ln2+cell)*(1-H_TGFb_Teff_Ln2)*(1-H_PD1_C1_Ln2)*(1-H_MDSC_Ln2)+P0_C2*(k_C2_death_Ln2+k_C2_therapy_Ln2)*V_T_Ln2.C2+P0_C2*k_C_T1*V_T_Ln2.C2*C2_Tcyt_total_Ln2/(K_T_C*V_T_Ln2.C2+C2_Tcyt_total_Ln2+cell)*C…	Antigen deposition from dying cancer cells
V_T_Ln2.P0 -> null	k_xP0_deg*V_T_Ln2.P0*V_T_Ln2	Free antigen degradation
V_T_Ln2.P0 -> null	k_P0_up*V_T_Ln2.APC*V_T_Ln2.P0*V_T_Ln2	Antigen uptake by mature antigen presenting cells
null -> V_e_Ln2.P0	k_P0_up*cell*V_T_Ln2.P0*V_e_Ln2	Antigen uptake by mature antigen presenting cells
V_e_Ln2.P0 -> V_e_Ln2.p0	k_P0_deg*V_e_Ln2.P0*V_e_Ln2	Antigen degradation in APC endosomes
V_e_Ln2.p0 -> null	k_p0_deg*V_e_Ln2.p0*V_e_Ln2	Epitope degradation in APC endosomes
V_e_Ln2.p0 + A_e_Ln2.M1 -> A_e_Ln2.M1p0	k_P0_on*V_e_Ln2.p0*A_e_Ln2.M1*A_e_Ln2	Antigen-MHC binding in endosome
A_e_Ln2.M1p0 -> V_e_Ln2.p0 + A_e_Ln2.M1	k_P0_d1*k_P0_on*A_e_Ln2.M1p0*A_e_Ln2	Antigen-MHC unbinding in endosome
A_s_Ln2.M1p0 -> A_s_Ln2.M1	k_P0_d1*k_P0_on*A_s_Ln2.M1p0*A_s_Ln2	Antigen-MHC unbinding on APC surface
A_e_Ln2.M1p0 -> A_s_Ln2.M1p0	kout*A_e_Ln2.M1p0*A_e_Ln2	Antigen-MHC translocation
null -> V_T_other.P0	n_T0_clones*(P0_C1*(k_C1_death_other+k_C1_therapy_other)*V_T_other.C1+P0_C1*k_C_T1*V_T_other.C1*C1_Tcyt_total_other/(K_T_C*V_T_other.C1+C1_Tcyt_total_other+cell)*C1_Tcyt_total_other/(C1_Tcyt_total_other+K_T_Treg*Tregs__other+cell)*(1-H_TGFb_Teff_other)*(1-H_PD1_C1_other)*(1-H_MDSC_other)+P0_C2*(k_C2_death_other+k_C2_therapy_other)*V_T_other.C2+P0_C2*k_C_T1*V_T_other.C2*C2_Tcyt_total_other/(K_T_C*…	Antigen deposition from dying cancer cells
V_T_other.P0 -> null	k_xP0_deg*V_T_other.P0*V_T_other	Free antigen degradation
V_T_other.P0 -> null	k_P0_up*V_T_other.APC*V_T_other.P0*V_T_other	Antigen uptake by mature antigen presenting cells
null -> V_e_other.P0	k_P0_up*cell*V_T_other.P0*V_e_other	Antigen uptake by mature antigen presenting cells
V_e_other.P0 -> V_e_other.p0	k_P0_deg*V_e_other.P0*V_e_other	Antigen degradation in APC endosomes
V_e_other.p0 -> null	k_p0_deg*V_e_other.p0*V_e_other	Epitope degradation in APC endosomes
V_e_other.p0 + A_e_other.M1 -> A_e_other.M1p0	k_P0_on*V_e_other.p0*A_e_other.M1*A_e_other	Antigen-MHC binding in endosome
A_e_other.M1p0 -> V_e_other.p0 + A_e_other.M1	k_P0_d1*k_P0_on*A_e_other.M1p0*A_e_other	Antigen-MHC unbinding in endosome
A_s_other.M1p0 -> A_s_other.M1	k_P0_d1*k_P0_on*A_s_other.M1p0*A_s_other	Antigen-MHC unbinding on APC surface
A_e_other.M1p0 -> A_s_other.M1p0	kout*A_e_other.M1p0*A_e_other	Antigen-MHC translocation
null -> V_T.P1	n_T1_clones*(P1_C1*(k_C1_death+k_C1_therapy)*V_T.C1+P1_C1*k_C_T1*V_T.C1*C1_Tcyt_total/(K_T_C*V_T.C1+C1_Tcyt_total+cell)*C1_Tcyt_total/(C1_Tcyt_total+K_T_Treg*Tregs_+cell)*(1-H_TGFb_Teff)*(1-H_PD1_C1)*(1-H_MDSC)+P1_C2*(k_C2_death+k_C2_therapy)*V_T.C2+P1_C2*k_C_T1*V_T.C2*C2_Tcyt_total/(K_T_C*V_T.C2+C2_Tcyt_total+cell)*C2_Tcyt_total/(C2_Tcyt_total+K_T_Treg*Tregs_+cell)*(1-H_TGFb_Teff)*(1-H_PD1_C1)*(…	Antigen deposition from dying cancer cells
V_T.P1 -> null	k_xP1_deg*V_T.P1*V_T	Free antigen degradation
V_T.P1 -> null	k_P1_up*V_T.APC*V_T.P1*V_T	Antigen uptake by mature antigen presenting cells
null -> V_e.P1	k_P1_up*cell*V_T.P1*V_e	Antigen uptake by mature antigen presenting cells
V_e.P1 -> V_e.p1	k_P1_deg*V_e.P1*V_e	Antigen degradation in APC endosomes
V_e.p1 -> null	k_p1_deg*V_e.p1*V_e	Epitope degradation in APC endosomes
V_e.p1 + A_e.M1 -> A_e.M1p1	k_P1_on*V_e.p1*A_e.M1*A_e	Antigen-MHC binding in endosome
A_e.M1p1 -> V_e.p1 + A_e.M1	k_P1_d1*k_P1_on*A_e.M1p1*A_e	Antigen-MHC unbinding in endosome
A_s.M1p1 -> A_s.M1	k_P1_d1*k_P1_on*A_s.M1p1*A_s	Antigen-MHC unbinding on APC surface
A_e.M1p1 -> A_s.M1p1	kout*A_e.M1p1*A_e	Antigen-MHC translocation
null -> V_T_Ln1.P1	n_T1_clones*(P1_C1*(k_C1_death_Ln1+k_C1_therapy_Ln1)*V_T_Ln1.C1+P1_C1*k_C_T1*V_T_Ln1.C1*C1_Tcyt_total_Ln1/(K_T_C*V_T_Ln1.C1+C1_Tcyt_total_Ln1+cell)*C1_Tcyt_total_Ln1/(C1_Tcyt_total_Ln1+K_T_Treg*Tregs__Ln1+cell)*(1-H_TGFb_Teff_Ln1)*(1-H_PD1_C1_Ln1)*(1-H_MDSC_Ln1)+P1_C2*(k_C2_death_Ln1+k_C2_therapy_Ln1)*V_T_Ln1.C2+P1_C2*k_C_T1*V_T_Ln1.C2*C2_Tcyt_total_Ln1/(K_T_C*V_T_Ln1.C2+C2_Tcyt_total_Ln1+cell)*C…	Antigen deposition from dying cancer cells
V_T_Ln1.P1 -> null	k_xP1_deg*V_T_Ln1.P1*V_T_Ln1	Free antigen degradation
V_T_Ln1.P1 -> null	k_P1_up*V_T_Ln1.APC*V_T_Ln1.P1*V_T_Ln1	Antigen uptake by mature antigen presenting cells
null -> V_e_Ln1.P1	k_P1_up*cell*V_T_Ln1.P1*V_e_Ln1	Antigen uptake by mature antigen presenting cells
V_e_Ln1.P1 -> V_e_Ln1.p1	k_P1_deg*V_e_Ln1.P1*V_e_Ln1	Antigen degradation in APC endosomes
V_e_Ln1.p1 -> null	k_p1_deg*V_e_Ln1.p1*V_e_Ln1	Epitope degradation in APC endosomes
V_e_Ln1.p1 + A_e_Ln1.M1 -> A_e_Ln1.M1p1	k_P1_on*V_e_Ln1.p1*A_e_Ln1.M1*A_e_Ln1	Antigen-MHC binding in endosome
A_e_Ln1.M1p1 -> V_e_Ln1.p1 + A_e_Ln1.M1	k_P1_d1*k_P1_on*A_e_Ln1.M1p1*A_e_Ln1	Antigen-MHC unbinding in endosome
A_s_Ln1.M1p1 -> A_s_Ln1.M1	k_P1_d1*k_P1_on*A_s_Ln1.M1p1*A_s_Ln1	Antigen-MHC unbinding on APC surface
A_e_Ln1.M1p1 -> A_s_Ln1.M1p1	kout*A_e_Ln1.M1p1*A_e_Ln1	Antigen-MHC translocation
null -> V_T_Ln2.P1	n_T1_clones*(P1_C1*(k_C1_death_Ln2+k_C1_therapy_Ln2)*V_T_Ln2.C1+P1_C1*k_C_T1*V_T_Ln2.C1*C1_Tcyt_total_Ln2/(K_T_C*V_T_Ln2.C1+C1_Tcyt_total_Ln2+cell)*C1_Tcyt_total_Ln2/(C1_Tcyt_total_Ln2+K_T_Treg*Tregs__Ln2+cell)*(1-H_TGFb_Teff_Ln2)*(1-H_PD1_C1_Ln2)*(1-H_MDSC_Ln2)+P1_C2*(k_C2_death_Ln2+k_C2_therapy_Ln2)*V_T_Ln2.C2+P1_C2*k_C_T1*V_T_Ln2.C2*C2_Tcyt_total_Ln2/(K_T_C*V_T_Ln2.C2+C2_Tcyt_total_Ln2+cell)*C…	Antigen deposition from dying cancer cells
V_T_Ln2.P1 -> null	k_xP1_deg*V_T_Ln2.P1*V_T_Ln2	Free antigen degradation
V_T_Ln2.P1 -> null	k_P1_up*V_T_Ln2.APC*V_T_Ln2.P1*V_T_Ln2	Antigen uptake by mature antigen presenting cells
null -> V_e_Ln2.P1	k_P1_up*cell*V_T_Ln2.P1*V_e_Ln2	Antigen uptake by mature antigen presenting cells
V_e_Ln2.P1 -> V_e_Ln2.p1	k_P1_deg*V_e_Ln2.P1*V_e_Ln2	Antigen degradation in APC endosomes
V_e_Ln2.p1 -> null	k_p1_deg*V_e_Ln2.p1*V_e_Ln2	Epitope degradation in APC endosomes
V_e_Ln2.p1 + A_e_Ln2.M1 -> A_e_Ln2.M1p1	k_P1_on*V_e_Ln2.p1*A_e_Ln2.M1*A_e_Ln2	Antigen-MHC binding in endosome
A_e_Ln2.M1p1 -> V_e_Ln2.p1 + A_e_Ln2.M1	k_P1_d1*k_P1_on*A_e_Ln2.M1p1*A_e_Ln2	Antigen-MHC unbinding in endosome
A_s_Ln2.M1p1 -> A_s_Ln2.M1	k_P1_d1*k_P1_on*A_s_Ln2.M1p1*A_s_Ln2	Antigen-MHC unbinding on APC surface
A_e_Ln2.M1p1 -> A_s_Ln2.M1p1	kout*A_e_Ln2.M1p1*A_e_Ln2	Antigen-MHC translocation
null -> V_T_other.P1	n_T1_clones*(P1_C1*(k_C1_death_other+k_C1_therapy_other)*V_T_other.C1+P1_C1*k_C_T1*V_T_other.C1*C1_Tcyt_total_other/(K_T_C*V_T_other.C1+C1_Tcyt_total_other+cell)*C1_Tcyt_total_other/(C1_Tcyt_total_other+K_T_Treg*Tregs__other+cell)*(1-H_TGFb_Teff_other)*(1-H_PD1_C1_other)*(1-H_MDSC_other)+P1_C2*(k_C2_death_other+k_C2_therapy_other)*V_T_other.C2+P1_C2*k_C_T1*V_T_other.C2*C2_Tcyt_total_other/(K_T_C*…	Antigen deposition from dying cancer cells
V_T_other.P1 -> null	k_xP1_deg*V_T_other.P1*V_T_other	Free antigen degradation
V_T_other.P1 -> null	k_P1_up*V_T_other.APC*V_T_other.P1*V_T_other	Antigen uptake by mature antigen presenting cells
null -> V_e_other.P1	k_P1_up*cell*V_T_other.P1*V_e_other	Antigen uptake by mature antigen presenting cells
V_e_other.P1 -> V_e_other.p1	k_P1_deg*V_e_other.P1*V_e_other	Antigen degradation in APC endosomes
V_e_other.p1 -> null	k_p1_deg*V_e_other.p1*V_e_other	Epitope degradation in APC endosomes
V_e_other.p1 + A_e_other.M1 -> A_e_other.M1p1	k_P1_on*V_e_other.p1*A_e_other.M1*A_e_other	Antigen-MHC binding in endosome
A_e_other.M1p1 -> V_e_other.p1 + A_e_other.M1	k_P1_d1*k_P1_on*A_e_other.M1p1*A_e_other	Antigen-MHC unbinding in endosome
A_s_other.M1p1 -> A_s_other.M1	k_P1_d1*k_P1_on*A_s_other.M1p1*A_s_other	Antigen-MHC unbinding on APC surface
A_e_other.M1p1 -> A_s_other.M1p1	kout*A_e_other.M1p1*A_e_other	Antigen-MHC translocation
null -> V_T.P2	n_T2_clones*(P2_C1*(k_C1_death+k_C1_therapy)*V_T.C1+P2_C1*k_C_T1*V_T.C1*C1_Tcyt_total/(K_T_C*V_T.C1+C1_Tcyt_total+cell)*C1_Tcyt_total/(C1_Tcyt_total+K_T_Treg*Tregs_+cell)*(1-H_TGFb_Teff)*(1-H_PD1_C1)*(1-H_MDSC)+P2_C2*(k_C2_death+k_C2_therapy)*V_T.C2+P2_C2*k_C_T1*V_T.C2*C2_Tcyt_total/(K_T_C*V_T.C2+C2_Tcyt_total+cell)*C2_Tcyt_total/(C2_Tcyt_total+K_T_Treg*Tregs_+cell)*(1-H_TGFb_Teff)*(1-H_PD1_C1)*(…	Antigen deposition from dying cancer cells
V_T.P2 -> null	k_xP2_deg*V_T.P2*V_T	Free antigen degradation
V_T.P2 -> null	k_P2_up*V_T.APC*V_T.P2*V_T	Antigen uptake by mature antigen presenting cells
null -> V_e.P2	k_P2_up*cell*V_T.P2*V_e	Antigen uptake by mature antigen presenting cells
V_e.P2 -> V_e.p2	k_P2_deg*V_e.P2*V_e	Antigen degradation in APC endosomes
V_e.p2 -> null	k_p2_deg*V_e.p2*V_e	Epitope degradation in APC endosomes
V_e.p2 + A_e.M1 -> A_e.M1p2	k_P2_on*V_e.p2*A_e.M1*A_e	Antigen-MHC binding in endosome
A_e.M1p2 -> V_e.p2 + A_e.M1	k_P2_d1*k_P2_on*A_e.M1p2*A_e	Antigen-MHC unbinding in endosome
A_s.M1p2 -> A_s.M1	k_P2_d1*k_P2_on*A_s.M1p2*A_s	Antigen-MHC unbinding on APC surface
A_e.M1p2 -> A_s.M1p2	kout*A_e.M1p2*A_e	Antigen-MHC translocation
null -> V_T_Ln1.P2	n_T2_clones*(P2_C1*(k_C1_death_Ln1+k_C1_therapy_Ln1)*V_T_Ln1.C1+P2_C1*k_C_T1*V_T_Ln1.C1*C1_Tcyt_total_Ln1/(K_T_C*V_T_Ln1.C1+C1_Tcyt_total_Ln1+cell)*C1_Tcyt_total_Ln1/(C1_Tcyt_total_Ln1+K_T_Treg*Tregs__Ln1+cell)*(1-H_TGFb_Teff_Ln1)*(1-H_PD1_C1_Ln1)*(1-H_MDSC_Ln1)+P2_C2*(k_C2_death_Ln1+k_C2_therapy_Ln1)*V_T_Ln1.C2+P2_C2*k_C_T1*V_T_Ln1.C2*C2_Tcyt_total_Ln1/(K_T_C*V_T_Ln1.C2+C2_Tcyt_total_Ln1+cell)*C…	Antigen deposition from dying cancer cells
V_T_Ln1.P2 -> null	k_xP2_deg*V_T_Ln1.P2*V_T_Ln1	Free antigen degradation
V_T_Ln1.P2 -> null	k_P2_up*V_T_Ln1.APC*V_T_Ln1.P2*V_T_Ln1	Antigen uptake by mature antigen presenting cells
null -> V_e_Ln1.P2	k_P2_up*cell*V_T_Ln1.P2*V_e_Ln1	Antigen uptake by mature antigen presenting cells
V_e_Ln1.P2 -> V_e_Ln1.p2	k_P2_deg*V_e_Ln1.P2*V_e_Ln1	Antigen degradation in APC endosomes
V_e_Ln1.p2 -> null	k_p2_deg*V_e_Ln1.p2*V_e_Ln1	Epitope degradation in APC endosomes
V_e_Ln1.p2 + A_e_Ln1.M1 -> A_e_Ln1.M1p2	k_P2_on*V_e_Ln1.p2*A_e_Ln1.M1*A_e_Ln1	Antigen-MHC binding in endosome
A_e_Ln1.M1p2 -> V_e_Ln1.p2 + A_e_Ln1.M1	k_P2_d1*k_P2_on*A_e_Ln1.M1p2*A_e_Ln1	Antigen-MHC unbinding in endosome
A_s_Ln1.M1p2 -> A_s_Ln1.M1	k_P2_d1*k_P2_on*A_s_Ln1.M1p2*A_s_Ln1	Antigen-MHC unbinding on APC surface
A_e_Ln1.M1p2 -> A_s_Ln1.M1p2	kout*A_e_Ln1.M1p2*A_e_Ln1	Antigen-MHC translocation
null -> V_T_Ln2.P2	n_T2_clones*(P2_C1*(k_C1_death_Ln2+k_C1_therapy_Ln2)*V_T_Ln2.C1+P2_C1*k_C_T1*V_T_Ln2.C1*C1_Tcyt_total_Ln2/(K_T_C*V_T_Ln2.C1+C1_Tcyt_total_Ln2+cell)*C1_Tcyt_total_Ln2/(C1_Tcyt_total_Ln2+K_T_Treg*Tregs__Ln2+cell)*(1-H_TGFb_Teff_Ln2)*(1-H_PD1_C1_Ln2)*(1-H_MDSC_Ln2)+P2_C2*(k_C2_death_Ln2+k_C2_therapy_Ln2)*V_T_Ln2.C2+P2_C2*k_C_T1*V_T_Ln2.C2*C2_Tcyt_total_Ln2/(K_T_C*V_T_Ln2.C2+C2_Tcyt_total_Ln2+cell)*C…	Antigen deposition from dying cancer cells
V_T_Ln2.P2 -> null	k_xP2_deg*V_T_Ln2.P2*V_T_Ln2	Free antigen degradation
V_T_Ln2.P2 -> null	k_P2_up*V_T_Ln2.APC*V_T_Ln2.P2*V_T_Ln2	Antigen uptake by mature antigen presenting cells
null -> V_e_Ln2.P2	k_P2_up*cell*V_T_Ln2.P2*V_e_Ln2	Antigen uptake by mature antigen presenting cells
V_e_Ln2.P2 -> V_e_Ln2.p2	k_P2_deg*V_e_Ln2.P2*V_e_Ln2	Antigen degradation in APC endosomes
V_e_Ln2.p2 -> null	k_p2_deg*V_e_Ln2.p2*V_e_Ln2	Epitope degradation in APC endosomes
V_e_Ln2.p2 + A_e_Ln2.M1 -> A_e_Ln2.M1p2	k_P2_on*V_e_Ln2.p2*A_e_Ln2.M1*A_e_Ln2	Antigen-MHC binding in endosome
A_e_Ln2.M1p2 -> V_e_Ln2.p2 + A_e_Ln2.M1	k_P2_d1*k_P2_on*A_e_Ln2.M1p2*A_e_Ln2	Antigen-MHC unbinding in endosome
A_s_Ln2.M1p2 -> A_s_Ln2.M1	k_P2_d1*k_P2_on*A_s_Ln2.M1p2*A_s_Ln2	Antigen-MHC unbinding on APC surface
A_e_Ln2.M1p2 -> A_s_Ln2.M1p2	kout*A_e_Ln2.M1p2*A_e_Ln2	Antigen-MHC translocation
null -> V_T_other.P2	n_T2_clones*(P2_C1*(k_C1_death_other+k_C1_therapy_other)*V_T_other.C1+P2_C1*k_C_T1*V_T_other.C1*C1_Tcyt_total_other/(K_T_C*V_T_other.C1+C1_Tcyt_total_other+cell)*C1_Tcyt_total_other/(C1_Tcyt_total_other+K_T_Treg*Tregs__other+cell)*(1-H_TGFb_Teff_other)*(1-H_PD1_C1_other)*(1-H_MDSC_other)+P2_C2*(k_C2_death_other+k_C2_therapy_other)*V_T_other.C2+P2_C2*k_C_T1*V_T_other.C2*C2_Tcyt_total_other/(K_T_C*…	Antigen deposition from dying cancer cells
V_T_other.P2 -> null	k_xP2_deg*V_T_other.P2*V_T_other	Free antigen degradation
V_T_other.P2 -> null	k_P2_up*V_T_other.APC*V_T_other.P2*V_T_other	Antigen uptake by mature antigen presenting cells
null -> V_e_other.P2	k_P2_up*cell*V_T_other.P2*V_e_other	Antigen uptake by mature antigen presenting cells
V_e_other.P2 -> V_e_other.p2	k_P2_deg*V_e_other.P2*V_e_other	Antigen degradation in APC endosomes
V_e_other.p2 -> null	k_p2_deg*V_e_other.p2*V_e_other	Epitope degradation in APC endosomes
V_e_other.p2 + A_e_other.M1 -> A_e_other.M1p2	k_P2_on*V_e_other.p2*A_e_other.M1*A_e_other	Antigen-MHC binding in endosome
A_e_other.M1p2 -> V_e_other.p2 + A_e_other.M1	k_P2_d1*k_P2_on*A_e_other.M1p2*A_e_other	Antigen-MHC unbinding in endosome
A_s_other.M1p2 -> A_s_other.M1	k_P2_d1*k_P2_on*A_s_other.M1p2*A_s_other	Antigen-MHC unbinding on APC surface
A_e_other.M1p2 -> A_s_other.M1p2	kout*A_e_other.M1p2*A_e_other	Antigen-MHC translocation
null -> V_T.P3	n_T3_clones*(P3_C1*(k_C1_death+k_C1_therapy)*V_T.C1+P3_C1*k_C_T1*V_T.C1*C1_Tcyt_total/(K_T_C*V_T.C1+C1_Tcyt_total+cell)*C1_Tcyt_total/(C1_Tcyt_total+K_T_Treg*Tregs_+cell)*(1-H_TGFb_Teff)*(1-H_PD1_C1)*(1-H_MDSC)+P3_C2*(k_C2_death+k_C2_therapy)*V_T.C2+P3_C2*k_C_T1*V_T.C2*C2_Tcyt_total/(K_T_C*V_T.C2+C2_Tcyt_total+cell)*C2_Tcyt_total/(C2_Tcyt_total+K_T_Treg*Tregs_+cell)*(1-H_TGFb_Teff)*(1-H_PD1_C1)*(…	Antigen deposition from dying cancer cells
V_T.P3 -> null	k_xP3_deg*V_T.P3*V_T	Free antigen degradation
V_T.P3 -> null	k_P3_up*V_T.APC*V_T.P3*V_T	Antigen uptake by mature antigen presenting cells
null -> V_e.P3	k_P3_up*cell*V_T.P3*V_e	Antigen uptake by mature antigen presenting cells
V_e.P3 -> V_e.p3	k_P3_deg*V_e.P3*V_e	Antigen degradation in APC endosomes
V_e.p3 -> null	k_p3_deg*V_e.p3*V_e	Epitope degradation in APC endosomes
V_e.p3 + A_e.M1 -> A_e.M1p3	k_P3_on*V_e.p3*A_e.M1*A_e	Antigen-MHC binding in endosome
A_e.M1p3 -> V_e.p3 + A_e.M1	k_P3_d1*k_P3_on*A_e.M1p3*A_e	Antigen-MHC unbinding in endosome
A_s.M1p3 -> A_s.M1	k_P3_d1*k_P3_on*A_s.M1p3*A_s	Antigen-MHC unbinding on APC surface
A_e.M1p3 -> A_s.M1p3	kout*A_e.M1p3*A_e	Antigen-MHC translocation
null -> V_T_Ln1.P3	n_T3_clones*(P3_C1*(k_C1_death_Ln1+k_C1_therapy_Ln1)*V_T_Ln1.C1+P3_C1*k_C_T1*V_T_Ln1.C1*C1_Tcyt_total_Ln1/(K_T_C*V_T_Ln1.C1+C1_Tcyt_total_Ln1+cell)*C1_Tcyt_total_Ln1/(C1_Tcyt_total_Ln1+K_T_Treg*Tregs__Ln1+cell)*(1-H_TGFb_Teff_Ln1)*(1-H_PD1_C1_Ln1)*(1-H_MDSC_Ln1)+P3_C2*(k_C2_death_Ln1+k_C2_therapy_Ln1)*V_T_Ln1.C2+P3_C2*k_C_T1*V_T_Ln1.C2*C2_Tcyt_total_Ln1/(K_T_C*V_T_Ln1.C2+C2_Tcyt_total_Ln1+cell)*C…	Antigen deposition from dying cancer cells
V_T_Ln1.P3 -> null	k_xP3_deg*V_T_Ln1.P3*V_T_Ln1	Free antigen degradation
V_T_Ln1.P3 -> null	k_P3_up*V_T_Ln1.APC*V_T_Ln1.P3*V_T_Ln1	Antigen uptake by mature antigen presenting cells
null -> V_e_Ln1.P3	k_P3_up*cell*V_T_Ln1.P3*V_e_Ln1	Antigen uptake by mature antigen presenting cells
V_e_Ln1.P3 -> V_e_Ln1.p3	k_P3_deg*V_e_Ln1.P3*V_e_Ln1	Antigen degradation in APC endosomes
V_e_Ln1.p3 -> null	k_p3_deg*V_e_Ln1.p3*V_e_Ln1	Epitope degradation in APC endosomes
V_e_Ln1.p3 + A_e_Ln1.M1 -> A_e_Ln1.M1p3	k_P3_on*V_e_Ln1.p3*A_e_Ln1.M1*A_e_Ln1	Antigen-MHC binding in endosome
A_e_Ln1.M1p3 -> V_e_Ln1.p3 + A_e_Ln1.M1	k_P3_d1*k_P3_on*A_e_Ln1.M1p3*A_e_Ln1	Antigen-MHC unbinding in endosome
A_s_Ln1.M1p3 -> A_s_Ln1.M1	k_P3_d1*k_P3_on*A_s_Ln1.M1p3*A_s_Ln1	Antigen-MHC unbinding on APC surface
A_e_Ln1.M1p3 -> A_s_Ln1.M1p3	kout*A_e_Ln1.M1p3*A_e_Ln1	Antigen-MHC translocation
null -> V_T_Ln2.P3	n_T3_clones*(P3_C1*(k_C1_death_Ln2+k_C1_therapy_Ln2)*V_T_Ln2.C1+P3_C1*k_C_T1*V_T_Ln2.C1*C1_Tcyt_total_Ln2/(K_T_C*V_T_Ln2.C1+C1_Tcyt_total_Ln2+cell)*C1_Tcyt_total_Ln2/(C1_Tcyt_total_Ln2+K_T_Treg*Tregs__Ln2+cell)*(1-H_TGFb_Teff_Ln2)*(1-H_PD1_C1_Ln2)*(1-H_MDSC_Ln2)+P3_C2*(k_C2_death_Ln2+k_C2_therapy_Ln2)*V_T_Ln2.C2+P3_C2*k_C_T1*V_T_Ln2.C2*C2_Tcyt_total_Ln2/(K_T_C*V_T_Ln2.C2+C2_Tcyt_total_Ln2+cell)*C…	Antigen deposition from dying cancer cells
V_T_Ln2.P3 -> null	k_xP3_deg*V_T_Ln2.P3*V_T_Ln2	Free antigen degradation
V_T_Ln2.P3 -> null	k_P3_up*V_T_Ln2.APC*V_T_Ln2.P3*V_T_Ln2	Antigen uptake by mature antigen presenting cells
null -> V_e_Ln2.P3	k_P3_up*cell*V_T_Ln2.P3*V_e_Ln2	Antigen uptake by mature antigen presenting cells
V_e_Ln2.P3 -> V_e_Ln2.p3	k_P3_deg*V_e_Ln2.P3*V_e_Ln2	Antigen degradation in APC endosomes
V_e_Ln2.p3 -> null	k_p3_deg*V_e_Ln2.p3*V_e_Ln2	Epitope degradation in APC endosomes
V_e_Ln2.p3 + A_e_Ln2.M1 -> A_e_Ln2.M1p3	k_P3_on*V_e_Ln2.p3*A_e_Ln2.M1*A_e_Ln2	Antigen-MHC binding in endosome
A_e_Ln2.M1p3 -> V_e_Ln2.p3 + A_e_Ln2.M1	k_P3_d1*k_P3_on*A_e_Ln2.M1p3*A_e_Ln2	Antigen-MHC unbinding in endosome
A_s_Ln2.M1p3 -> A_s_Ln2.M1	k_P3_d1*k_P3_on*A_s_Ln2.M1p3*A_s_Ln2	Antigen-MHC unbinding on APC surface
A_e_Ln2.M1p3 -> A_s_Ln2.M1p3	kout*A_e_Ln2.M1p3*A_e_Ln2	Antigen-MHC translocation
null -> V_T_other.P3	n_T3_clones*(P3_C1*(k_C1_death_other+k_C1_therapy_other)*V_T_other.C1+P3_C1*k_C_T1*V_T_other.C1*C1_Tcyt_total_other/(K_T_C*V_T_other.C1+C1_Tcyt_total_other+cell)*C1_Tcyt_total_other/(C1_Tcyt_total_other+K_T_Treg*Tregs__other+cell)*(1-H_TGFb_Teff_other)*(1-H_PD1_C1_other)*(1-H_MDSC_other)+P3_C2*(k_C2_death_other+k_C2_therapy_other)*V_T_other.C2+P3_C2*k_C_T1*V_T_other.C2*C2_Tcyt_total_other/(K_T_C*…	Antigen deposition from dying cancer cells
V_T_other.P3 -> null	k_xP3_deg*V_T_other.P3*V_T_other	Free antigen degradation
V_T_other.P3 -> null	k_P3_up*V_T_other.APC*V_T_other.P3*V_T_other	Antigen uptake by mature antigen presenting cells
null -> V_e_other.P3	k_P3_up*cell*V_T_other.P3*V_e_other	Antigen uptake by mature antigen presenting cells
V_e_other.P3 -> V_e_other.p3	k_P3_deg*V_e_other.P3*V_e_other	Antigen degradation in APC endosomes
V_e_other.p3 -> null	k_p3_deg*V_e_other.p3*V_e_other	Epitope degradation in APC endosomes
V_e_other.p3 + A_e_other.M1 -> A_e_other.M1p3	k_P3_on*V_e_other.p3*A_e_other.M1*A_e_other	Antigen-MHC binding in endosome
A_e_other.M1p3 -> V_e_other.p3 + A_e_other.M1	k_P3_d1*k_P3_on*A_e_other.M1p3*A_e_other	Antigen-MHC unbinding in endosome
A_s_other.M1p3 -> A_s_other.M1	k_P3_d1*k_P3_on*A_s_other.M1p3*A_s_other	Antigen-MHC unbinding on APC surface
A_e_other.M1p3 -> A_s_other.M1p3	kout*A_e_other.M1p3*A_e_other	Antigen-MHC translocation
null -> V_T.P4	n_T4_clones*(P4_C1*(k_C1_death+k_C1_therapy)*V_T.C1+P4_C1*k_C_T1*V_T.C1*C1_Tcyt_total/(K_T_C*V_T.C1+C1_Tcyt_total+cell)*C1_Tcyt_total/(C1_Tcyt_total+K_T_Treg*Tregs_+cell)*(1-H_TGFb_Teff)*(1-H_PD1_C1)*(1-H_MDSC)+P4_C2*(k_C2_death+k_C2_therapy)*V_T.C2+P4_C2*k_C_T1*V_T.C2*C2_Tcyt_total/(K_T_C*V_T.C2+C2_Tcyt_total+cell)*C2_Tcyt_total/(C2_Tcyt_total+K_T_Treg*Tregs_+cell)*(1-H_TGFb_Teff)*(1-H_PD1_C1)*(…	Antigen deposition from dying cancer cells
V_T.P4 -> null	k_xP4_deg*V_T.P4*V_T	Free antigen degradation
V_T.P4 -> null	k_P4_up*V_T.APC*V_T.P4*V_T	Antigen uptake by mature antigen presenting cells
null -> V_e.P4	k_P4_up*cell*V_T.P4*V_e	Antigen uptake by mature antigen presenting cells
V_e.P4 -> V_e.p4	k_P4_deg*V_e.P4*V_e	Antigen degradation in APC endosomes
V_e.p4 -> null	k_p4_deg*V_e.p4*V_e	Epitope degradation in APC endosomes
V_e.p4 + A_e.M1 -> A_e.M1p4	k_P4_on*V_e.p4*A_e.M1*A_e	Antigen-MHC binding in endosome
A_e.M1p4 -> V_e.p4 + A_e.M1	k_P4_d1*k_P4_on*A_e.M1p4*A_e	Antigen-MHC unbinding in endosome
A_s.M1p4 -> A_s.M1	k_P4_d1*k_P4_on*A_s.M1p4*A_s	Antigen-MHC unbinding on APC surface
A_e.M1p4 -> A_s.M1p4	kout*A_e.M1p4*A_e	Antigen-MHC translocation
null -> V_T_Ln1.P4	n_T4_clones*(P4_C1*(k_C1_death_Ln1+k_C1_therapy_Ln1)*V_T_Ln1.C1+P4_C1*k_C_T1*V_T_Ln1.C1*C1_Tcyt_total_Ln1/(K_T_C*V_T_Ln1.C1+C1_Tcyt_total_Ln1+cell)*C1_Tcyt_total_Ln1/(C1_Tcyt_total_Ln1+K_T_Treg*Tregs__Ln1+cell)*(1-H_TGFb_Teff_Ln1)*(1-H_PD1_C1_Ln1)*(1-H_MDSC_Ln1)+P4_C2*(k_C2_death_Ln1+k_C2_therapy_Ln1)*V_T_Ln1.C2+P4_C2*k_C_T1*V_T_Ln1.C2*C2_Tcyt_total_Ln1/(K_T_C*V_T_Ln1.C2+C2_Tcyt_total_Ln1+cell)*C…	Antigen deposition from dying cancer cells
V_T_Ln1.P4 -> null	k_xP4_deg*V_T_Ln1.P4*V_T_Ln1	Free antigen degradation
V_T_Ln1.P4 -> null	k_P4_up*V_T_Ln1.APC*V_T_Ln1.P4*V_T_Ln1	Antigen uptake by mature antigen presenting cells
null -> V_e_Ln1.P4	k_P4_up*cell*V_T_Ln1.P4*V_e_Ln1	Antigen uptake by mature antigen presenting cells
V_e_Ln1.P4 -> V_e_Ln1.p4	k_P4_deg*V_e_Ln1.P4*V_e_Ln1	Antigen degradation in APC endosomes
V_e_Ln1.p4 -> null	k_p4_deg*V_e_Ln1.p4*V_e_Ln1	Epitope degradation in APC endosomes
V_e_Ln1.p4 + A_e_Ln1.M1 -> A_e_Ln1.M1p4	k_P4_on*V_e_Ln1.p4*A_e_Ln1.M1*A_e_Ln1	Antigen-MHC binding in endosome
A_e_Ln1.M1p4 -> V_e_Ln1.p4 + A_e_Ln1.M1	k_P4_d1*k_P4_on*A_e_Ln1.M1p4*A_e_Ln1	Antigen-MHC unbinding in endosome
A_s_Ln1.M1p4 -> A_s_Ln1.M1	k_P4_d1*k_P4_on*A_s_Ln1.M1p4*A_s_Ln1	Antigen-MHC unbinding on APC surface
A_e_Ln1.M1p4 -> A_s_Ln1.M1p4	kout*A_e_Ln1.M1p4*A_e_Ln1	Antigen-MHC translocation
null -> V_T_Ln2.P4	n_T4_clones*(P4_C1*(k_C1_death_Ln2+k_C1_therapy_Ln2)*V_T_Ln2.C1+P4_C1*k_C_T1*V_T_Ln2.C1*C1_Tcyt_total_Ln2/(K_T_C*V_T_Ln2.C1+C1_Tcyt_total_Ln2+cell)*C1_Tcyt_total_Ln2/(C1_Tcyt_total_Ln2+K_T_Treg*Tregs__Ln2+cell)*(1-H_TGFb_Teff_Ln2)*(1-H_PD1_C1_Ln2)*(1-H_MDSC_Ln2)+P4_C2*(k_C2_death_Ln2+k_C2_therapy_Ln2)*V_T_Ln2.C2+P4_C2*k_C_T1*V_T_Ln2.C2*C2_Tcyt_total_Ln2/(K_T_C*V_T_Ln2.C2+C2_Tcyt_total_Ln2+cell)*C…	Antigen deposition from dying cancer cells
V_T_Ln2.P4 -> null	k_xP4_deg*V_T_Ln2.P4*V_T_Ln2	Free antigen degradation
V_T_Ln2.P4 -> null	k_P4_up*V_T_Ln2.APC*V_T_Ln2.P4*V_T_Ln2	Antigen uptake by mature antigen presenting cells
null -> V_e_Ln2.P4	k_P4_up*cell*V_T_Ln2.P4*V_e_Ln2	Antigen uptake by mature antigen presenting cells
V_e_Ln2.P4 -> V_e_Ln2.p4	k_P4_deg*V_e_Ln2.P4*V_e_Ln2	Antigen degradation in APC endosomes
V_e_Ln2.p4 -> null	k_p4_deg*V_e_Ln2.p4*V_e_Ln2	Epitope degradation in APC endosomes
V_e_Ln2.p4 + A_e_Ln2.M1 -> A_e_Ln2.M1p4	k_P4_on*V_e_Ln2.p4*A_e_Ln2.M1*A_e_Ln2	Antigen-MHC binding in endosome
A_e_Ln2.M1p4 -> V_e_Ln2.p4 + A_e_Ln2.M1	k_P4_d1*k_P4_on*A_e_Ln2.M1p4*A_e_Ln2	Antigen-MHC unbinding in endosome
A_s_Ln2.M1p4 -> A_s_Ln2.M1	k_P4_d1*k_P4_on*A_s_Ln2.M1p4*A_s_Ln2	Antigen-MHC unbinding on APC surface
A_e_Ln2.M1p4 -> A_s_Ln2.M1p4	kout*A_e_Ln2.M1p4*A_e_Ln2	Antigen-MHC translocation
null -> V_T_other.P4	n_T4_clones*(P4_C1*(k_C1_death_other+k_C1_therapy_other)*V_T_other.C1+P4_C1*k_C_T1*V_T_other.C1*C1_Tcyt_total_other/(K_T_C*V_T_other.C1+C1_Tcyt_total_other+cell)*C1_Tcyt_total_other/(C1_Tcyt_total_other+K_T_Treg*Tregs__other+cell)*(1-H_TGFb_Teff_other)*(1-H_PD1_C1_other)*(1-H_MDSC_other)+P4_C2*(k_C2_death_other+k_C2_therapy_other)*V_T_other.C2+P4_C2*k_C_T1*V_T_other.C2*C2_Tcyt_total_other/(K_T_C*…	Antigen deposition from dying cancer cells
V_T_other.P4 -> null	k_xP4_deg*V_T_other.P4*V_T_other	Free antigen degradation
V_T_other.P4 -> null	k_P4_up*V_T_other.APC*V_T_other.P4*V_T_other	Antigen uptake by mature antigen presenting cells
null -> V_e_other.P4	k_P4_up*cell*V_T_other.P4*V_e_other	Antigen uptake by mature antigen presenting cells
V_e_other.P4 -> V_e_other.p4	k_P4_deg*V_e_other.P4*V_e_other	Antigen degradation in APC endosomes
V_e_other.p4 -> null	k_p4_deg*V_e_other.p4*V_e_other	Epitope degradation in APC endosomes
V_e_other.p4 + A_e_other.M1 -> A_e_other.M1p4	k_P4_on*V_e_other.p4*A_e_other.M1*A_e_other	Antigen-MHC binding in endosome
A_e_other.M1p4 -> V_e_other.p4 + A_e_other.M1	k_P4_d1*k_P4_on*A_e_other.M1p4*A_e_other	Antigen-MHC unbinding in endosome
A_s_other.M1p4 -> A_s_other.M1	k_P4_d1*k_P4_on*A_s_other.M1p4*A_s_other	Antigen-MHC unbinding on APC surface
A_e_other.M1p4 -> A_s_other.M1p4	kout*A_e_other.M1p4*A_e_other	Antigen-MHC translocation
null -> V_T.P5	n_T5_clones*(P5_C1*(k_C1_death+k_C1_therapy)*V_T.C1+P5_C1*k_C_T1*V_T.C1*C1_Tcyt_total/(K_T_C*V_T.C1+C1_Tcyt_total+cell)*C1_Tcyt_total/(C1_Tcyt_total+K_T_Treg*Tregs_+cell)*(1-H_TGFb_Teff)*(1-H_PD1_C1)*(1-H_MDSC)+P5_C2*(k_C2_death+k_C2_therapy)*V_T.C2+P5_C2*k_C_T1*V_T.C2*C2_Tcyt_total/(K_T_C*V_T.C2+C2_Tcyt_total+cell)*C2_Tcyt_total/(C2_Tcyt_total+K_T_Treg*Tregs_+cell)*(1-H_TGFb_Teff)*(1-H_PD1_C1)*(…	Antigen deposition from dying cancer cells
V_T.P5 -> null	k_xP5_deg*V_T.P5*V_T	Free antigen degradation
V_T.P5 -> null	k_P5_up*V_T.APC*V_T.P5*V_T	Antigen uptake by mature antigen presenting cells
null -> V_e.P5	k_P5_up*cell*V_T.P5*V_e	Antigen uptake by mature antigen presenting cells
V_e.P5 -> V_e.p5	k_P5_deg*V_e.P5*V_e	Antigen degradation in APC endosomes
V_e.p5 -> null	k_p5_deg*V_e.p5*V_e	Epitope degradation in APC endosomes
V_e.p5 + A_e.M1 -> A_e.M1p5	k_P5_on*V_e.p5*A_e.M1*A_e	Antigen-MHC binding in endosome
A_e.M1p5 -> V_e.p5 + A_e.M1	k_P5_d1*k_P5_on*A_e.M1p5*A_e	Antigen-MHC unbinding in endosome
A_s.M1p5 -> A_s.M1	k_P5_d1*k_P5_on*A_s.M1p5*A_s	Antigen-MHC unbinding on APC surface
A_e.M1p5 -> A_s.M1p5	kout*A_e.M1p5*A_e	Antigen-MHC translocation
null -> V_T_Ln1.P5	n_T5_clones*(P5_C1*(k_C1_death_Ln1+k_C1_therapy_Ln1)*V_T_Ln1.C1+P5_C1*k_C_T1*V_T_Ln1.C1*C1_Tcyt_total_Ln1/(K_T_C*V_T_Ln1.C1+C1_Tcyt_total_Ln1+cell)*C1_Tcyt_total_Ln1/(C1_Tcyt_total_Ln1+K_T_Treg*Tregs__Ln1+cell)*(1-H_TGFb_Teff_Ln1)*(1-H_PD1_C1_Ln1)*(1-H_MDSC_Ln1)+P5_C2*(k_C2_death_Ln1+k_C2_therapy_Ln1)*V_T_Ln1.C2+P5_C2*k_C_T1*V_T_Ln1.C2*C2_Tcyt_total_Ln1/(K_T_C*V_T_Ln1.C2+C2_Tcyt_total_Ln1+cell)*C…	Antigen deposition from dying cancer cells
V_T_Ln1.P5 -> null	k_xP5_deg*V_T_Ln1.P5*V_T_Ln1	Free antigen degradation
V_T_Ln1.P5 -> null	k_P5_up*V_T_Ln1.APC*V_T_Ln1.P5*V_T_Ln1	Antigen uptake by mature antigen presenting cells
null -> V_e_Ln1.P5	k_P5_up*cell*V_T_Ln1.P5*V_e_Ln1	Antigen uptake by mature antigen presenting cells
V_e_Ln1.P5 -> V_e_Ln1.p5	k_P5_deg*V_e_Ln1.P5*V_e_Ln1	Antigen degradation in APC endosomes
V_e_Ln1.p5 -> null	k_p5_deg*V_e_Ln1.p5*V_e_Ln1	Epitope degradation in APC endosomes
V_e_Ln1.p5 + A_e_Ln1.M1 -> A_e_Ln1.M1p5	k_P5_on*V_e_Ln1.p5*A_e_Ln1.M1*A_e_Ln1	Antigen-MHC binding in endosome
A_e_Ln1.M1p5 -> V_e_Ln1.p5 + A_e_Ln1.M1	k_P5_d1*k_P5_on*A_e_Ln1.M1p5*A_e_Ln1	Antigen-MHC unbinding in endosome
A_s_Ln1.M1p5 -> A_s_Ln1.M1	k_P5_d1*k_P5_on*A_s_Ln1.M1p5*A_s_Ln1	Antigen-MHC unbinding on APC surface
A_e_Ln1.M1p5 -> A_s_Ln1.M1p5	kout*A_e_Ln1.M1p5*A_e_Ln1	Antigen-MHC translocation
null -> V_T_Ln2.P5	n_T5_clones*(P5_C1*(k_C1_death_Ln2+k_C1_therapy_Ln2)*V_T_Ln2.C1+P5_C1*k_C_T1*V_T_Ln2.C1*C1_Tcyt_total_Ln2/(K_T_C*V_T_Ln2.C1+C1_Tcyt_total_Ln2+cell)*C1_Tcyt_total_Ln2/(C1_Tcyt_total_Ln2+K_T_Treg*Tregs__Ln2+cell)*(1-H_TGFb_Teff_Ln2)*(1-H_PD1_C1_Ln2)*(1-H_MDSC_Ln2)+P5_C2*(k_C2_death_Ln2+k_C2_therapy_Ln2)*V_T_Ln2.C2+P5_C2*k_C_T1*V_T_Ln2.C2*C2_Tcyt_total_Ln2/(K_T_C*V_T_Ln2.C2+C2_Tcyt_total_Ln2+cell)*C…	Antigen deposition from dying cancer cells
V_T_Ln2.P5 -> null	k_xP5_deg*V_T_Ln2.P5*V_T_Ln2	Free antigen degradation
V_T_Ln2.P5 -> null	k_P5_up*V_T_Ln2.APC*V_T_Ln2.P5*V_T_Ln2	Antigen uptake by mature antigen presenting cells
null -> V_e_Ln2.P5	k_P5_up*cell*V_T_Ln2.P5*V_e_Ln2	Antigen uptake by mature antigen presenting cells
V_e_Ln2.P5 -> V_e_Ln2.p5	k_P5_deg*V_e_Ln2.P5*V_e_Ln2	Antigen degradation in APC endosomes
V_e_Ln2.p5 -> null	k_p5_deg*V_e_Ln2.p5*V_e_Ln2	Epitope degradation in APC endosomes
V_e_Ln2.p5 + A_e_Ln2.M1 -> A_e_Ln2.M1p5	k_P5_on*V_e_Ln2.p5*A_e_Ln2.M1*A_e_Ln2	Antigen-MHC binding in endosome
A_e_Ln2.M1p5 -> V_e_Ln2.p5 + A_e_Ln2.M1	k_P5_d1*k_P5_on*A_e_Ln2.M1p5*A_e_Ln2	Antigen-MHC unbinding in endosome
A_s_Ln2.M1p5 -> A_s_Ln2.M1	k_P5_d1*k_P5_on*A_s_Ln2.M1p5*A_s_Ln2	Antigen-MHC unbinding on APC surface
A_e_Ln2.M1p5 -> A_s_Ln2.M1p5	kout*A_e_Ln2.M1p5*A_e_Ln2	Antigen-MHC translocation
null -> V_T_other.P5	n_T5_clones*(P5_C1*(k_C1_death_other+k_C1_therapy_other)*V_T_other.C1+P5_C1*k_C_T1*V_T_other.C1*C1_Tcyt_total_other/(K_T_C*V_T_other.C1+C1_Tcyt_total_other+cell)*C1_Tcyt_total_other/(C1_Tcyt_total_other+K_T_Treg*Tregs__other+cell)*(1-H_TGFb_Teff_other)*(1-H_PD1_C1_other)*(1-H_MDSC_other)+P5_C2*(k_C2_death_other+k_C2_therapy_other)*V_T_other.C2+P5_C2*k_C_T1*V_T_other.C2*C2_Tcyt_total_other/(K_T_C*…	Antigen deposition from dying cancer cells
V_T_other.P5 -> null	k_xP5_deg*V_T_other.P5*V_T_other	Free antigen degradation
V_T_other.P5 -> null	k_P5_up*V_T_other.APC*V_T_other.P5*V_T_other	Antigen uptake by mature antigen presenting cells
null -> V_e_other.P5	k_P5_up*cell*V_T_other.P5*V_e_other	Antigen uptake by mature antigen presenting cells
V_e_other.P5 -> V_e_other.p5	k_P5_deg*V_e_other.P5*V_e_other	Antigen degradation in APC endosomes
V_e_other.p5 -> null	k_p5_deg*V_e_other.p5*V_e_other	Epitope degradation in APC endosomes
V_e_other.p5 + A_e_other.M1 -> A_e_other.M1p5	k_P5_on*V_e_other.p5*A_e_other.M1*A_e_other	Antigen-MHC binding in endosome
A_e_other.M1p5 -> V_e_other.p5 + A_e_other.M1	k_P5_d1*k_P5_on*A_e_other.M1p5*A_e_other	Antigen-MHC unbinding in endosome
A_s_other.M1p5 -> A_s_other.M1	k_P5_d1*k_P5_on*A_s_other.M1p5*A_s_other	Antigen-MHC unbinding on APC surface
A_e_other.M1p5 -> A_s_other.M1p5	kout*A_e_other.M1p5*A_e_other	Antigen-MHC translocation
null -> V_T.P6	n_T6_clones*(P6_C1*(k_C1_death+k_C1_therapy)*V_T.C1+P6_C1*k_C_T1*V_T.C1*C1_Tcyt_total/(K_T_C*V_T.C1+C1_Tcyt_total+cell)*C1_Tcyt_total/(C1_Tcyt_total+K_T_Treg*Tregs_+cell)*(1-H_TGFb_Teff)*(1-H_PD1_C1)*(1-H_MDSC)+P6_C2*(k_C2_death+k_C2_therapy)*V_T.C2+P6_C2*k_C_T1*V_T.C2*C2_Tcyt_total/(K_T_C*V_T.C2+C2_Tcyt_total+cell)*C2_Tcyt_total/(C2_Tcyt_total+K_T_Treg*Tregs_+cell)*(1-H_TGFb_Teff)*(1-H_PD1_C1)*(…	Antigen deposition from dying cancer cells
V_T.P6 -> null	k_xP6_deg*V_T.P6*V_T	Free antigen degradation
V_T.P6 -> null	k_P6_up*V_T.APC*V_T.P6*V_T	Antigen uptake by mature antigen presenting cells
null -> V_e.P6	k_P6_up*cell*V_T.P6*V_e	Antigen uptake by mature antigen presenting cells
V_e.P6 -> V_e.p6	k_P6_deg*V_e.P6*V_e	Antigen degradation in APC endosomes
V_e.p6 -> null	k_p6_deg*V_e.p6*V_e	Epitope degradation in APC endosomes
V_e.p6 + A_e.M1 -> A_e.M1p6	k_P6_on*V_e.p6*A_e.M1*A_e	Antigen-MHC binding in endosome
A_e.M1p6 -> V_e.p6 + A_e.M1	k_P6_d1*k_P6_on*A_e.M1p6*A_e	Antigen-MHC unbinding in endosome
A_s.M1p6 -> A_s.M1	k_P6_d1*k_P6_on*A_s.M1p6*A_s	Antigen-MHC unbinding on APC surface
A_e.M1p6 -> A_s.M1p6	kout*A_e.M1p6*A_e	Antigen-MHC translocation
null -> V_T_Ln1.P6	n_T6_clones*(P6_C1*(k_C1_death_Ln1+k_C1_therapy_Ln1)*V_T_Ln1.C1+P6_C1*k_C_T1*V_T_Ln1.C1*C1_Tcyt_total_Ln1/(K_T_C*V_T_Ln1.C1+C1_Tcyt_total_Ln1+cell)*C1_Tcyt_total_Ln1/(C1_Tcyt_total_Ln1+K_T_Treg*Tregs__Ln1+cell)*(1-H_TGFb_Teff_Ln1)*(1-H_PD1_C1_Ln1)*(1-H_MDSC_Ln1)+P6_C2*(k_C2_death_Ln1+k_C2_therapy_Ln1)*V_T_Ln1.C2+P6_C2*k_C_T1*V_T_Ln1.C2*C2_Tcyt_total_Ln1/(K_T_C*V_T_Ln1.C2+C2_Tcyt_total_Ln1+cell)*C…	Antigen deposition from dying cancer cells
V_T_Ln1.P6 -> null	k_xP6_deg*V_T_Ln1.P6*V_T_Ln1	Free antigen degradation
V_T_Ln1.P6 -> null	k_P6_up*V_T_Ln1.APC*V_T_Ln1.P6*V_T_Ln1	Antigen uptake by mature antigen presenting cells
null -> V_e_Ln1.P6	k_P6_up*cell*V_T_Ln1.P6*V_e_Ln1	Antigen uptake by mature antigen presenting cells
V_e_Ln1.P6 -> V_e_Ln1.p6	k_P6_deg*V_e_Ln1.P6*V_e_Ln1	Antigen degradation in APC endosomes
V_e_Ln1.p6 -> null	k_p6_deg*V_e_Ln1.p6*V_e_Ln1	Epitope degradation in APC endosomes
V_e_Ln1.p6 + A_e_Ln1.M1 -> A_e_Ln1.M1p6	k_P6_on*V_e_Ln1.p6*A_e_Ln1.M1*A_e_Ln1	Antigen-MHC binding in endosome
A_e_Ln1.M1p6 -> V_e_Ln1.p6 + A_e_Ln1.M1	k_P6_d1*k_P6_on*A_e_Ln1.M1p6*A_e_Ln1	Antigen-MHC unbinding in endosome
A_s_Ln1.M1p6 -> A_s_Ln1.M1	k_P6_d1*k_P6_on*A_s_Ln1.M1p6*A_s_Ln1	Antigen-MHC unbinding on APC surface
A_e_Ln1.M1p6 -> A_s_Ln1.M1p6	kout*A_e_Ln1.M1p6*A_e_Ln1	Antigen-MHC translocation
null -> V_T_Ln2.P6	n_T6_clones*(P6_C1*(k_C1_death_Ln2+k_C1_therapy_Ln2)*V_T_Ln2.C1+P6_C1*k_C_T1*V_T_Ln2.C1*C1_Tcyt_total_Ln2/(K_T_C*V_T_Ln2.C1+C1_Tcyt_total_Ln2+cell)*C1_Tcyt_total_Ln2/(C1_Tcyt_total_Ln2+K_T_Treg*Tregs__Ln2+cell)*(1-H_TGFb_Teff_Ln2)*(1-H_PD1_C1_Ln2)*(1-H_MDSC_Ln2)+P6_C2*(k_C2_death_Ln2+k_C2_therapy_Ln2)*V_T_Ln2.C2+P6_C2*k_C_T1*V_T_Ln2.C2*C2_Tcyt_total_Ln2/(K_T_C*V_T_Ln2.C2+C2_Tcyt_total_Ln2+cell)*C…	Antigen deposition from dying cancer cells
V_T_Ln2.P6 -> null	k_xP6_deg*V_T_Ln2.P6*V_T_Ln2	Free antigen degradation
V_T_Ln2.P6 -> null	k_P6_up*V_T_Ln2.APC*V_T_Ln2.P6*V_T_Ln2	Antigen uptake by mature antigen presenting cells
null -> V_e_Ln2.P6	k_P6_up*cell*V_T_Ln2.P6*V_e_Ln2	Antigen uptake by mature antigen presenting cells
V_e_Ln2.P6 -> V_e_Ln2.p6	k_P6_deg*V_e_Ln2.P6*V_e_Ln2	Antigen degradation in APC endosomes
V_e_Ln2.p6 -> null	k_p6_deg*V_e_Ln2.p6*V_e_Ln2	Epitope degradation in APC endosomes
V_e_Ln2.p6 + A_e_Ln2.M1 -> A_e_Ln2.M1p6	k_P6_on*V_e_Ln2.p6*A_e_Ln2.M1*A_e_Ln2	Antigen-MHC binding in endosome
A_e_Ln2.M1p6 -> V_e_Ln2.p6 + A_e_Ln2.M1	k_P6_d1*k_P6_on*A_e_Ln2.M1p6*A_e_Ln2	Antigen-MHC unbinding in endosome
A_s_Ln2.M1p6 -> A_s_Ln2.M1	k_P6_d1*k_P6_on*A_s_Ln2.M1p6*A_s_Ln2	Antigen-MHC unbinding on APC surface
A_e_Ln2.M1p6 -> A_s_Ln2.M1p6	kout*A_e_Ln2.M1p6*A_e_Ln2	Antigen-MHC translocation
null -> V_T_other.P6	n_T6_clones*(P6_C1*(k_C1_death_other+k_C1_therapy_other)*V_T_other.C1+P6_C1*k_C_T1*V_T_other.C1*C1_Tcyt_total_other/(K_T_C*V_T_other.C1+C1_Tcyt_total_other+cell)*C1_Tcyt_total_other/(C1_Tcyt_total_other+K_T_Treg*Tregs__other+cell)*(1-H_TGFb_Teff_other)*(1-H_PD1_C1_other)*(1-H_MDSC_other)+P6_C2*(k_C2_death_other+k_C2_therapy_other)*V_T_other.C2+P6_C2*k_C_T1*V_T_other.C2*C2_Tcyt_total_other/(K_T_C*…	Antigen deposition from dying cancer cells
V_T_other.P6 -> null	k_xP6_deg*V_T_other.P6*V_T_other	Free antigen degradation
V_T_other.P6 -> null	k_P6_up*V_T_other.APC*V_T_other.P6*V_T_other	Antigen uptake by mature antigen presenting cells
null -> V_e_other.P6	k_P6_up*cell*V_T_other.P6*V_e_other	Antigen uptake by mature antigen presenting cells
V_e_other.P6 -> V_e_other.p6	k_P6_deg*V_e_other.P6*V_e_other	Antigen degradation in APC endosomes
V_e_other.p6 -> null	k_p6_deg*V_e_other.p6*V_e_other	Epitope degradation in APC endosomes
V_e_other.p6 + A_e_other.M1 -> A_e_other.M1p6	k_P6_on*V_e_other.p6*A_e_other.M1*A_e_other	Antigen-MHC binding in endosome
A_e_other.M1p6 -> V_e_other.p6 + A_e_other.M1	k_P6_d1*k_P6_on*A_e_other.M1p6*A_e_other	Antigen-MHC unbinding in endosome
A_s_other.M1p6 -> A_s_other.M1	k_P6_d1*k_P6_on*A_s_other.M1p6*A_s_other	Antigen-MHC unbinding on APC surface
A_e_other.M1p6 -> A_s_other.M1p6	kout*A_e_other.M1p6*A_e_other	Antigen-MHC translocation
null -> V_T.P7	n_T7_clones*(P7_C1*(k_C1_death+k_C1_therapy)*V_T.C1+P7_C1*k_C_T1*V_T.C1*C1_Tcyt_total/(K_T_C*V_T.C1+C1_Tcyt_total+cell)*C1_Tcyt_total/(C1_Tcyt_total+K_T_Treg*Tregs_+cell)*(1-H_TGFb_Teff)*(1-H_PD1_C1)*(1-H_MDSC)+P7_C2*(k_C2_death+k_C2_therapy)*V_T.C2+P7_C2*k_C_T1*V_T.C2*C2_Tcyt_total/(K_T_C*V_T.C2+C2_Tcyt_total+cell)*C2_Tcyt_total/(C2_Tcyt_total+K_T_Treg*Tregs_+cell)*(1-H_TGFb_Teff)*(1-H_PD1_C1)*(…	Antigen deposition from dying cancer cells
V_T.P7 -> null	k_xP7_deg*V_T.P7*V_T	Free antigen degradation
V_T.P7 -> null	k_P7_up*V_T.APC*V_T.P7*V_T	Antigen uptake by mature antigen presenting cells
null -> V_e.P7	k_P7_up*cell*V_T.P7*V_e	Antigen uptake by mature antigen presenting cells
V_e.P7 -> V_e.p7	k_P7_deg*V_e.P7*V_e	Antigen degradation in APC endosomes
V_e.p7 -> null	k_p7_deg*V_e.p7*V_e	Epitope degradation in APC endosomes
V_e.p7 + A_e.M1 -> A_e.M1p7	k_P7_on*V_e.p7*A_e.M1*A_e	Antigen-MHC binding in endosome
A_e.M1p7 -> V_e.p7 + A_e.M1	k_P7_d1*k_P7_on*A_e.M1p7*A_e	Antigen-MHC unbinding in endosome
A_s.M1p7 -> A_s.M1	k_P7_d1*k_P7_on*A_s.M1p7*A_s	Antigen-MHC unbinding on APC surface
A_e.M1p7 -> A_s.M1p7	kout*A_e.M1p7*A_e	Antigen-MHC translocation
null -> V_T_Ln1.P7	n_T7_clones*(P7_C1*(k_C1_death_Ln1+k_C1_therapy_Ln1)*V_T_Ln1.C1+P7_C1*k_C_T1*V_T_Ln1.C1*C1_Tcyt_total_Ln1/(K_T_C*V_T_Ln1.C1+C1_Tcyt_total_Ln1+cell)*C1_Tcyt_total_Ln1/(C1_Tcyt_total_Ln1+K_T_Treg*Tregs__Ln1+cell)*(1-H_TGFb_Teff_Ln1)*(1-H_PD1_C1_Ln1)*(1-H_MDSC_Ln1)+P7_C2*(k_C2_death_Ln1+k_C2_therapy_Ln1)*V_T_Ln1.C2+P7_C2*k_C_T1*V_T_Ln1.C2*C2_Tcyt_total_Ln1/(K_T_C*V_T_Ln1.C2+C2_Tcyt_total_Ln1+cell)*C…	Antigen deposition from dying cancer cells
V_T_Ln1.P7 -> null	k_xP7_deg*V_T_Ln1.P7*V_T_Ln1	Free antigen degradation
V_T_Ln1.P7 -> null	k_P7_up*V_T_Ln1.APC*V_T_Ln1.P7*V_T_Ln1	Antigen uptake by mature antigen presenting cells
null -> V_e_Ln1.P7	k_P7_up*cell*V_T_Ln1.P7*V_e_Ln1	Antigen uptake by mature antigen presenting cells
V_e_Ln1.P7 -> V_e_Ln1.p7	k_P7_deg*V_e_Ln1.P7*V_e_Ln1	Antigen degradation in APC endosomes
V_e_Ln1.p7 -> null	k_p7_deg*V_e_Ln1.p7*V_e_Ln1	Epitope degradation in APC endosomes
V_e_Ln1.p7 + A_e_Ln1.M1 -> A_e_Ln1.M1p7	k_P7_on*V_e_Ln1.p7*A_e_Ln1.M1*A_e_Ln1	Antigen-MHC binding in endosome
A_e_Ln1.M1p7 -> V_e_Ln1.p7 + A_e_Ln1.M1	k_P7_d1*k_P7_on*A_e_Ln1.M1p7*A_e_Ln1	Antigen-MHC unbinding in endosome
A_s_Ln1.M1p7 -> A_s_Ln1.M1	k_P7_d1*k_P7_on*A_s_Ln1.M1p7*A_s_Ln1	Antigen-MHC unbinding on APC surface
A_e_Ln1.M1p7 -> A_s_Ln1.M1p7	kout*A_e_Ln1.M1p7*A_e_Ln1	Antigen-MHC translocation
null -> V_T_Ln2.P7	n_T7_clones*(P7_C1*(k_C1_death_Ln2+k_C1_therapy_Ln2)*V_T_Ln2.C1+P7_C1*k_C_T1*V_T_Ln2.C1*C1_Tcyt_total_Ln2/(K_T_C*V_T_Ln2.C1+C1_Tcyt_total_Ln2+cell)*C1_Tcyt_total_Ln2/(C1_Tcyt_total_Ln2+K_T_Treg*Tregs__Ln2+cell)*(1-H_TGFb_Teff_Ln2)*(1-H_PD1_C1_Ln2)*(1-H_MDSC_Ln2)+P7_C2*(k_C2_death_Ln2+k_C2_therapy_Ln2)*V_T_Ln2.C2+P7_C2*k_C_T1*V_T_Ln2.C2*C2_Tcyt_total_Ln2/(K_T_C*V_T_Ln2.C2+C2_Tcyt_total_Ln2+cell)*C…	Antigen deposition from dying cancer cells
V_T_Ln2.P7 -> null	k_xP7_deg*V_T_Ln2.P7*V_T_Ln2	Free antigen degradation
V_T_Ln2.P7 -> null	k_P7_up*V_T_Ln2.APC*V_T_Ln2.P7*V_T_Ln2	Antigen uptake by mature antigen presenting cells
null -> V_e_Ln2.P7	k_P7_up*cell*V_T_Ln2.P7*V_e_Ln2	Antigen uptake by mature antigen presenting cells
V_e_Ln2.P7 -> V_e_Ln2.p7	k_P7_deg*V_e_Ln2.P7*V_e_Ln2	Antigen degradation in APC endosomes
V_e_Ln2.p7 -> null	k_p7_deg*V_e_Ln2.p7*V_e_Ln2	Epitope degradation in APC endosomes
V_e_Ln2.p7 + A_e_Ln2.M1 -> A_e_Ln2.M1p7	k_P7_on*V_e_Ln2.p7*A_e_Ln2.M1*A_e_Ln2	Antigen-MHC binding in endosome
A_e_Ln2.M1p7 -> V_e_Ln2.p7 + A_e_Ln2.M1	k_P7_d1*k_P7_on*A_e_Ln2.M1p7*A_e_Ln2	Antigen-MHC unbinding in endosome
A_s_Ln2.M1p7 -> A_s_Ln2.M1	k_P7_d1*k_P7_on*A_s_Ln2.M1p7*A_s_Ln2	Antigen-MHC unbinding on APC surface
A_e_Ln2.M1p7 -> A_s_Ln2.M1p7	kout*A_e_Ln2.M1p7*A_e_Ln2	Antigen-MHC translocation
null -> V_T_other.P7	n_T7_clones*(P7_C1*(k_C1_death_other+k_C1_therapy_other)*V_T_other.C1+P7_C1*k_C_T1*V_T_other.C1*C1_Tcyt_total_other/(K_T_C*V_T_other.C1+C1_Tcyt_total_other+cell)*C1_Tcyt_total_other/(C1_Tcyt_total_other+K_T_Treg*Tregs__other+cell)*(1-H_TGFb_Teff_other)*(1-H_PD1_C1_other)*(1-H_MDSC_other)+P7_C2*(k_C2_death_other+k_C2_therapy_other)*V_T_other.C2+P7_C2*k_C_T1*V_T_other.C2*C2_Tcyt_total_other/(K_T_C*…	Antigen deposition from dying cancer cells
V_T_other.P7 -> null	k_xP7_deg*V_T_other.P7*V_T_other	Free antigen degradation
V_T_other.P7 -> null	k_P7_up*V_T_other.APC*V_T_other.P7*V_T_other	Antigen uptake by mature antigen presenting cells
null -> V_e_other.P7	k_P7_up*cell*V_T_other.P7*V_e_other	Antigen uptake by mature antigen presenting cells
V_e_other.P7 -> V_e_other.p7	k_P7_deg*V_e_other.P7*V_e_other	Antigen degradation in APC endosomes
V_e_other.p7 -> null	k_p7_deg*V_e_other.p7*V_e_other	Epitope degradation in APC endosomes
V_e_other.p7 + A_e_other.M1 -> A_e_other.M1p7	k_P7_on*V_e_other.p7*A_e_other.M1*A_e_other	Antigen-MHC binding in endosome
A_e_other.M1p7 -> V_e_other.p7 + A_e_other.M1	k_P7_d1*k_P7_on*A_e_other.M1p7*A_e_other	Antigen-MHC unbinding in endosome
A_s_other.M1p7 -> A_s_other.M1	k_P7_d1*k_P7_on*A_s_other.M1p7*A_s_other	Antigen-MHC unbinding on APC surface
A_e_other.M1p7 -> A_s_other.M1p7	kout*A_e_other.M1p7*A_e_other	Antigen-MHC translocation
null -> V_T.P8	n_T8_clones*(P8_C1*(k_C1_death+k_C1_therapy)*V_T.C1+P8_C1*k_C_T1*V_T.C1*C1_Tcyt_total/(K_T_C*V_T.C1+C1_Tcyt_total+cell)*C1_Tcyt_total/(C1_Tcyt_total+K_T_Treg*Tregs_+cell)*(1-H_TGFb_Teff)*(1-H_PD1_C1)*(1-H_MDSC)+P8_C2*(k_C2_death+k_C2_therapy)*V_T.C2+P8_C2*k_C_T1*V_T.C2*C2_Tcyt_total/(K_T_C*V_T.C2+C2_Tcyt_total+cell)*C2_Tcyt_total/(C2_Tcyt_total+K_T_Treg*Tregs_+cell)*(1-H_TGFb_Teff)*(1-H_PD1_C1)*(…	Antigen deposition from dying cancer cells
V_T.P8 -> null	k_xP8_deg*V_T.P8*V_T	Free antigen degradation
V_T.P8 -> null	k_P8_up*V_T.APC*V_T.P8*V_T	Antigen uptake by mature antigen presenting cells
null -> V_e.P8	k_P8_up*cell*V_T.P8*V_e	Antigen uptake by mature antigen presenting cells
V_e.P8 -> V_e.p8	k_P8_deg*V_e.P8*V_e	Antigen degradation in APC endosomes
V_e.p8 -> null	k_p8_deg*V_e.p8*V_e	Epitope degradation in APC endosomes
V_e.p8 + A_e.M1 -> A_e.M1p8	k_P8_on*V_e.p8*A_e.M1*A_e	Antigen-MHC binding in endosome
A_e.M1p8 -> V_e.p8 + A_e.M1	k_P8_d1*k_P8_on*A_e.M1p8*A_e	Antigen-MHC unbinding in endosome
A_s.M1p8 -> A_s.M1	k_P8_d1*k_P8_on*A_s.M1p8*A_s	Antigen-MHC unbinding on APC surface
A_e.M1p8 -> A_s.M1p8	kout*A_e.M1p8*A_e	Antigen-MHC translocation
null -> V_T_Ln1.P8	n_T8_clones*(P8_C1*(k_C1_death_Ln1+k_C1_therapy_Ln1)*V_T_Ln1.C1+P8_C1*k_C_T1*V_T_Ln1.C1*C1_Tcyt_total_Ln1/(K_T_C*V_T_Ln1.C1+C1_Tcyt_total_Ln1+cell)*C1_Tcyt_total_Ln1/(C1_Tcyt_total_Ln1+K_T_Treg*Tregs__Ln1+cell)*(1-H_TGFb_Teff_Ln1)*(1-H_PD1_C1_Ln1)*(1-H_MDSC_Ln1)+P8_C2*(k_C2_death_Ln1+k_C2_therapy_Ln1)*V_T_Ln1.C2+P8_C2*k_C_T1*V_T_Ln1.C2*C2_Tcyt_total_Ln1/(K_T_C*V_T_Ln1.C2+C2_Tcyt_total_Ln1+cell)*C…	Antigen deposition from dying cancer cells
V_T_Ln1.P8 -> null	k_xP8_deg*V_T_Ln1.P8*V_T_Ln1	Free antigen degradation
V_T_Ln1.P8 -> null	k_P8_up*V_T_Ln1.APC*V_T_Ln1.P8*V_T_Ln1	Antigen uptake by mature antigen presenting cells
null -> V_e_Ln1.P8	k_P8_up*cell*V_T_Ln1.P8*V_e_Ln1	Antigen uptake by mature antigen presenting cells
V_e_Ln1.P8 -> V_e_Ln1.p8	k_P8_deg*V_e_Ln1.P8*V_e_Ln1	Antigen degradation in APC endosomes
V_e_Ln1.p8 -> null	k_p8_deg*V_e_Ln1.p8*V_e_Ln1	Epitope degradation in APC endosomes
V_e_Ln1.p8 + A_e_Ln1.M1 -> A_e_Ln1.M1p8	k_P8_on*V_e_Ln1.p8*A_e_Ln1.M1*A_e_Ln1	Antigen-MHC binding in endosome
A_e_Ln1.M1p8 -> V_e_Ln1.p8 + A_e_Ln1.M1	k_P8_d1*k_P8_on*A_e_Ln1.M1p8*A_e_Ln1	Antigen-MHC unbinding in endosome
A_s_Ln1.M1p8 -> A_s_Ln1.M1	k_P8_d1*k_P8_on*A_s_Ln1.M1p8*A_s_Ln1	Antigen-MHC unbinding on APC surface
A_e_Ln1.M1p8 -> A_s_Ln1.M1p8	kout*A_e_Ln1.M1p8*A_e_Ln1	Antigen-MHC translocation
null -> V_T_Ln2.P8	n_T8_clones*(P8_C1*(k_C1_death_Ln2+k_C1_therapy_Ln2)*V_T_Ln2.C1+P8_C1*k_C_T1*V_T_Ln2.C1*C1_Tcyt_total_Ln2/(K_T_C*V_T_Ln2.C1+C1_Tcyt_total_Ln2+cell)*C1_Tcyt_total_Ln2/(C1_Tcyt_total_Ln2+K_T_Treg*Tregs__Ln2+cell)*(1-H_TGFb_Teff_Ln2)*(1-H_PD1_C1_Ln2)*(1-H_MDSC_Ln2)+P8_C2*(k_C2_death_Ln2+k_C2_therapy_Ln2)*V_T_Ln2.C2+P8_C2*k_C_T1*V_T_Ln2.C2*C2_Tcyt_total_Ln2/(K_T_C*V_T_Ln2.C2+C2_Tcyt_total_Ln2+cell)*C…	Antigen deposition from dying cancer cells
V_T_Ln2.P8 -> null	k_xP8_deg*V_T_Ln2.P8*V_T_Ln2	Free antigen degradation
V_T_Ln2.P8 -> null	k_P8_up*V_T_Ln2.APC*V_T_Ln2.P8*V_T_Ln2	Antigen uptake by mature antigen presenting cells
null -> V_e_Ln2.P8	k_P8_up*cell*V_T_Ln2.P8*V_e_Ln2	Antigen uptake by mature antigen presenting cells
V_e_Ln2.P8 -> V_e_Ln2.p8	k_P8_deg*V_e_Ln2.P8*V_e_Ln2	Antigen degradation in APC endosomes
V_e_Ln2.p8 -> null	k_p8_deg*V_e_Ln2.p8*V_e_Ln2	Epitope degradation in APC endosomes
V_e_Ln2.p8 + A_e_Ln2.M1 -> A_e_Ln2.M1p8	k_P8_on*V_e_Ln2.p8*A_e_Ln2.M1*A_e_Ln2	Antigen-MHC binding in endosome
A_e_Ln2.M1p8 -> V_e_Ln2.p8 + A_e_Ln2.M1	k_P8_d1*k_P8_on*A_e_Ln2.M1p8*A_e_Ln2	Antigen-MHC unbinding in endosome
A_s_Ln2.M1p8 -> A_s_Ln2.M1	k_P8_d1*k_P8_on*A_s_Ln2.M1p8*A_s_Ln2	Antigen-MHC unbinding on APC surface
A_e_Ln2.M1p8 -> A_s_Ln2.M1p8	kout*A_e_Ln2.M1p8*A_e_Ln2	Antigen-MHC translocation
null -> V_T_other.P8	n_T8_clones*(P8_C1*(k_C1_death_other+k_C1_therapy_other)*V_T_other.C1+P8_C1*k_C_T1*V_T_other.C1*C1_Tcyt_total_other/(K_T_C*V_T_other.C1+C1_Tcyt_total_other+cell)*C1_Tcyt_total_other/(C1_Tcyt_total_other+K_T_Treg*Tregs__other+cell)*(1-H_TGFb_Teff_other)*(1-H_PD1_C1_other)*(1-H_MDSC_other)+P8_C2*(k_C2_death_other+k_C2_therapy_other)*V_T_other.C2+P8_C2*k_C_T1*V_T_other.C2*C2_Tcyt_total_other/(K_T_C*…	Antigen deposition from dying cancer cells
V_T_other.P8 -> null	k_xP8_deg*V_T_other.P8*V_T_other	Free antigen degradation
V_T_other.P8 -> null	k_P8_up*V_T_other.APC*V_T_other.P8*V_T_other	Antigen uptake by mature antigen presenting cells
null -> V_e_other.P8	k_P8_up*cell*V_T_other.P8*V_e_other	Antigen uptake by mature antigen presenting cells
V_e_other.P8 -> V_e_other.p8	k_P8_deg*V_e_other.P8*V_e_other	Antigen degradation in APC endosomes
V_e_other.p8 -> null	k_p8_deg*V_e_other.p8*V_e_other	Epitope degradation in APC endosomes
V_e_other.p8 + A_e_other.M1 -> A_e_other.M1p8	k_P8_on*V_e_other.p8*A_e_other.M1*A_e_other	Antigen-MHC binding in endosome
A_e_other.M1p8 -> V_e_other.p8 + A_e_other.M1	k_P8_d1*k_P8_on*A_e_other.M1p8*A_e_other	Antigen-MHC unbinding in endosome
A_s_other.M1p8 -> A_s_other.M1	k_P8_d1*k_P8_on*A_s_other.M1p8*A_s_other	Antigen-MHC unbinding on APC surface
A_e_other.M1p8 -> A_s_other.M1p8	kout*A_e_other.M1p8*A_e_other	Antigen-MHC translocation
V_C.aPD1 -> null	k_cl_aPD1*V_C.aPD1	Drug clearance from central compartment
V_C.aPD1 <-> V_P.aPD1	q_P_aPD1*(V_C.aPD1/gamma_C_aPD1-V_P.aPD1/gamma_P_aPD1)	aPD1 diffusive transport to peripheral compartment
V_C.aPD1 <-> V_T.aPD1	q_T_aPD1*(V_C.aPD1/gamma_C_aPD1-V_T.aPD1/gamma_T_aPD1)	aPD1 diffusive transport to tumor compartment
V_T.aPD1 -> V_LN.aPD1	q_LD_aPD1*V_T*V_T.aPD1/gamma_T_aPD1	aPD1 convective transport from tumor to lymph node
V_C.aPD1 <-> V_T_Ln1.aPD1	q_T_aPD1*(V_C.aPD1/gamma_C_aPD1-V_T_Ln1.aPD1/gamma_T_aPD1)	aPD1 diffusive transport to tumor compartment
V_T_Ln1.aPD1 -> V_LN_Ln1.aPD1	q_LD_aPD1*V_T_Ln1*V_T_Ln1.aPD1/gamma_T_aPD1	aPD1 convective transport from tumor to lymph node
V_C.aPD1 <-> V_T_Ln2.aPD1	q_T_aPD1*(V_C.aPD1/gamma_C_aPD1-V_T_Ln2.aPD1/gamma_T_aPD1)	aPD1 diffusive transport to tumor compartment
V_T_Ln2.aPD1 -> V_LN_Ln1.aPD1	q_LD_aPD1*V_T_Ln2*V_T_Ln2.aPD1/gamma_T_aPD1	aPD1 convective transport from tumor to lymph node
V_C.aPD1 <-> V_T_other.aPD1	q_T_aPD1*(V_C.aPD1/gamma_C_aPD1-V_T_other.aPD1/gamma_T_aPD1)	aPD1 diffusive transport to tumor compartment
V_T_other.aPD1 -> V_LN_Ln2.aPD1	q_LD_aPD1*V_T_other*V_T_other.aPD1/gamma_T_aPD1	aPD1 convective transport from tumor to lymph node
V_C.aPD1 <-> V_LN.aPD1	q_LN_aPD1*(V_C.aPD1/gamma_C_aPD1-V_LN.aPD1/gamma_LN_aPD1)	aPD1 diffusive transport to lymph node compartment
V_LN.aPD1 -> V_C.aPD1	q_LD_aPD1*V_T*V_LN.aPD1/gamma_LN_aPD1	aPD1 convective transport from lymph node to central
V_C.aPD1 <-> V_LN_Ln1.aPD1	q_LN_aPD1*(V_C.aPD1/gamma_C_aPD1-V_LN_Ln1.aPD1/gamma_LN_aPD1)	aPD1 diffusive transport to lymph node compartment
V_LN_Ln1.aPD1 -> V_C.aPD1	q_LD_aPD1*V_T_Ln1*V_LN_Ln1.aPD1/gamma_LN_aPD1	aPD1 convective transport from lymph node to central
V_C.aPD1 <-> V_LN_Ln2.aPD1	q_LN_aPD1*(V_C.aPD1/gamma_C_aPD1-V_LN_Ln2.aPD1/gamma_LN_aPD1)	aPD1 diffusive transport to lymph node compartment
V_LN_Ln2.aPD1 -> V_C.aPD1	q_LD_aPD1*V_T_Ln2*V_LN_Ln2.aPD1/gamma_LN_aPD1	aPD1 convective transport from lymph node to central
V_C.aPDL1 -> null	k_cl_aPDL1*V_C.aPDL1	Drug clearance from central compartment
V_C.aPDL1 <-> V_P.aPDL1	q_P_aPDL1*(V_C.aPDL1/gamma_C_aPDL1-V_P.aPDL1/gamma_P_aPDL1)	aPDL1 diffusive transport to peripheral compartment
V_C.aPDL1 <-> V_T.aPDL1	q_T_aPDL1*(V_C.aPDL1/gamma_C_aPDL1-V_T.aPDL1/gamma_T_aPDL1)	aPDL1 diffusive transport to tumor compartment
V_T.aPDL1 -> V_LN.aPDL1	q_LD_aPDL1*V_T*V_T.aPDL1/gamma_T_aPDL1	aPDL1 convective transport from tumor to lymph node
V_C.aPDL1 <-> V_T_Ln1.aPDL1	q_T_aPDL1*(V_C.aPDL1/gamma_C_aPDL1-V_T_Ln1.aPDL1/gamma_T_aPDL1)	aPDL1 diffusive transport to tumor compartment
V_T_Ln1.aPDL1 -> V_LN_Ln1.aPDL1	q_LD_aPDL1*V_T_Ln1*V_T_Ln1.aPDL1/gamma_T_aPDL1	aPDL1 convective transport from tumor to lymph node
V_C.aPDL1 <-> V_T_Ln2.aPDL1	q_T_aPDL1*(V_C.aPDL1/gamma_C_aPDL1-V_T_Ln2.aPDL1/gamma_T_aPDL1)	aPDL1 diffusive transport to tumor compartment
V_T_Ln2.aPDL1 -> V_LN_Ln1.aPDL1	q_LD_aPDL1*V_T_Ln2*V_T_Ln2.aPDL1/gamma_T_aPDL1	aPDL1 convective transport from tumor to lymph node
V_C.aPDL1 <-> V_T_other.aPDL1	q_T_aPDL1*(V_C.aPDL1/gamma_C_aPDL1-V_T_other.aPDL1/gamma_T_aPDL1)	aPDL1 diffusive transport to tumor compartment
V_T_other.aPDL1 -> V_LN_Ln2.aPDL1	q_LD_aPDL1*V_T_other*V_T_other.aPDL1/gamma_T_aPDL1	aPDL1 convective transport from tumor to lymph node
V_C.aPDL1 <-> V_LN.aPDL1	q_LN_aPDL1*(V_C.aPDL1/gamma_C_aPDL1-V_LN.aPDL1/gamma_LN_aPDL1)	aPDL1 diffusive transport to lymph node compartment
V_LN.aPDL1 -> V_C.aPDL1	q_LD_aPDL1*V_T*V_LN.aPDL1/gamma_LN_aPDL1	aPDL1 convective transport from lymph node to central
V_C.aPDL1 <-> V_LN_Ln1.aPDL1	q_LN_aPDL1*(V_C.aPDL1/gamma_C_aPDL1-V_LN_Ln1.aPDL1/gamma_LN_aPDL1)	aPDL1 diffusive transport to lymph node compartment
V_LN_Ln1.aPDL1 -> V_C.aPDL1	q_LD_aPDL1*V_T_Ln1*V_LN_Ln1.aPDL1/gamma_LN_aPDL1	aPDL1 convective transport from lymph node to central
V_C.aPDL1 <-> V_LN_Ln2.aPDL1	q_LN_aPDL1*(V_C.aPDL1/gamma_C_aPDL1-V_LN_Ln2.aPDL1/gamma_LN_aPDL1)	aPDL1 diffusive transport to lymph node compartment
V_LN_Ln2.aPDL1 -> V_C.aPDL1	q_LD_aPDL1*V_T_Ln2*V_LN_Ln2.aPDL1/gamma_LN_aPDL1	aPDL1 convective transport from lymph node to central
V_C.aCTLA4 -> null	k_cl_aCTLA4*V_C.aCTLA4	Drug clearance from central compartment
V_C.aCTLA4 <-> V_P.aCTLA4	q_P_aCTLA4*(V_C.aCTLA4/gamma_C_aCTLA4-V_P.aCTLA4/gamma_P_aCTLA4)	aCTLA4 diffusive transport to peripheral compartment
V_C.aCTLA4 <-> V_T.aCTLA4	q_T_aCTLA4*(V_C.aCTLA4/gamma_C_aCTLA4-V_T.aCTLA4/gamma_T_aCTLA4)	aCTLA4 diffusive transport to tumor compartment
V_T.aCTLA4 -> V_LN.aCTLA4	q_LD_aCTLA4*V_T*V_T.aCTLA4/gamma_T_aCTLA4	aCTLA4 convective transport from tumor to lymph node
V_C.aCTLA4 <-> V_T_Ln1.aCTLA4	q_T_aCTLA4*(V_C.aCTLA4/gamma_C_aCTLA4-V_T_Ln1.aCTLA4/gamma_T_aCTLA4)	aCTLA4 diffusive transport to tumor compartment
V_T_Ln1.aCTLA4 -> V_LN_Ln1.aCTLA4	q_LD_aCTLA4*V_T_Ln1*V_T_Ln1.aCTLA4/gamma_T_aCTLA4	aCTLA4 convective transport from tumor to lymph node
V_C.aCTLA4 <-> V_T_Ln2.aCTLA4	q_T_aCTLA4*(V_C.aCTLA4/gamma_C_aCTLA4-V_T_Ln2.aCTLA4/gamma_T_aCTLA4)	aCTLA4 diffusive transport to tumor compartment
V_T_Ln2.aCTLA4 -> V_LN_Ln1.aCTLA4	q_LD_aCTLA4*V_T_Ln2*V_T_Ln2.aCTLA4/gamma_T_aCTLA4	aCTLA4 convective transport from tumor to lymph node
V_C.aCTLA4 <-> V_T_other.aCTLA4	q_T_aCTLA4*(V_C.aCTLA4/gamma_C_aCTLA4-V_T_other.aCTLA4/gamma_T_aCTLA4)	aCTLA4 diffusive transport to tumor compartment
V_T_other.aCTLA4 -> V_LN_Ln2.aCTLA4	q_LD_aCTLA4*V_T_other*V_T_other.aCTLA4/gamma_T_aCTLA4	aCTLA4 convective transport from tumor to lymph node
V_C.aCTLA4 <-> V_LN.aCTLA4	q_LN_aCTLA4*(V_C.aCTLA4/gamma_C_aCTLA4-V_LN.aCTLA4/gamma_LN_aCTLA4)	aCTLA4 diffusive transport to lymph node compartment
V_LN.aCTLA4 -> V_C.aCTLA4	q_LD_aCTLA4*V_T*V_LN.aCTLA4/gamma_LN_aCTLA4	aCTLA4 convective transport from lymph node to central
V_C.aCTLA4 <-> V_LN_Ln1.aCTLA4	q_LN_aCTLA4*(V_C.aCTLA4/gamma_C_aCTLA4-V_LN_Ln1.aCTLA4/gamma_LN_aCTLA4)	aCTLA4 diffusive transport to lymph node compartment
V_LN_Ln1.aCTLA4 -> V_C.aCTLA4	q_LD_aCTLA4*V_T_Ln1*V_LN_Ln1.aCTLA4/gamma_LN_aCTLA4	aCTLA4 convective transport from lymph node to central
V_C.aCTLA4 <-> V_LN_Ln2.aCTLA4	q_LN_aCTLA4*(V_C.aCTLA4/gamma_C_aCTLA4-V_LN_Ln2.aCTLA4/gamma_LN_aCTLA4)	aCTLA4 diffusive transport to lymph node compartment
V_LN_Ln2.aCTLA4 -> V_C.aCTLA4	q_LD_aCTLA4*V_T_Ln2*V_LN_Ln2.aCTLA4/gamma_LN_aCTLA4	aCTLA4 convective transport from lymph node to central
null -> syn_T_C1.PDL1	k_out_PDL1*V_T.IFNg/(V_T.IFNg+IFNg_50_ind)*(1-syn_T_C1.PDL1_total/(C1_PDL1_base*r_PDL1_IFNg/A_cell))	Translocation of PDL1 between cell surface and cytoplasm
null -> syn_T_C1.PDL2	k_out_PDL1*r_PDL2C1*V_T.IFNg/(V_T.IFNg+IFNg_50_ind)*(1-syn_T_C1.PDL2_total/(C1_PDL1_base*r_PDL1_IFNg/A_cell*r_PDL2C1))	Translocation of PDL2 between cell surface and cytoplasm
null -> syn_T_C1.PDL1	k_in_PDL1*(C1_PDL1_base/A_cell-syn_T_C1.PDL1_total)	Translocation of PDL1 between cell surface and cytoplasm
null -> syn_T_C1.PDL2	k_in_PDL1*(C1_PDL1_base/A_cell*r_PDL2C1-syn_T_C1.PDL2_total)	Translocation of PDL2 between cell surface and cytoplasm
syn_T_C1.PD1 + syn_T_C1.PDL1 <-> syn_T_C1.PD1_PDL1	kon_PD1_PDL1*(syn_T_C1.PD1)*(syn_T_C1.PDL1) - koff_PD1_PDL1*syn_T_C1.PD1_PDL1	binding and unbinding of PD1 PDL1 in synapse
syn_T_C1.PD1 + syn_T_C1.PDL2 <-> syn_T_C1.PD1_PDL2	kon_PD1_PDL2*(syn_T_C1.PD1)*(syn_T_C1.PDL2) - koff_PD1_PDL2*syn_T_C1.PD1_PDL2	binding and unbinding of PD1 PDL2 in synapse
syn_T_C1.PD1 <-> syn_T_C1.PD1_aPD1	2*kon_PD1_aPD1*(syn_T_C1.PD1 * V_T.aPD1/gamma_T_aPD1) - koff_PD1_aPD1*syn_T_C1.PD1_aPD1	binding and unbinding of PD1 to aPD1 on T surface in synapse
syn_T_C1.PD1_aPD1 + syn_T_C1.PD1 <-> syn_T_C1.PD1_aPD1_PD1	Chi_PD1_aPD1*kon_PD1_aPD1*(syn_T_C1.PD1 * syn_T_C1.PD1_aPD1) - 2*koff_PD1_aPD1*syn_T_C1.PD1_aPD1_PD1	binding and unbinding of PD1 to PD1-aPD1 on T surface in synapse
syn_T_C1.PDL1 <-> syn_T_C1.PDL1_aPDL1	2*kon_PDL1_aPDL1*(syn_T_C1.PDL1 * V_T.aPDL1/gamma_T_aPDL1) - koff_PDL1_aPDL1*syn_T_C1.PDL1_aPDL1	binding and unbinding of PDL1 to aPDL1 on C1 surface in synapse
syn_T_C1.PDL1_aPDL1 + syn_T_C1.PDL1 <-> syn_T_C1.PDL1_aPDL1_PDL1	Chi_PDL1_aPDL1*kon_PDL1_aPDL1*(syn_T_C1.PDL1 * syn_T_C1.PDL1_aPDL1) - 2*koff_PDL1_aPDL1*syn_T_C1.PDL1_aPDL1_PDL1	binding and unbinding of PDL1 to PDL1-aPDL1 on C1 surface in synapse
syn_T_C1.CD28 + syn_T_C1.CD80 <-> syn_T_C1.CD28_CD80	2*kon_CD28_CD80*(syn_T_C1.CD28)*(syn_T_C1.CD80) - koff_CD28_CD80*syn_T_C1.CD28_CD80	binding and unbinding of CD28 and CD80 in synapse
syn_T_C1.CD28_CD80 + syn_T_C1.CD28 <-> syn_T_C1.CD28_CD80_CD28	kon_CD28_CD80*(syn_T_C1.CD28)*(syn_T_C1.CD28_CD80) - 2*koff_CD28_CD80*syn_T_C1.CD28_CD80_CD28	binding and unbinding of CD28-CD80 and CD28 in synapse
syn_T_C1.CD28 + syn_T_C1.CD86 <-> syn_T_C1.CD28_CD86	kon_CD28_CD86*(syn_T_C1.CD28)*(syn_T_C1.CD86) - koff_CD28_CD86*syn_T_C1.CD28_CD86	binding and unbinding of CD28 and CD86 in synapse
syn_T_C1.CTLA4 + syn_T_C1.CD80 <-> syn_T_C1.CD80_CTLA4	4*kon_CTLA4_CD80*(syn_T_C1.CTLA4)*(syn_T_C1.CD80) - koff_CTLA4_CD80*syn_T_C1.CD80_CTLA4	binding and unbinding of CTLA4 and CD80 in synapse
syn_T_C1.CTLA4 + syn_T_C1.CD80_CTLA4 <-> syn_T_C1.CTLA4_CD80_CTLA4	2*kon_CTLA4_CD80*(syn_T_C1.CTLA4)*(syn_T_C1.CD80_CTLA4) - 2*koff_CTLA4_CD80*syn_T_C1.CTLA4_CD80_CTLA4	binding and unbinding of CTLA4 and CD80-CTLA4 in synapse
syn_T_C1.CD80 + syn_T_C1.CTLA4_CD80_CTLA4 <-> syn_T_C1.CD80_CTLA4_CD80_CTLA4	4*kon_CTLA4_CD80*(syn_T_C1.CD80)*(syn_T_C1.CTLA4_CD80_CTLA4) - koff_CTLA4_CD80*syn_T_C1.CD80_CTLA4_CD80_CTLA4	binding and unbinding of CD80 and CTLA4-CD80-CTLA4 in synapse
syn_T_C1.CD80_CTLA4 + syn_T_C1.CD80 <-> syn_T_C1.CD80_CTLA4_CD80	2*kon_CTLA4_CD80*(syn_T_C1.CD80_CTLA4)*(syn_T_C1.CD80) - 2*koff_CTLA4_CD80*syn_T_C1.CD80_CTLA4_CD80	binding and unbinding of CD80-CTLA4 and CD80 in synapse
syn_T_C1.CTLA4 + syn_T_C1.CD80_CTLA4_CD80 <-> syn_T_C1.CD80_CTLA4_CD80_CTLA4	4*kon_CTLA4_CD80*(syn_T_C1.CTLA4)*(syn_T_C1.CD80_CTLA4_CD80) - koff_CTLA4_CD80*syn_T_C1.CD80_CTLA4_CD80_CTLA4	binding and unbinding of CTLA4 and CD80-CTLA4-CD80 in synapse
syn_T_C1.CTLA4 + syn_T_C1.CD86 <-> syn_T_C1.CD86_CTLA4	2*kon_CTLA4_CD86*(syn_T_C1.CTLA4)*(syn_T_C1.CD86) - koff_CTLA4_CD86*syn_T_C1.CD86_CTLA4	binding and unbinding of CTLA4 and CD86 in synapse
syn_T_C1.CD86_CTLA4 + syn_T_C1.CD86 <-> syn_T_C1.CD86_CTLA4_CD86	kon_CTLA4_CD86*(syn_T_C1.CD86_CTLA4)*(syn_T_C1.CD86) - 2*koff_CTLA4_CD86*syn_T_C1.CD86_CTLA4_CD86	binding and unbinding of CD86-CTLA4 and CD86 in synapse
syn_T_C1.CTLA4 <-> syn_T_C1.CTLA4_aCTLA4	4*kon_CTLA4_aCTLA4*(syn_T_C1.CTLA4 * V_T.aCTLA4/gamma_T_aCTLA4) - koff_CTLA4_aCTLA4*syn_T_C1.CTLA4_aCTLA4	binding and unbinding of CTLA4 to aCTLA4 on T surface in synapse
syn_T_C1.CTLA4_aCTLA4 + syn_T_C1.CTLA4 <-> syn_T_C1.CTLA4_aCTLA4_CTLA4	2*Chi_CTLA4_aCTLA4*kon_CTLA4_aCTLA4*(syn_T_C1.CTLA4 * syn_T_C1.CTLA4_aCTLA4) - 2*koff_CTLA4_aCTLA4*syn_T_C1.CTLA4_aCTLA4_CTLA4	binding and unbinding of CTLA4 to aCTLA4 on T surface in synapse
syn_T_C1.CD80m + syn_T_C1.CD80m <-> syn_T_C1.CD80	kon_CD80_CD80*(syn_T_C1.CD80m)*(syn_T_C1.CD80m) - koff_CD80_CD80*syn_T_C1.CD80	self-association and dissociation of CD80 monomers in synapse
syn_T_C1.CD80m + syn_T_C1.PDL1 <-> syn_T_C1.PDL1_CD80	kon_CD80_PDL1*(syn_T_C1.CD80m)*(syn_T_C1.PDL1) - koff_CD80_PDL1*syn_T_C1.PDL1_CD80	binding and unbinding of CD80 and PDL1 in synapse
syn_T_C1.PDL1_CD80 + syn_T_C1.CD28 <-> syn_T_C1.PDL1_CD80_CD28	kon_CD28_CD80*(syn_T_C1.PDL1_CD80)*(syn_T_C1.CD28) - koff_CD28_CD80*syn_T_C1.PDL1_CD80_CD28	binding and unbinding of PDL1-CD80 and CD28 in synapse
syn_T_C1.PDL1_CD80 + syn_T_C1.CTLA4 <-> syn_T_C1.PDL1_CD80_CTLA4	2*kon_CTLA4_CD80*(syn_T_C1.PDL1_CD80)*(syn_T_C1.CTLA4) - koff_CTLA4_CD80*syn_T_C1.PDL1_CD80_CTLA4	binding and unbinding of PDL1-CD80 and CTLA4 in synapse
syn_T_C1.TPDL1 <-> syn_T_C1.TPDL1_aPDL1	2*kon_PDL1_aPDL1*(syn_T_C1.TPDL1 * V_T.aPDL1/gamma_T_aPDL1) - koff_PDL1_aPDL1*syn_T_C1.TPDL1_aPDL1	binding and unbinding of PDL1 to aPDL1 on C1 surface in synapse
syn_T_C1.TPDL1_aPDL1 + syn_T_C1.TPDL1 <-> syn_T_C1.TPDL1_aPDL1_TPDL1	Chi_PDL1_aPDL1*kon_PDL1_aPDL1*(syn_T_C1.TPDL1 * syn_T_C1.TPDL1_aPDL1) - 2*koff_PDL1_aPDL1*syn_T_C1.TPDL1_aPDL1_TPDL1	binding and unbinding of PDL1 to PDL1-aPDL1 on C1 surface in synapse
null -> syn_T_C1_Ln1.PDL1	k_out_PDL1*V_T_Ln1.IFNg/(V_T_Ln1.IFNg+IFNg_50_ind)*(1-syn_T_C1_Ln1.PDL1_total/(C1_PDL1_base*r_PDL1_IFNg/A_cell))	Translocation of PDL1 between cell surface and cytoplasm
null -> syn_T_C1_Ln1.PDL2	k_out_PDL1*r_PDL2C1*V_T_Ln1.IFNg/(V_T_Ln1.IFNg+IFNg_50_ind)*(1-syn_T_C1_Ln1.PDL2_total/(C1_PDL1_base*r_PDL1_IFNg/A_cell*r_PDL2C1))	Translocation of PDL2 between cell surface and cytoplasm
null -> syn_T_C1_Ln1.PDL1	k_in_PDL1*(C1_PDL1_base/A_cell-syn_T_C1_Ln1.PDL1_total)	Translocation of PDL1 between cell surface and cytoplasm
null -> syn_T_C1_Ln1.PDL2	k_in_PDL1*(C1_PDL1_base/A_cell*r_PDL2C1-syn_T_C1_Ln1.PDL2_total)	Translocation of PDL2 between cell surface and cytoplasm
syn_T_C1_Ln1.PD1 + syn_T_C1_Ln1.PDL1 <-> syn_T_C1_Ln1.PD1_PDL1	kon_PD1_PDL1*(syn_T_C1_Ln1.PD1)*(syn_T_C1_Ln1.PDL1) - koff_PD1_PDL1*syn_T_C1_Ln1.PD1_PDL1	binding and unbinding of PD1 PDL1 in synapse
syn_T_C1_Ln1.PD1 + syn_T_C1_Ln1.PDL2 <-> syn_T_C1_Ln1.PD1_PDL2	kon_PD1_PDL2*(syn_T_C1_Ln1.PD1)*(syn_T_C1_Ln1.PDL2) - koff_PD1_PDL2*syn_T_C1_Ln1.PD1_PDL2	binding and unbinding of PD1 PDL2 in synapse
syn_T_C1_Ln1.PD1 <-> syn_T_C1_Ln1.PD1_aPD1	2*kon_PD1_aPD1*(syn_T_C1_Ln1.PD1 * V_T_Ln1.aPD1/gamma_T_aPD1) - koff_PD1_aPD1*syn_T_C1_Ln1.PD1_aPD1	binding and unbinding of PD1 to aPD1 on T surface in synapse
syn_T_C1_Ln1.PD1_aPD1 + syn_T_C1_Ln1.PD1 <-> syn_T_C1_Ln1.PD1_aPD1_PD1	Chi_PD1_aPD1*kon_PD1_aPD1*(syn_T_C1_Ln1.PD1 * syn_T_C1_Ln1.PD1_aPD1) - 2*koff_PD1_aPD1*syn_T_C1_Ln1.PD1_aPD1_PD1	binding and unbinding of PD1 to PD1-aPD1 on T surface in synapse
syn_T_C1_Ln1.PDL1 <-> syn_T_C1_Ln1.PDL1_aPDL1	2*kon_PDL1_aPDL1*(syn_T_C1_Ln1.PDL1 * V_T_Ln1.aPDL1/gamma_T_aPDL1) - koff_PDL1_aPDL1*syn_T_C1_Ln1.PDL1_aPDL1	binding and unbinding of PDL1 to aPDL1 on C1 surface in synapse
syn_T_C1_Ln1.PDL1_aPDL1 + syn_T_C1_Ln1.PDL1 <-> syn_T_C1_Ln1.PDL1_aPDL1_PDL1	Chi_PDL1_aPDL1*kon_PDL1_aPDL1*(syn_T_C1_Ln1.PDL1 * syn_T_C1_Ln1.PDL1_aPDL1) - 2*koff_PDL1_aPDL1*syn_T_C1_Ln1.PDL1_aPDL1_PDL1	binding and unbinding of PDL1 to PDL1-aPDL1 on C1 surface in synapse
syn_T_C1_Ln1.CD28 + syn_T_C1_Ln1.CD80 <-> syn_T_C1_Ln1.CD28_CD80	2*kon_CD28_CD80*(syn_T_C1_Ln1.CD28)*(syn_T_C1_Ln1.CD80) - koff_CD28_CD80*syn_T_C1_Ln1.CD28_CD80	binding and unbinding of CD28 and CD80 in synapse
syn_T_C1_Ln1.CD28_CD80 + syn_T_C1_Ln1.CD28 <-> syn_T_C1_Ln1.CD28_CD80_CD28	kon_CD28_CD80*(syn_T_C1_Ln1.CD28)*(syn_T_C1_Ln1.CD28_CD80) - 2*koff_CD28_CD80*syn_T_C1_Ln1.CD28_CD80_CD28	binding and unbinding of CD28-CD80 and CD28 in synapse
syn_T_C1_Ln1.CD28 + syn_T_C1_Ln1.CD86 <-> syn_T_C1_Ln1.CD28_CD86	kon_CD28_CD86*(syn_T_C1_Ln1.CD28)*(syn_T_C1_Ln1.CD86) - koff_CD28_CD86*syn_T_C1_Ln1.CD28_CD86	binding and unbinding of CD28 and CD86 in synapse
syn_T_C1_Ln1.CTLA4 + syn_T_C1_Ln1.CD80 <-> syn_T_C1_Ln1.CD80_CTLA4	4*kon_CTLA4_CD80*(syn_T_C1_Ln1.CTLA4)*(syn_T_C1_Ln1.CD80) - koff_CTLA4_CD80*syn_T_C1_Ln1.CD80_CTLA4	binding and unbinding of CTLA4 and CD80 in synapse
syn_T_C1_Ln1.CTLA4 + syn_T_C1_Ln1.CD80_CTLA4 <-> syn_T_C1_Ln1.CTLA4_CD80_CTLA4	2*kon_CTLA4_CD80*(syn_T_C1_Ln1.CTLA4)*(syn_T_C1_Ln1.CD80_CTLA4) - 2*koff_CTLA4_CD80*syn_T_C1_Ln1.CTLA4_CD80_CTLA4	binding and unbinding of CTLA4 and CD80-CTLA4 in synapse
syn_T_C1_Ln1.CD80 + syn_T_C1_Ln1.CTLA4_CD80_CTLA4 <-> syn_T_C1_Ln1.CD80_CTLA4_CD80_CTLA4	4*kon_CTLA4_CD80*(syn_T_C1_Ln1.CD80)*(syn_T_C1_Ln1.CTLA4_CD80_CTLA4) - koff_CTLA4_CD80*syn_T_C1_Ln1.CD80_CTLA4_CD80_CTLA4	binding and unbinding of CD80 and CTLA4-CD80-CTLA4 in synapse
syn_T_C1_Ln1.CD80_CTLA4 + syn_T_C1_Ln1.CD80 <-> syn_T_C1_Ln1.CD80_CTLA4_CD80	2*kon_CTLA4_CD80*(syn_T_C1_Ln1.CD80_CTLA4)*(syn_T_C1_Ln1.CD80) - 2*koff_CTLA4_CD80*syn_T_C1_Ln1.CD80_CTLA4_CD80	binding and unbinding of CD80-CTLA4 and CD80 in synapse
syn_T_C1_Ln1.CTLA4 + syn_T_C1_Ln1.CD80_CTLA4_CD80 <-> syn_T_C1_Ln1.CD80_CTLA4_CD80_CTLA4	4*kon_CTLA4_CD80*(syn_T_C1_Ln1.CTLA4)*(syn_T_C1_Ln1.CD80_CTLA4_CD80) - koff_CTLA4_CD80*syn_T_C1_Ln1.CD80_CTLA4_CD80_CTLA4	binding and unbinding of CTLA4 and CD80-CTLA4-CD80 in synapse
syn_T_C1_Ln1.CTLA4 + syn_T_C1_Ln1.CD86 <-> syn_T_C1_Ln1.CD86_CTLA4	2*kon_CTLA4_CD86*(syn_T_C1_Ln1.CTLA4)*(syn_T_C1_Ln1.CD86) - koff_CTLA4_CD86*syn_T_C1_Ln1.CD86_CTLA4	binding and unbinding of CTLA4 and CD86 in synapse
syn_T_C1_Ln1.CD86_CTLA4 + syn_T_C1_Ln1.CD86 <-> syn_T_C1_Ln1.CD86_CTLA4_CD86	kon_CTLA4_CD86*(syn_T_C1_Ln1.CD86_CTLA4)*(syn_T_C1_Ln1.CD86) - 2*koff_CTLA4_CD86*syn_T_C1_Ln1.CD86_CTLA4_CD86	binding and unbinding of CD86-CTLA4 and CD86 in synapse
syn_T_C1_Ln1.CTLA4 <-> syn_T_C1_Ln1.CTLA4_aCTLA4	4*kon_CTLA4_aCTLA4*(syn_T_C1_Ln1.CTLA4 * V_T_Ln1.aCTLA4/gamma_T_aCTLA4) - koff_CTLA4_aCTLA4*syn_T_C1_Ln1.CTLA4_aCTLA4	binding and unbinding of CTLA4 to aCTLA4 on T surface in synapse
syn_T_C1_Ln1.CTLA4_aCTLA4 + syn_T_C1_Ln1.CTLA4 <-> syn_T_C1_Ln1.CTLA4_aCTLA4_CTLA4	2*Chi_CTLA4_aCTLA4*kon_CTLA4_aCTLA4*(syn_T_C1_Ln1.CTLA4 * syn_T_C1_Ln1.CTLA4_aCTLA4) - 2*koff_CTLA4_aCTLA4*syn_T_C1_Ln1.CTLA4_aCTLA4_CTLA4	binding and unbinding of CTLA4 to aCTLA4 on T surface in synapse
syn_T_C1_Ln1.CD80m + syn_T_C1_Ln1.CD80m <-> syn_T_C1_Ln1.CD80	kon_CD80_CD80*(syn_T_C1_Ln1.CD80m)*(syn_T_C1_Ln1.CD80m) - koff_CD80_CD80*syn_T_C1_Ln1.CD80	self-association and dissociation of CD80 monomers in synapse
syn_T_C1_Ln1.CD80m + syn_T_C1_Ln1.PDL1 <-> syn_T_C1_Ln1.PDL1_CD80	kon_CD80_PDL1*(syn_T_C1_Ln1.CD80m)*(syn_T_C1_Ln1.PDL1) - koff_CD80_PDL1*syn_T_C1_Ln1.PDL1_CD80	binding and unbinding of CD80 and PDL1 in synapse
syn_T_C1_Ln1.PDL1_CD80 + syn_T_C1_Ln1.CD28 <-> syn_T_C1_Ln1.PDL1_CD80_CD28	kon_CD28_CD80*(syn_T_C1_Ln1.PDL1_CD80)*(syn_T_C1_Ln1.CD28) - koff_CD28_CD80*syn_T_C1_Ln1.PDL1_CD80_CD28	binding and unbinding of PDL1-CD80 and CD28 in synapse
syn_T_C1_Ln1.PDL1_CD80 + syn_T_C1_Ln1.CTLA4 <-> syn_T_C1_Ln1.PDL1_CD80_CTLA4	2*kon_CTLA4_CD80*(syn_T_C1_Ln1.PDL1_CD80)*(syn_T_C1_Ln1.CTLA4) - koff_CTLA4_CD80*syn_T_C1_Ln1.PDL1_CD80_CTLA4	binding and unbinding of PDL1-CD80 and CTLA4 in synapse
syn_T_C1_Ln1.TPDL1 <-> syn_T_C1_Ln1.TPDL1_aPDL1	2*kon_PDL1_aPDL1*(syn_T_C1_Ln1.TPDL1 * V_T_Ln1.aPDL1/gamma_T_aPDL1) - koff_PDL1_aPDL1*syn_T_C1_Ln1.TPDL1_aPDL1	binding and unbinding of PDL1 to aPDL1 on C1 surface in synapse
syn_T_C1_Ln1.TPDL1_aPDL1 + syn_T_C1_Ln1.TPDL1 <-> syn_T_C1_Ln1.TPDL1_aPDL1_TPDL1	Chi_PDL1_aPDL1*kon_PDL1_aPDL1*(syn_T_C1_Ln1.TPDL1 * syn_T_C1_Ln1.TPDL1_aPDL1) - 2*koff_PDL1_aPDL1*syn_T_C1_Ln1.TPDL1_aPDL1_TPDL1	binding and unbinding of PDL1 to PDL1-aPDL1 on C1 surface in synapse
null -> syn_T_C1_Ln2.PDL1	k_out_PDL1*V_T_Ln2.IFNg/(V_T_Ln2.IFNg+IFNg_50_ind)*(1-syn_T_C1_Ln2.PDL1_total/(C1_PDL1_base*r_PDL1_IFNg/A_cell))	Translocation of PDL1 between cell surface and cytoplasm
null -> syn_T_C1_Ln2.PDL2	k_out_PDL1*r_PDL2C1*V_T_Ln2.IFNg/(V_T_Ln2.IFNg+IFNg_50_ind)*(1-syn_T_C1_Ln2.PDL2_total/(C1_PDL1_base*r_PDL1_IFNg/A_cell*r_PDL2C1))	Translocation of PDL2 between cell surface and cytoplasm
null -> syn_T_C1_Ln2.PDL1	k_in_PDL1*(C1_PDL1_base/A_cell-syn_T_C1_Ln2.PDL1_total)	Translocation of PDL1 between cell surface and cytoplasm
null -> syn_T_C1_Ln2.PDL2	k_in_PDL1*(C1_PDL1_base/A_cell*r_PDL2C1-syn_T_C1_Ln2.PDL2_total)	Translocation of PDL2 between cell surface and cytoplasm
syn_T_C1_Ln2.PD1 + syn_T_C1_Ln2.PDL1 <-> syn_T_C1_Ln2.PD1_PDL1	kon_PD1_PDL1*(syn_T_C1_Ln2.PD1)*(syn_T_C1_Ln2.PDL1) - koff_PD1_PDL1*syn_T_C1_Ln2.PD1_PDL1	binding and unbinding of PD1 PDL1 in synapse
syn_T_C1_Ln2.PD1 + syn_T_C1_Ln2.PDL2 <-> syn_T_C1_Ln2.PD1_PDL2	kon_PD1_PDL2*(syn_T_C1_Ln2.PD1)*(syn_T_C1_Ln2.PDL2) - koff_PD1_PDL2*syn_T_C1_Ln2.PD1_PDL2	binding and unbinding of PD1 PDL2 in synapse
syn_T_C1_Ln2.PD1 <-> syn_T_C1_Ln2.PD1_aPD1	2*kon_PD1_aPD1*(syn_T_C1_Ln2.PD1 * V_T_Ln2.aPD1/gamma_T_aPD1) - koff_PD1_aPD1*syn_T_C1_Ln2.PD1_aPD1	binding and unbinding of PD1 to aPD1 on T surface in synapse
syn_T_C1_Ln2.PD1_aPD1 + syn_T_C1_Ln2.PD1 <-> syn_T_C1_Ln2.PD1_aPD1_PD1	Chi_PD1_aPD1*kon_PD1_aPD1*(syn_T_C1_Ln2.PD1 * syn_T_C1_Ln2.PD1_aPD1) - 2*koff_PD1_aPD1*syn_T_C1_Ln2.PD1_aPD1_PD1	binding and unbinding of PD1 to PD1-aPD1 on T surface in synapse
syn_T_C1_Ln2.PDL1 <-> syn_T_C1_Ln2.PDL1_aPDL1	2*kon_PDL1_aPDL1*(syn_T_C1_Ln2.PDL1 * V_T_Ln2.aPDL1/gamma_T_aPDL1) - koff_PDL1_aPDL1*syn_T_C1_Ln2.PDL1_aPDL1	binding and unbinding of PDL1 to aPDL1 on C1 surface in synapse
syn_T_C1_Ln2.PDL1_aPDL1 + syn_T_C1_Ln2.PDL1 <-> syn_T_C1_Ln2.PDL1_aPDL1_PDL1	Chi_PDL1_aPDL1*kon_PDL1_aPDL1*(syn_T_C1_Ln2.PDL1 * syn_T_C1_Ln2.PDL1_aPDL1) - 2*koff_PDL1_aPDL1*syn_T_C1_Ln2.PDL1_aPDL1_PDL1	binding and unbinding of PDL1 to PDL1-aPDL1 on C1 surface in synapse
syn_T_C1_Ln2.CD28 + syn_T_C1_Ln2.CD80 <-> syn_T_C1_Ln2.CD28_CD80	2*kon_CD28_CD80*(syn_T_C1_Ln2.CD28)*(syn_T_C1_Ln2.CD80) - koff_CD28_CD80*syn_T_C1_Ln2.CD28_CD80	binding and unbinding of CD28 and CD80 in synapse
syn_T_C1_Ln2.CD28_CD80 + syn_T_C1_Ln2.CD28 <-> syn_T_C1_Ln2.CD28_CD80_CD28	kon_CD28_CD80*(syn_T_C1_Ln2.CD28)*(syn_T_C1_Ln2.CD28_CD80) - 2*koff_CD28_CD80*syn_T_C1_Ln2.CD28_CD80_CD28	binding and unbinding of CD28-CD80 and CD28 in synapse
syn_T_C1_Ln2.CD28 + syn_T_C1_Ln2.CD86 <-> syn_T_C1_Ln2.CD28_CD86	kon_CD28_CD86*(syn_T_C1_Ln2.CD28)*(syn_T_C1_Ln2.CD86) - koff_CD28_CD86*syn_T_C1_Ln2.CD28_CD86	binding and unbinding of CD28 and CD86 in synapse
syn_T_C1_Ln2.CTLA4 + syn_T_C1_Ln2.CD80 <-> syn_T_C1_Ln2.CD80_CTLA4	4*kon_CTLA4_CD80*(syn_T_C1_Ln2.CTLA4)*(syn_T_C1_Ln2.CD80) - koff_CTLA4_CD80*syn_T_C1_Ln2.CD80_CTLA4	binding and unbinding of CTLA4 and CD80 in synapse
syn_T_C1_Ln2.CTLA4 + syn_T_C1_Ln2.CD80_CTLA4 <-> syn_T_C1_Ln2.CTLA4_CD80_CTLA4	2*kon_CTLA4_CD80*(syn_T_C1_Ln2.CTLA4)*(syn_T_C1_Ln2.CD80_CTLA4) - 2*koff_CTLA4_CD80*syn_T_C1_Ln2.CTLA4_CD80_CTLA4	binding and unbinding of CTLA4 and CD80-CTLA4 in synapse
syn_T_C1_Ln2.CD80 + syn_T_C1_Ln2.CTLA4_CD80_CTLA4 <-> syn_T_C1_Ln2.CD80_CTLA4_CD80_CTLA4	4*kon_CTLA4_CD80*(syn_T_C1_Ln2.CD80)*(syn_T_C1_Ln2.CTLA4_CD80_CTLA4) - koff_CTLA4_CD80*syn_T_C1_Ln2.CD80_CTLA4_CD80_CTLA4	binding and unbinding of CD80 and CTLA4-CD80-CTLA4 in synapse
syn_T_C1_Ln2.CD80_CTLA4 + syn_T_C1_Ln2.CD80 <-> syn_T_C1_Ln2.CD80_CTLA4_CD80	2*kon_CTLA4_CD80*(syn_T_C1_Ln2.CD80_CTLA4)*(syn_T_C1_Ln2.CD80) - 2*koff_CTLA4_CD80*syn_T_C1_Ln2.CD80_CTLA4_CD80	binding and unbinding of CD80-CTLA4 and CD80 in synapse
syn_T_C1_Ln2.CTLA4 + syn_T_C1_Ln2.CD80_CTLA4_CD80 <-> syn_T_C1_Ln2.CD80_CTLA4_CD80_CTLA4	4*kon_CTLA4_CD80*(syn_T_C1_Ln2.CTLA4)*(syn_T_C1_Ln2.CD80_CTLA4_CD80) - koff_CTLA4_CD80*syn_T_C1_Ln2.CD80_CTLA4_CD80_CTLA4	binding and unbinding of CTLA4 and CD80-CTLA4-CD80 in synapse
syn_T_C1_Ln2.CTLA4 + syn_T_C1_Ln2.CD86 <-> syn_T_C1_Ln2.CD86_CTLA4	2*kon_CTLA4_CD86*(syn_T_C1_Ln2.CTLA4)*(syn_T_C1_Ln2.CD86) - koff_CTLA4_CD86*syn_T_C1_Ln2.CD86_CTLA4	binding and unbinding of CTLA4 and CD86 in synapse
syn_T_C1_Ln2.CD86_CTLA4 + syn_T_C1_Ln2.CD86 <-> syn_T_C1_Ln2.CD86_CTLA4_CD86	kon_CTLA4_CD86*(syn_T_C1_Ln2.CD86_CTLA4)*(syn_T_C1_Ln2.CD86) - 2*koff_CTLA4_CD86*syn_T_C1_Ln2.CD86_CTLA4_CD86	binding and unbinding of CD86-CTLA4 and CD86 in synapse
syn_T_C1_Ln2.CTLA4 <-> syn_T_C1_Ln2.CTLA4_aCTLA4	4*kon_CTLA4_aCTLA4*(syn_T_C1_Ln2.CTLA4 * V_T_Ln2.aCTLA4/gamma_T_aCTLA4) - koff_CTLA4_aCTLA4*syn_T_C1_Ln2.CTLA4_aCTLA4	binding and unbinding of CTLA4 to aCTLA4 on T surface in synapse
syn_T_C1_Ln2.CTLA4_aCTLA4 + syn_T_C1_Ln2.CTLA4 <-> syn_T_C1_Ln2.CTLA4_aCTLA4_CTLA4	2*Chi_CTLA4_aCTLA4*kon_CTLA4_aCTLA4*(syn_T_C1_Ln2.CTLA4 * syn_T_C1_Ln2.CTLA4_aCTLA4) - 2*koff_CTLA4_aCTLA4*syn_T_C1_Ln2.CTLA4_aCTLA4_CTLA4	binding and unbinding of CTLA4 to aCTLA4 on T surface in synapse
syn_T_C1_Ln2.CD80m + syn_T_C1_Ln2.CD80m <-> syn_T_C1_Ln2.CD80	kon_CD80_CD80*(syn_T_C1_Ln2.CD80m)*(syn_T_C1_Ln2.CD80m) - koff_CD80_CD80*syn_T_C1_Ln2.CD80	self-association and dissociation of CD80 monomers in synapse
syn_T_C1_Ln2.CD80m + syn_T_C1_Ln2.PDL1 <-> syn_T_C1_Ln2.PDL1_CD80	kon_CD80_PDL1*(syn_T_C1_Ln2.CD80m)*(syn_T_C1_Ln2.PDL1) - koff_CD80_PDL1*syn_T_C1_Ln2.PDL1_CD80	binding and unbinding of CD80 and PDL1 in synapse
syn_T_C1_Ln2.PDL1_CD80 + syn_T_C1_Ln2.CD28 <-> syn_T_C1_Ln2.PDL1_CD80_CD28	kon_CD28_CD80*(syn_T_C1_Ln2.PDL1_CD80)*(syn_T_C1_Ln2.CD28) - koff_CD28_CD80*syn_T_C1_Ln2.PDL1_CD80_CD28	binding and unbinding of PDL1-CD80 and CD28 in synapse
syn_T_C1_Ln2.PDL1_CD80 + syn_T_C1_Ln2.CTLA4 <-> syn_T_C1_Ln2.PDL1_CD80_CTLA4	2*kon_CTLA4_CD80*(syn_T_C1_Ln2.PDL1_CD80)*(syn_T_C1_Ln2.CTLA4) - koff_CTLA4_CD80*syn_T_C1_Ln2.PDL1_CD80_CTLA4	binding and unbinding of PDL1-CD80 and CTLA4 in synapse
syn_T_C1_Ln2.TPDL1 <-> syn_T_C1_Ln2.TPDL1_aPDL1	2*kon_PDL1_aPDL1*(syn_T_C1_Ln2.TPDL1 * V_T_Ln2.aPDL1/gamma_T_aPDL1) - koff_PDL1_aPDL1*syn_T_C1_Ln2.TPDL1_aPDL1	binding and unbinding of PDL1 to aPDL1 on C1 surface in synapse
syn_T_C1_Ln2.TPDL1_aPDL1 + syn_T_C1_Ln2.TPDL1 <-> syn_T_C1_Ln2.TPDL1_aPDL1_TPDL1	Chi_PDL1_aPDL1*kon_PDL1_aPDL1*(syn_T_C1_Ln2.TPDL1 * syn_T_C1_Ln2.TPDL1_aPDL1) - 2*koff_PDL1_aPDL1*syn_T_C1_Ln2.TPDL1_aPDL1_TPDL1	binding and unbinding of PDL1 to PDL1-aPDL1 on C1 surface in synapse
null -> syn_T_C1_other.PDL1	k_out_PDL1*V_T_other.IFNg/(V_T_other.IFNg+IFNg_50_ind)*(1-syn_T_C1_other.PDL1_total/(C1_PDL1_base*r_PDL1_IFNg/A_cell))	Translocation of PDL1 between cell surface and cytoplasm
null -> syn_T_C1_other.PDL2	k_out_PDL1*r_PDL2C1*V_T_other.IFNg/(V_T_other.IFNg+IFNg_50_ind)*(1-syn_T_C1_other.PDL2_total/(C1_PDL1_base*r_PDL1_IFNg/A_cell*r_PDL2C1))	Translocation of PDL2 between cell surface and cytoplasm
null -> syn_T_C1_other.PDL1	k_in_PDL1*(C1_PDL1_base/A_cell-syn_T_C1_other.PDL1_total)	Translocation of PDL1 between cell surface and cytoplasm
null -> syn_T_C1_other.PDL2	k_in_PDL1*(C1_PDL1_base/A_cell*r_PDL2C1-syn_T_C1_other.PDL2_total)	Translocation of PDL2 between cell surface and cytoplasm
syn_T_C1_other.PD1 + syn_T_C1_other.PDL1 <-> syn_T_C1_other.PD1_PDL1	kon_PD1_PDL1*(syn_T_C1_other.PD1)*(syn_T_C1_other.PDL1) - koff_PD1_PDL1*syn_T_C1_other.PD1_PDL1	binding and unbinding of PD1 PDL1 in synapse
syn_T_C1_other.PD1 + syn_T_C1_other.PDL2 <-> syn_T_C1_other.PD1_PDL2	kon_PD1_PDL2*(syn_T_C1_other.PD1)*(syn_T_C1_other.PDL2) - koff_PD1_PDL2*syn_T_C1_other.PD1_PDL2	binding and unbinding of PD1 PDL2 in synapse
syn_T_C1_other.PD1 <-> syn_T_C1_other.PD1_aPD1	2*kon_PD1_aPD1*(syn_T_C1_other.PD1 * V_T_other.aPD1/gamma_T_aPD1) - koff_PD1_aPD1*syn_T_C1_other.PD1_aPD1	binding and unbinding of PD1 to aPD1 on T surface in synapse
syn_T_C1_other.PD1_aPD1 + syn_T_C1_other.PD1 <-> syn_T_C1_other.PD1_aPD1_PD1	Chi_PD1_aPD1*kon_PD1_aPD1*(syn_T_C1_other.PD1 * syn_T_C1_other.PD1_aPD1) - 2*koff_PD1_aPD1*syn_T_C1_other.PD1_aPD1_PD1	binding and unbinding of PD1 to PD1-aPD1 on T surface in synapse
syn_T_C1_other.PDL1 <-> syn_T_C1_other.PDL1_aPDL1	2*kon_PDL1_aPDL1*(syn_T_C1_other.PDL1 * V_T_other.aPDL1/gamma_T_aPDL1) - koff_PDL1_aPDL1*syn_T_C1_other.PDL1_aPDL1	binding and unbinding of PDL1 to aPDL1 on C1 surface in synapse
syn_T_C1_other.PDL1_aPDL1 + syn_T_C1_other.PDL1 <-> syn_T_C1_other.PDL1_aPDL1_PDL1	Chi_PDL1_aPDL1*kon_PDL1_aPDL1*(syn_T_C1_other.PDL1 * syn_T_C1_other.PDL1_aPDL1) - 2*koff_PDL1_aPDL1*syn_T_C1_other.PDL1_aPDL1_PDL1	binding and unbinding of PDL1 to PDL1-aPDL1 on C1 surface in synapse
syn_T_C1_other.CD28 + syn_T_C1_other.CD80 <-> syn_T_C1_other.CD28_CD80	2*kon_CD28_CD80*(syn_T_C1_other.CD28)*(syn_T_C1_other.CD80) - koff_CD28_CD80*syn_T_C1_other.CD28_CD80	binding and unbinding of CD28 and CD80 in synapse
syn_T_C1_other.CD28_CD80 + syn_T_C1_other.CD28 <-> syn_T_C1_other.CD28_CD80_CD28	kon_CD28_CD80*(syn_T_C1_other.CD28)*(syn_T_C1_other.CD28_CD80) - 2*koff_CD28_CD80*syn_T_C1_other.CD28_CD80_CD28	binding and unbinding of CD28-CD80 and CD28 in synapse
syn_T_C1_other.CD28 + syn_T_C1_other.CD86 <-> syn_T_C1_other.CD28_CD86	kon_CD28_CD86*(syn_T_C1_other.CD28)*(syn_T_C1_other.CD86) - koff_CD28_CD86*syn_T_C1_other.CD28_CD86	binding and unbinding of CD28 and CD86 in synapse
syn_T_C1_other.CTLA4 + syn_T_C1_other.CD80 <-> syn_T_C1_other.CD80_CTLA4	4*kon_CTLA4_CD80*(syn_T_C1_other.CTLA4)*(syn_T_C1_other.CD80) - koff_CTLA4_CD80*syn_T_C1_other.CD80_CTLA4	binding and unbinding of CTLA4 and CD80 in synapse
syn_T_C1_other.CTLA4 + syn_T_C1_other.CD80_CTLA4 <-> syn_T_C1_other.CTLA4_CD80_CTLA4	2*kon_CTLA4_CD80*(syn_T_C1_other.CTLA4)*(syn_T_C1_other.CD80_CTLA4) - 2*koff_CTLA4_CD80*syn_T_C1_other.CTLA4_CD80_CTLA4	binding and unbinding of CTLA4 and CD80-CTLA4 in synapse
syn_T_C1_other.CD80 + syn_T_C1_other.CTLA4_CD80_CTLA4 <-> syn_T_C1_other.CD80_CTLA4_CD80_CTLA4	4*kon_CTLA4_CD80*(syn_T_C1_other.CD80)*(syn_T_C1_other.CTLA4_CD80_CTLA4) - koff_CTLA4_CD80*syn_T_C1_other.CD80_CTLA4_CD80_CTLA4	binding and unbinding of CD80 and CTLA4-CD80-CTLA4 in synapse
syn_T_C1_other.CD80_CTLA4 + syn_T_C1_other.CD80 <-> syn_T_C1_other.CD80_CTLA4_CD80	2*kon_CTLA4_CD80*(syn_T_C1_other.CD80_CTLA4)*(syn_T_C1_other.CD80) - 2*koff_CTLA4_CD80*syn_T_C1_other.CD80_CTLA4_CD80	binding and unbinding of CD80-CTLA4 and CD80 in synapse
syn_T_C1_other.CTLA4 + syn_T_C1_other.CD80_CTLA4_CD80 <-> syn_T_C1_other.CD80_CTLA4_CD80_CTLA4	4*kon_CTLA4_CD80*(syn_T_C1_other.CTLA4)*(syn_T_C1_other.CD80_CTLA4_CD80) - koff_CTLA4_CD80*syn_T_C1_other.CD80_CTLA4_CD80_CTLA4	binding and unbinding of CTLA4 and CD80-CTLA4-CD80 in synapse
syn_T_C1_other.CTLA4 + syn_T_C1_other.CD86 <-> syn_T_C1_other.CD86_CTLA4	2*kon_CTLA4_CD86*(syn_T_C1_other.CTLA4)*(syn_T_C1_other.CD86) - koff_CTLA4_CD86*syn_T_C1_other.CD86_CTLA4	binding and unbinding of CTLA4 and CD86 in synapse
syn_T_C1_other.CD86_CTLA4 + syn_T_C1_other.CD86 <-> syn_T_C1_other.CD86_CTLA4_CD86	kon_CTLA4_CD86*(syn_T_C1_other.CD86_CTLA4)*(syn_T_C1_other.CD86) - 2*koff_CTLA4_CD86*syn_T_C1_other.CD86_CTLA4_CD86	binding and unbinding of CD86-CTLA4 and CD86 in synapse
syn_T_C1_other.CTLA4 <-> syn_T_C1_other.CTLA4_aCTLA4	4*kon_CTLA4_aCTLA4*(syn_T_C1_other.CTLA4 * V_T_other.aCTLA4/gamma_T_aCTLA4) - koff_CTLA4_aCTLA4*syn_T_C1_other.CTLA4_aCTLA4	binding and unbinding of CTLA4 to aCTLA4 on T surface in synapse
syn_T_C1_other.CTLA4_aCTLA4 + syn_T_C1_other.CTLA4 <-> syn_T_C1_other.CTLA4_aCTLA4_CTLA4	2*Chi_CTLA4_aCTLA4*kon_CTLA4_aCTLA4*(syn_T_C1_other.CTLA4 * syn_T_C1_other.CTLA4_aCTLA4) - 2*koff_CTLA4_aCTLA4*syn_T_C1_other.CTLA4_aCTLA4_CTLA4	binding and unbinding of CTLA4 to aCTLA4 on T surface in synapse
syn_T_C1_other.CD80m + syn_T_C1_other.CD80m <-> syn_T_C1_other.CD80	kon_CD80_CD80*(syn_T_C1_other.CD80m)*(syn_T_C1_other.CD80m) - koff_CD80_CD80*syn_T_C1_other.CD80	self-association and dissociation of CD80 monomers in synapse
syn_T_C1_other.CD80m + syn_T_C1_other.PDL1 <-> syn_T_C1_other.PDL1_CD80	kon_CD80_PDL1*(syn_T_C1_other.CD80m)*(syn_T_C1_other.PDL1) - koff_CD80_PDL1*syn_T_C1_other.PDL1_CD80	binding and unbinding of CD80 and PDL1 in synapse
syn_T_C1_other.PDL1_CD80 + syn_T_C1_other.CD28 <-> syn_T_C1_other.PDL1_CD80_CD28	kon_CD28_CD80*(syn_T_C1_other.PDL1_CD80)*(syn_T_C1_other.CD28) - koff_CD28_CD80*syn_T_C1_other.PDL1_CD80_CD28	binding and unbinding of PDL1-CD80 and CD28 in synapse
syn_T_C1_other.PDL1_CD80 + syn_T_C1_other.CTLA4 <-> syn_T_C1_other.PDL1_CD80_CTLA4	2*kon_CTLA4_CD80*(syn_T_C1_other.PDL1_CD80)*(syn_T_C1_other.CTLA4) - koff_CTLA4_CD80*syn_T_C1_other.PDL1_CD80_CTLA4	binding and unbinding of PDL1-CD80 and CTLA4 in synapse
syn_T_C1_other.TPDL1 <-> syn_T_C1_other.TPDL1_aPDL1	2*kon_PDL1_aPDL1*(syn_T_C1_other.TPDL1 * V_T_other.aPDL1/gamma_T_aPDL1) - koff_PDL1_aPDL1*syn_T_C1_other.TPDL1_aPDL1	binding and unbinding of PDL1 to aPDL1 on C1 surface in synapse
syn_T_C1_other.TPDL1_aPDL1 + syn_T_C1_other.TPDL1 <-> syn_T_C1_other.TPDL1_aPDL1_TPDL1	Chi_PDL1_aPDL1*kon_PDL1_aPDL1*(syn_T_C1_other.TPDL1 * syn_T_C1_other.TPDL1_aPDL1) - 2*koff_PDL1_aPDL1*syn_T_C1_other.TPDL1_aPDL1_TPDL1	binding and unbinding of PDL1 to PDL1-aPDL1 on C1 surface in synapse
null -> syn_T_APC.PDL1	k_out_PDL1*V_T.IFNg/(V_T.IFNg+IFNg_50_ind)*(1-syn_T_APC.PDL1_total/(APC_PDL1_base*r_PDL1_IFNg/A_cell))	Translocation of PDL1 between cell surface and cytoplasm
null -> syn_T_APC.PDL2	k_out_PDL1*r_PDL2APC*V_T.IFNg/(V_T.IFNg+IFNg_50_ind)*(1-syn_T_APC.PDL2_total/(APC_PDL1_base*r_PDL1_IFNg/A_cell*r_PDL2APC))	Translocation of PDL2 between cell surface and cytoplasm
null -> syn_T_APC.PDL1	k_in_PDL1*(APC_PDL1_base/A_cell-syn_T_APC.PDL1_total)	Translocation of PDL1 between cell surface and cytoplasm
null -> syn_T_APC.PDL2	k_in_PDL1*(APC_PDL1_base/A_cell*r_PDL2APC-syn_T_APC.PDL2_total)	Translocation of PDL2 between cell surface and cytoplasm
syn_T_APC.PD1 + syn_T_APC.PDL1 <-> syn_T_APC.PD1_PDL1	kon_PD1_PDL1*(syn_T_APC.PD1)*(syn_T_APC.PDL1) - koff_PD1_PDL1*syn_T_APC.PD1_PDL1	binding and unbinding of PD1 PDL1 in synapse
syn_T_APC.PD1 + syn_T_APC.PDL2 <-> syn_T_APC.PD1_PDL2	kon_PD1_PDL2*(syn_T_APC.PD1)*(syn_T_APC.PDL2) - koff_PD1_PDL2*syn_T_APC.PD1_PDL2	binding and unbinding of PD1 PDL2 in synapse
syn_T_APC.PD1 <-> syn_T_APC.PD1_aPD1	2*kon_PD1_aPD1*(syn_T_APC.PD1 * V_LN.aPD1/gamma_LN_aPD1) - koff_PD1_aPD1*syn_T_APC.PD1_aPD1	binding and unbinding of PD1 to aPD1 on T surface in synapse
syn_T_APC.PD1_aPD1 + syn_T_APC.PD1 <-> syn_T_APC.PD1_aPD1_PD1	Chi_PD1_aPD1*kon_PD1_aPD1*(syn_T_APC.PD1 * syn_T_APC.PD1_aPD1) - 2*koff_PD1_aPD1*syn_T_APC.PD1_aPD1_PD1	binding and unbinding of PD1 to PD1-aPD1 on T surface in synapse
syn_T_APC.PDL1 <-> syn_T_APC.PDL1_aPDL1	2*kon_PDL1_aPDL1*(syn_T_APC.PDL1 * V_LN.aPDL1/gamma_LN_aPDL1) - koff_PDL1_aPDL1*syn_T_APC.PDL1_aPDL1	binding and unbinding of PDL1 to aPDL1 on APC surface in synapse
syn_T_APC.PDL1_aPDL1 + syn_T_APC.PDL1 <-> syn_T_APC.PDL1_aPDL1_PDL1	Chi_PDL1_aPDL1*kon_PDL1_aPDL1*(syn_T_APC.PDL1 * syn_T_APC.PDL1_aPDL1) - 2*koff_PDL1_aPDL1*syn_T_APC.PDL1_aPDL1_PDL1	binding and unbinding of PDL1 to PDL1-aPDL1 on APC surface in synapse
syn_T_APC.CD28 + syn_T_APC.CD80 <-> syn_T_APC.CD28_CD80	2*kon_CD28_CD80*(syn_T_APC.CD28)*(syn_T_APC.CD80) - koff_CD28_CD80*syn_T_APC.CD28_CD80	binding and unbinding of CD28 and CD80 in synapse
syn_T_APC.CD28_CD80 + syn_T_APC.CD28 <-> syn_T_APC.CD28_CD80_CD28	kon_CD28_CD80*(syn_T_APC.CD28)*(syn_T_APC.CD28_CD80) - 2*koff_CD28_CD80*syn_T_APC.CD28_CD80_CD28	binding and unbinding of CD28-CD80 and CD28 in synapse
syn_T_APC.CD28 + syn_T_APC.CD86 <-> syn_T_APC.CD28_CD86	kon_CD28_CD86*(syn_T_APC.CD28)*(syn_T_APC.CD86) - koff_CD28_CD86*syn_T_APC.CD28_CD86	binding and unbinding of CD28 and CD86 in synapse
syn_T_APC.CTLA4 + syn_T_APC.CD80 <-> syn_T_APC.CD80_CTLA4	4*kon_CTLA4_CD80*(syn_T_APC.CTLA4)*(syn_T_APC.CD80) - koff_CTLA4_CD80*syn_T_APC.CD80_CTLA4	binding and unbinding of CTLA4 and CD80 in synapse
syn_T_APC.CTLA4 + syn_T_APC.CD80_CTLA4 <-> syn_T_APC.CTLA4_CD80_CTLA4	2*kon_CTLA4_CD80*(syn_T_APC.CTLA4)*(syn_T_APC.CD80_CTLA4) - 2*koff_CTLA4_CD80*syn_T_APC.CTLA4_CD80_CTLA4	binding and unbinding of CTLA4 and CD80-CTLA4 in synapse
syn_T_APC.CD80 + syn_T_APC.CTLA4_CD80_CTLA4 <-> syn_T_APC.CD80_CTLA4_CD80_CTLA4	4*kon_CTLA4_CD80*(syn_T_APC.CD80)*(syn_T_APC.CTLA4_CD80_CTLA4) - koff_CTLA4_CD80*syn_T_APC.CD80_CTLA4_CD80_CTLA4	binding and unbinding of CD80 and CTLA4-CD80-CTLA4 in synapse
syn_T_APC.CD80_CTLA4 + syn_T_APC.CD80 <-> syn_T_APC.CD80_CTLA4_CD80	2*kon_CTLA4_CD80*(syn_T_APC.CD80_CTLA4)*(syn_T_APC.CD80) - 2*koff_CTLA4_CD80*syn_T_APC.CD80_CTLA4_CD80	binding and unbinding of CD80-CTLA4 and CD80 in synapse
syn_T_APC.CTLA4 + syn_T_APC.CD80_CTLA4_CD80 <-> syn_T_APC.CD80_CTLA4_CD80_CTLA4	4*kon_CTLA4_CD80*(syn_T_APC.CTLA4)*(syn_T_APC.CD80_CTLA4_CD80) - koff_CTLA4_CD80*syn_T_APC.CD80_CTLA4_CD80_CTLA4	binding and unbinding of CTLA4 and CD80-CTLA4-CD80 in synapse
syn_T_APC.CTLA4 + syn_T_APC.CD86 <-> syn_T_APC.CD86_CTLA4	2*kon_CTLA4_CD86*(syn_T_APC.CTLA4)*(syn_T_APC.CD86) - koff_CTLA4_CD86*syn_T_APC.CD86_CTLA4	binding and unbinding of CTLA4 and CD86 in synapse
syn_T_APC.CD86_CTLA4 + syn_T_APC.CD86 <-> syn_T_APC.CD86_CTLA4_CD86	kon_CTLA4_CD86*(syn_T_APC.CD86_CTLA4)*(syn_T_APC.CD86) - 2*koff_CTLA4_CD86*syn_T_APC.CD86_CTLA4_CD86	binding and unbinding of CD86-CTLA4 and CD86 in synapse
syn_T_APC.CTLA4 <-> syn_T_APC.CTLA4_aCTLA4	4*kon_CTLA4_aCTLA4*(syn_T_APC.CTLA4 * V_LN.aCTLA4/gamma_LN_aCTLA4) - koff_CTLA4_aCTLA4*syn_T_APC.CTLA4_aCTLA4	binding and unbinding of CTLA4 to aCTLA4 on T surface in synapse
syn_T_APC.CTLA4_aCTLA4 + syn_T_APC.CTLA4 <-> syn_T_APC.CTLA4_aCTLA4_CTLA4	2*Chi_CTLA4_aCTLA4*kon_CTLA4_aCTLA4*(syn_T_APC.CTLA4 * syn_T_APC.CTLA4_aCTLA4) - 2*koff_CTLA4_aCTLA4*syn_T_APC.CTLA4_aCTLA4_CTLA4	binding and unbinding of CTLA4 to aCTLA4 on T surface in synapse
syn_T_APC.CD80m + syn_T_APC.CD80m <-> syn_T_APC.CD80	kon_CD80_CD80*(syn_T_APC.CD80m)*(syn_T_APC.CD80m) - koff_CD80_CD80*syn_T_APC.CD80	self-association and dissociation of CD80 monomers in synapse
syn_T_APC.CD80m + syn_T_APC.PDL1 <-> syn_T_APC.PDL1_CD80	kon_CD80_PDL1*(syn_T_APC.CD80m)*(syn_T_APC.PDL1) - koff_CD80_PDL1*syn_T_APC.PDL1_CD80	binding and unbinding of CD80 and PDL1 in synapse
syn_T_APC.PDL1_CD80 + syn_T_APC.CD28 <-> syn_T_APC.PDL1_CD80_CD28	kon_CD28_CD80*(syn_T_APC.PDL1_CD80)*(syn_T_APC.CD28) - koff_CD28_CD80*syn_T_APC.PDL1_CD80_CD28	binding and unbinding of PDL1-CD80 and CD28 in synapse
syn_T_APC.PDL1_CD80 + syn_T_APC.CTLA4 <-> syn_T_APC.PDL1_CD80_CTLA4	2*kon_CTLA4_CD80*(syn_T_APC.PDL1_CD80)*(syn_T_APC.CTLA4) - koff_CTLA4_CD80*syn_T_APC.PDL1_CD80_CTLA4	binding and unbinding of PDL1-CD80 and CTLA4 in synapse
syn_T_APC.TPDL1 <-> syn_T_APC.TPDL1_aPDL1	2*kon_PDL1_aPDL1*(syn_T_APC.TPDL1 * V_LN.aPDL1/gamma_LN_aPDL1) - koff_PDL1_aPDL1*syn_T_APC.TPDL1_aPDL1	binding and unbinding of PDL1 to aPDL1 on APC surface in synapse
syn_T_APC.TPDL1_aPDL1 + syn_T_APC.TPDL1 <-> syn_T_APC.TPDL1_aPDL1_TPDL1	Chi_PDL1_aPDL1*kon_PDL1_aPDL1*(syn_T_APC.TPDL1 * syn_T_APC.TPDL1_aPDL1) - 2*koff_PDL1_aPDL1*syn_T_APC.TPDL1_aPDL1_TPDL1	binding and unbinding of PDL1 to PDL1-aPDL1 on APC surface in synapse
null -> syn_T_APC_Ln1.PDL1	k_out_PDL1*V_T_Ln1.IFNg/(V_T_Ln1.IFNg+IFNg_50_ind)*(1-syn_T_APC_Ln1.PDL1_total/(APC_PDL1_base*r_PDL1_IFNg/A_cell))	Translocation of PDL1 between cell surface and cytoplasm
null -> syn_T_APC_Ln1.PDL2	k_out_PDL1*r_PDL2APC*V_T_Ln1.IFNg/(V_T_Ln1.IFNg+IFNg_50_ind)*(1-syn_T_APC_Ln1.PDL2_total/(APC_PDL1_base*r_PDL1_IFNg/A_cell*r_PDL2APC))	Translocation of PDL2 between cell surface and cytoplasm
null -> syn_T_APC_Ln1.PDL1	k_in_PDL1*(APC_PDL1_base/A_cell-syn_T_APC_Ln1.PDL1_total)	Translocation of PDL1 between cell surface and cytoplasm
null -> syn_T_APC_Ln1.PDL2	k_in_PDL1*(APC_PDL1_base/A_cell*r_PDL2APC-syn_T_APC_Ln1.PDL2_total)	Translocation of PDL2 between cell surface and cytoplasm
syn_T_APC_Ln1.PD1 + syn_T_APC_Ln1.PDL1 <-> syn_T_APC_Ln1.PD1_PDL1	kon_PD1_PDL1*(syn_T_APC_Ln1.PD1)*(syn_T_APC_Ln1.PDL1) - koff_PD1_PDL1*syn_T_APC_Ln1.PD1_PDL1	binding and unbinding of PD1 PDL1 in synapse
syn_T_APC_Ln1.PD1 + syn_T_APC_Ln1.PDL2 <-> syn_T_APC_Ln1.PD1_PDL2	kon_PD1_PDL2*(syn_T_APC_Ln1.PD1)*(syn_T_APC_Ln1.PDL2) - koff_PD1_PDL2*syn_T_APC_Ln1.PD1_PDL2	binding and unbinding of PD1 PDL2 in synapse
syn_T_APC_Ln1.PD1 <-> syn_T_APC_Ln1.PD1_aPD1	2*kon_PD1_aPD1*(syn_T_APC_Ln1.PD1 * V_LN_Ln1.aPD1/gamma_LN_aPD1) - koff_PD1_aPD1*syn_T_APC_Ln1.PD1_aPD1	binding and unbinding of PD1 to aPD1 on T surface in synapse
syn_T_APC_Ln1.PD1_aPD1 + syn_T_APC_Ln1.PD1 <-> syn_T_APC_Ln1.PD1_aPD1_PD1	Chi_PD1_aPD1*kon_PD1_aPD1*(syn_T_APC_Ln1.PD1 * syn_T_APC_Ln1.PD1_aPD1) - 2*koff_PD1_aPD1*syn_T_APC_Ln1.PD1_aPD1_PD1	binding and unbinding of PD1 to PD1-aPD1 on T surface in synapse
syn_T_APC_Ln1.PDL1 <-> syn_T_APC_Ln1.PDL1_aPDL1	2*kon_PDL1_aPDL1*(syn_T_APC_Ln1.PDL1 * V_LN_Ln1.aPDL1/gamma_LN_aPDL1) - koff_PDL1_aPDL1*syn_T_APC_Ln1.PDL1_aPDL1	binding and unbinding of PDL1 to aPDL1 on APC surface in synapse
syn_T_APC_Ln1.PDL1_aPDL1 + syn_T_APC_Ln1.PDL1 <-> syn_T_APC_Ln1.PDL1_aPDL1_PDL1	Chi_PDL1_aPDL1*kon_PDL1_aPDL1*(syn_T_APC_Ln1.PDL1 * syn_T_APC_Ln1.PDL1_aPDL1) - 2*koff_PDL1_aPDL1*syn_T_APC_Ln1.PDL1_aPDL1_PDL1	binding and unbinding of PDL1 to PDL1-aPDL1 on APC surface in synapse
syn_T_APC_Ln1.CD28 + syn_T_APC_Ln1.CD80 <-> syn_T_APC_Ln1.CD28_CD80	2*kon_CD28_CD80*(syn_T_APC_Ln1.CD28)*(syn_T_APC_Ln1.CD80) - koff_CD28_CD80*syn_T_APC_Ln1.CD28_CD80	binding and unbinding of CD28 and CD80 in synapse
syn_T_APC_Ln1.CD28_CD80 + syn_T_APC_Ln1.CD28 <-> syn_T_APC_Ln1.CD28_CD80_CD28	kon_CD28_CD80*(syn_T_APC_Ln1.CD28)*(syn_T_APC_Ln1.CD28_CD80) - 2*koff_CD28_CD80*syn_T_APC_Ln1.CD28_CD80_CD28	binding and unbinding of CD28-CD80 and CD28 in synapse
syn_T_APC_Ln1.CD28 + syn_T_APC_Ln1.CD86 <-> syn_T_APC_Ln1.CD28_CD86	kon_CD28_CD86*(syn_T_APC_Ln1.CD28)*(syn_T_APC_Ln1.CD86) - koff_CD28_CD86*syn_T_APC_Ln1.CD28_CD86	binding and unbinding of CD28 and CD86 in synapse
syn_T_APC_Ln1.CTLA4 + syn_T_APC_Ln1.CD80 <-> syn_T_APC_Ln1.CD80_CTLA4	4*kon_CTLA4_CD80*(syn_T_APC_Ln1.CTLA4)*(syn_T_APC_Ln1.CD80) - koff_CTLA4_CD80*syn_T_APC_Ln1.CD80_CTLA4	binding and unbinding of CTLA4 and CD80 in synapse
syn_T_APC_Ln1.CTLA4 + syn_T_APC_Ln1.CD80_CTLA4 <-> syn_T_APC_Ln1.CTLA4_CD80_CTLA4	2*kon_CTLA4_CD80*(syn_T_APC_Ln1.CTLA4)*(syn_T_APC_Ln1.CD80_CTLA4) - 2*koff_CTLA4_CD80*syn_T_APC_Ln1.CTLA4_CD80_CTLA4	binding and unbinding of CTLA4 and CD80-CTLA4 in synapse
syn_T_APC_Ln1.CD80 + syn_T_APC_Ln1.CTLA4_CD80_CTLA4 <-> syn_T_APC_Ln1.CD80_CTLA4_CD80_CTLA4	4*kon_CTLA4_CD80*(syn_T_APC_Ln1.CD80)*(syn_T_APC_Ln1.CTLA4_CD80_CTLA4) - koff_CTLA4_CD80*syn_T_APC_Ln1.CD80_CTLA4_CD80_CTLA4	binding and unbinding of CD80 and CTLA4-CD80-CTLA4 in synapse
syn_T_APC_Ln1.CD80_CTLA4 + syn_T_APC_Ln1.CD80 <-> syn_T_APC_Ln1.CD80_CTLA4_CD80	2*kon_CTLA4_CD80*(syn_T_APC_Ln1.CD80_CTLA4)*(syn_T_APC_Ln1.CD80) - 2*koff_CTLA4_CD80*syn_T_APC_Ln1.CD80_CTLA4_CD80	binding and unbinding of CD80-CTLA4 and CD80 in synapse
syn_T_APC_Ln1.CTLA4 + syn_T_APC_Ln1.CD80_CTLA4_CD80 <-> syn_T_APC_Ln1.CD80_CTLA4_CD80_CTLA4	4*kon_CTLA4_CD80*(syn_T_APC_Ln1.CTLA4)*(syn_T_APC_Ln1.CD80_CTLA4_CD80) - koff_CTLA4_CD80*syn_T_APC_Ln1.CD80_CTLA4_CD80_CTLA4	binding and unbinding of CTLA4 and CD80-CTLA4-CD80 in synapse
syn_T_APC_Ln1.CTLA4 + syn_T_APC_Ln1.CD86 <-> syn_T_APC_Ln1.CD86_CTLA4	2*kon_CTLA4_CD86*(syn_T_APC_Ln1.CTLA4)*(syn_T_APC_Ln1.CD86) - koff_CTLA4_CD86*syn_T_APC_Ln1.CD86_CTLA4	binding and unbinding of CTLA4 and CD86 in synapse
syn_T_APC_Ln1.CD86_CTLA4 + syn_T_APC_Ln1.CD86 <-> syn_T_APC_Ln1.CD86_CTLA4_CD86	kon_CTLA4_CD86*(syn_T_APC_Ln1.CD86_CTLA4)*(syn_T_APC_Ln1.CD86) - 2*koff_CTLA4_CD86*syn_T_APC_Ln1.CD86_CTLA4_CD86	binding and unbinding of CD86-CTLA4 and CD86 in synapse
syn_T_APC_Ln1.CTLA4 <-> syn_T_APC_Ln1.CTLA4_aCTLA4	4*kon_CTLA4_aCTLA4*(syn_T_APC_Ln1.CTLA4 * V_LN_Ln1.aCTLA4/gamma_LN_aCTLA4) - koff_CTLA4_aCTLA4*syn_T_APC_Ln1.CTLA4_aCTLA4	binding and unbinding of CTLA4 to aCTLA4 on T surface in synapse
syn_T_APC_Ln1.CTLA4_aCTLA4 + syn_T_APC_Ln1.CTLA4 <-> syn_T_APC_Ln1.CTLA4_aCTLA4_CTLA4	2*Chi_CTLA4_aCTLA4*kon_CTLA4_aCTLA4*(syn_T_APC_Ln1.CTLA4 * syn_T_APC_Ln1.CTLA4_aCTLA4) - 2*koff_CTLA4_aCTLA4*syn_T_APC_Ln1.CTLA4_aCTLA4_CTLA4	binding and unbinding of CTLA4 to aCTLA4 on T surface in synapse
syn_T_APC_Ln1.CD80m + syn_T_APC_Ln1.CD80m <-> syn_T_APC_Ln1.CD80	kon_CD80_CD80*(syn_T_APC_Ln1.CD80m)*(syn_T_APC_Ln1.CD80m) - koff_CD80_CD80*syn_T_APC_Ln1.CD80	self-association and dissociation of CD80 monomers in synapse
syn_T_APC_Ln1.CD80m + syn_T_APC_Ln1.PDL1 <-> syn_T_APC_Ln1.PDL1_CD80	kon_CD80_PDL1*(syn_T_APC_Ln1.CD80m)*(syn_T_APC_Ln1.PDL1) - koff_CD80_PDL1*syn_T_APC_Ln1.PDL1_CD80	binding and unbinding of CD80 and PDL1 in synapse
syn_T_APC_Ln1.PDL1_CD80 + syn_T_APC_Ln1.CD28 <-> syn_T_APC_Ln1.PDL1_CD80_CD28	kon_CD28_CD80*(syn_T_APC_Ln1.PDL1_CD80)*(syn_T_APC_Ln1.CD28) - koff_CD28_CD80*syn_T_APC_Ln1.PDL1_CD80_CD28	binding and unbinding of PDL1-CD80 and CD28 in synapse
syn_T_APC_Ln1.PDL1_CD80 + syn_T_APC_Ln1.CTLA4 <-> syn_T_APC_Ln1.PDL1_CD80_CTLA4	2*kon_CTLA4_CD80*(syn_T_APC_Ln1.PDL1_CD80)*(syn_T_APC_Ln1.CTLA4) - koff_CTLA4_CD80*syn_T_APC_Ln1.PDL1_CD80_CTLA4	binding and unbinding of PDL1-CD80 and CTLA4 in synapse
syn_T_APC_Ln1.TPDL1 <-> syn_T_APC_Ln1.TPDL1_aPDL1	2*kon_PDL1_aPDL1*(syn_T_APC_Ln1.TPDL1 * V_LN_Ln1.aPDL1/gamma_LN_aPDL1) - koff_PDL1_aPDL1*syn_T_APC_Ln1.TPDL1_aPDL1	binding and unbinding of PDL1 to aPDL1 on APC surface in synapse
syn_T_APC_Ln1.TPDL1_aPDL1 + syn_T_APC_Ln1.TPDL1 <-> syn_T_APC_Ln1.TPDL1_aPDL1_TPDL1	Chi_PDL1_aPDL1*kon_PDL1_aPDL1*(syn_T_APC_Ln1.TPDL1 * syn_T_APC_Ln1.TPDL1_aPDL1) - 2*koff_PDL1_aPDL1*syn_T_APC_Ln1.TPDL1_aPDL1_TPDL1	binding and unbinding of PDL1 to PDL1-aPDL1 on APC surface in synapse
null -> syn_T_APC_Ln2.PDL1	k_out_PDL1*V_T_Ln2.IFNg/(V_T_Ln2.IFNg+IFNg_50_ind)*(1-syn_T_APC_Ln2.PDL1_total/(APC_PDL1_base*r_PDL1_IFNg/A_cell))	Translocation of PDL1 between cell surface and cytoplasm
null -> syn_T_APC_Ln2.PDL2	k_out_PDL1*r_PDL2APC*V_T_Ln2.IFNg/(V_T_Ln2.IFNg+IFNg_50_ind)*(1-syn_T_APC_Ln2.PDL2_total/(APC_PDL1_base*r_PDL1_IFNg/A_cell*r_PDL2APC))	Translocation of PDL2 between cell surface and cytoplasm
null -> syn_T_APC_Ln2.PDL1	k_in_PDL1*(APC_PDL1_base/A_cell-syn_T_APC_Ln2.PDL1_total)	Translocation of PDL1 between cell surface and cytoplasm
null -> syn_T_APC_Ln2.PDL2	k_in_PDL1*(APC_PDL1_base/A_cell*r_PDL2APC-syn_T_APC_Ln2.PDL2_total)	Translocation of PDL2 between cell surface and cytoplasm
syn_T_APC_Ln2.PD1 + syn_T_APC_Ln2.PDL1 <-> syn_T_APC_Ln2.PD1_PDL1	kon_PD1_PDL1*(syn_T_APC_Ln2.PD1)*(syn_T_APC_Ln2.PDL1) - koff_PD1_PDL1*syn_T_APC_Ln2.PD1_PDL1	binding and unbinding of PD1 PDL1 in synapse
syn_T_APC_Ln2.PD1 + syn_T_APC_Ln2.PDL2 <-> syn_T_APC_Ln2.PD1_PDL2	kon_PD1_PDL2*(syn_T_APC_Ln2.PD1)*(syn_T_APC_Ln2.PDL2) - koff_PD1_PDL2*syn_T_APC_Ln2.PD1_PDL2	binding and unbinding of PD1 PDL2 in synapse
syn_T_APC_Ln2.PD1 <-> syn_T_APC_Ln2.PD1_aPD1	2*kon_PD1_aPD1*(syn_T_APC_Ln2.PD1 * V_LN_Ln2.aPD1/gamma_LN_aPD1) - koff_PD1_aPD1*syn_T_APC_Ln2.PD1_aPD1	binding and unbinding of PD1 to aPD1 on T surface in synapse
syn_T_APC_Ln2.PD1_aPD1 + syn_T_APC_Ln2.PD1 <-> syn_T_APC_Ln2.PD1_aPD1_PD1	Chi_PD1_aPD1*kon_PD1_aPD1*(syn_T_APC_Ln2.PD1 * syn_T_APC_Ln2.PD1_aPD1) - 2*koff_PD1_aPD1*syn_T_APC_Ln2.PD1_aPD1_PD1	binding and unbinding of PD1 to PD1-aPD1 on T surface in synapse
syn_T_APC_Ln2.PDL1 <-> syn_T_APC_Ln2.PDL1_aPDL1	2*kon_PDL1_aPDL1*(syn_T_APC_Ln2.PDL1 * V_LN_Ln2.aPDL1/gamma_LN_aPDL1) - koff_PDL1_aPDL1*syn_T_APC_Ln2.PDL1_aPDL1	binding and unbinding of PDL1 to aPDL1 on APC surface in synapse
syn_T_APC_Ln2.PDL1_aPDL1 + syn_T_APC_Ln2.PDL1 <-> syn_T_APC_Ln2.PDL1_aPDL1_PDL1	Chi_PDL1_aPDL1*kon_PDL1_aPDL1*(syn_T_APC_Ln2.PDL1 * syn_T_APC_Ln2.PDL1_aPDL1) - 2*koff_PDL1_aPDL1*syn_T_APC_Ln2.PDL1_aPDL1_PDL1	binding and unbinding of PDL1 to PDL1-aPDL1 on APC surface in synapse
syn_T_APC_Ln2.CD28 + syn_T_APC_Ln2.CD80 <-> syn_T_APC_Ln2.CD28_CD80	2*kon_CD28_CD80*(syn_T_APC_Ln2.CD28)*(syn_T_APC_Ln2.CD80) - koff_CD28_CD80*syn_T_APC_Ln2.CD28_CD80	binding and unbinding of CD28 and CD80 in synapse
syn_T_APC_Ln2.CD28_CD80 + syn_T_APC_Ln2.CD28 <-> syn_T_APC_Ln2.CD28_CD80_CD28	kon_CD28_CD80*(syn_T_APC_Ln2.CD28)*(syn_T_APC_Ln2.CD28_CD80) - 2*koff_CD28_CD80*syn_T_APC_Ln2.CD28_CD80_CD28	binding and unbinding of CD28-CD80 and CD28 in synapse
syn_T_APC_Ln2.CD28 + syn_T_APC_Ln2.CD86 <-> syn_T_APC_Ln2.CD28_CD86	kon_CD28_CD86*(syn_T_APC_Ln2.CD28)*(syn_T_APC_Ln2.CD86) - koff_CD28_CD86*syn_T_APC_Ln2.CD28_CD86	binding and unbinding of CD28 and CD86 in synapse
syn_T_APC_Ln2.CTLA4 + syn_T_APC_Ln2.CD80 <-> syn_T_APC_Ln2.CD80_CTLA4	4*kon_CTLA4_CD80*(syn_T_APC_Ln2.CTLA4)*(syn_T_APC_Ln2.CD80) - koff_CTLA4_CD80*syn_T_APC_Ln2.CD80_CTLA4	binding and unbinding of CTLA4 and CD80 in synapse
syn_T_APC_Ln2.CTLA4 + syn_T_APC_Ln2.CD80_CTLA4 <-> syn_T_APC_Ln2.CTLA4_CD80_CTLA4	2*kon_CTLA4_CD80*(syn_T_APC_Ln2.CTLA4)*(syn_T_APC_Ln2.CD80_CTLA4) - 2*koff_CTLA4_CD80*syn_T_APC_Ln2.CTLA4_CD80_CTLA4	binding and unbinding of CTLA4 and CD80-CTLA4 in synapse
syn_T_APC_Ln2.CD80 + syn_T_APC_Ln2.CTLA4_CD80_CTLA4 <-> syn_T_APC_Ln2.CD80_CTLA4_CD80_CTLA4	4*kon_CTLA4_CD80*(syn_T_APC_Ln2.CD80)*(syn_T_APC_Ln2.CTLA4_CD80_CTLA4) - koff_CTLA4_CD80*syn_T_APC_Ln2.CD80_CTLA4_CD80_CTLA4	binding and unbinding of CD80 and CTLA4-CD80-CTLA4 in synapse
syn_T_APC_Ln2.CD80_CTLA4 + syn_T_APC_Ln2.CD80 <-> syn_T_APC_Ln2.CD80_CTLA4_CD80	2*kon_CTLA4_CD80*(syn_T_APC_Ln2.CD80_CTLA4)*(syn_T_APC_Ln2.CD80) - 2*koff_CTLA4_CD80*syn_T_APC_Ln2.CD80_CTLA4_CD80	binding and unbinding of CD80-CTLA4 and CD80 in synapse
syn_T_APC_Ln2.CTLA4 + syn_T_APC_Ln2.CD80_CTLA4_CD80 <-> syn_T_APC_Ln2.CD80_CTLA4_CD80_CTLA4	4*kon_CTLA4_CD80*(syn_T_APC_Ln2.CTLA4)*(syn_T_APC_Ln2.CD80_CTLA4_CD80) - koff_CTLA4_CD80*syn_T_APC_Ln2.CD80_CTLA4_CD80_CTLA4	binding and unbinding of CTLA4 and CD80-CTLA4-CD80 in synapse
syn_T_APC_Ln2.CTLA4 + syn_T_APC_Ln2.CD86 <-> syn_T_APC_Ln2.CD86_CTLA4	2*kon_CTLA4_CD86*(syn_T_APC_Ln2.CTLA4)*(syn_T_APC_Ln2.CD86) - koff_CTLA4_CD86*syn_T_APC_Ln2.CD86_CTLA4	binding and unbinding of CTLA4 and CD86 in synapse
syn_T_APC_Ln2.CD86_CTLA4 + syn_T_APC_Ln2.CD86 <-> syn_T_APC_Ln2.CD86_CTLA4_CD86	kon_CTLA4_CD86*(syn_T_APC_Ln2.CD86_CTLA4)*(syn_T_APC_Ln2.CD86) - 2*koff_CTLA4_CD86*syn_T_APC_Ln2.CD86_CTLA4_CD86	binding and unbinding of CD86-CTLA4 and CD86 in synapse
syn_T_APC_Ln2.CTLA4 <-> syn_T_APC_Ln2.CTLA4_aCTLA4	4*kon_CTLA4_aCTLA4*(syn_T_APC_Ln2.CTLA4 * V_LN_Ln2.aCTLA4/gamma_LN_aCTLA4) - koff_CTLA4_aCTLA4*syn_T_APC_Ln2.CTLA4_aCTLA4	binding and unbinding of CTLA4 to aCTLA4 on T surface in synapse
syn_T_APC_Ln2.CTLA4_aCTLA4 + syn_T_APC_Ln2.CTLA4 <-> syn_T_APC_Ln2.CTLA4_aCTLA4_CTLA4	2*Chi_CTLA4_aCTLA4*kon_CTLA4_aCTLA4*(syn_T_APC_Ln2.CTLA4 * syn_T_APC_Ln2.CTLA4_aCTLA4) - 2*koff_CTLA4_aCTLA4*syn_T_APC_Ln2.CTLA4_aCTLA4_CTLA4	binding and unbinding of CTLA4 to aCTLA4 on T surface in synapse
syn_T_APC_Ln2.CD80m + syn_T_APC_Ln2.CD80m <-> syn_T_APC_Ln2.CD80	kon_CD80_CD80*(syn_T_APC_Ln2.CD80m)*(syn_T_APC_Ln2.CD80m) - koff_CD80_CD80*syn_T_APC_Ln2.CD80	self-association and dissociation of CD80 monomers in synapse
syn_T_APC_Ln2.CD80m + syn_T_APC_Ln2.PDL1 <-> syn_T_APC_Ln2.PDL1_CD80	kon_CD80_PDL1*(syn_T_APC_Ln2.CD80m)*(syn_T_APC_Ln2.PDL1) - koff_CD80_PDL1*syn_T_APC_Ln2.PDL1_CD80	binding and unbinding of CD80 and PDL1 in synapse
syn_T_APC_Ln2.PDL1_CD80 + syn_T_APC_Ln2.CD28 <-> syn_T_APC_Ln2.PDL1_CD80_CD28	kon_CD28_CD80*(syn_T_APC_Ln2.PDL1_CD80)*(syn_T_APC_Ln2.CD28) - koff_CD28_CD80*syn_T_APC_Ln2.PDL1_CD80_CD28	binding and unbinding of PDL1-CD80 and CD28 in synapse
syn_T_APC_Ln2.PDL1_CD80 + syn_T_APC_Ln2.CTLA4 <-> syn_T_APC_Ln2.PDL1_CD80_CTLA4	2*kon_CTLA4_CD80*(syn_T_APC_Ln2.PDL1_CD80)*(syn_T_APC_Ln2.CTLA4) - koff_CTLA4_CD80*syn_T_APC_Ln2.PDL1_CD80_CTLA4	binding and unbinding of PDL1-CD80 and CTLA4 in synapse
syn_T_APC_Ln2.TPDL1 <-> syn_T_APC_Ln2.TPDL1_aPDL1	2*kon_PDL1_aPDL1*(syn_T_APC_Ln2.TPDL1 * V_LN_Ln2.aPDL1/gamma_LN_aPDL1) - koff_PDL1_aPDL1*syn_T_APC_Ln2.TPDL1_aPDL1	binding and unbinding of PDL1 to aPDL1 on APC surface in synapse
syn_T_APC_Ln2.TPDL1_aPDL1 + syn_T_APC_Ln2.TPDL1 <-> syn_T_APC_Ln2.TPDL1_aPDL1_TPDL1	Chi_PDL1_aPDL1*kon_PDL1_aPDL1*(syn_T_APC_Ln2.TPDL1 * syn_T_APC_Ln2.TPDL1_aPDL1) - 2*koff_PDL1_aPDL1*syn_T_APC_Ln2.TPDL1_aPDL1_TPDL1	binding and unbinding of PDL1 to PDL1-aPDL1 on APC surface in synapse
V_C.Th -> null	k_T0_death*V_C.Th	T cell death in the central compartment
V_P.Th -> null	k_T0_death*V_P.Th	T cell death in the peripheral compartment
V_C.Th -> V_P.Th	q_T0_P_in*V_C.Th	T cell transport into the peripheral compartment
V_P.Th -> V_C.Th	q_T0_P_out*V_P.Th	T cell transport out of the peripheral compartment
V_LN.nT0 -> null	k_Th_act*H_APCh*H_P1*V_LN.nT0	Naive T cell activation
null -> V_LN.aTh	k_Th_act*H_APCh*H_P1*V_LN.nT0*n_T1_clones	Naive T cell activation
V_LN_Ln1.nT0 -> null	k_Th_act*H_APCh_Ln1*H_P1_Ln1*V_LN_Ln1.nT0	Naive T cell activation
null -> V_LN_Ln1.aTh	k_Th_act*H_APCh_Ln1*H_P1_Ln1*V_LN_Ln1.nT0*n_T1_clones	Naive T cell activation
V_LN_Ln1.nT0 -> null	k_Th_act*H_APCh_Ln2*H_P1_Ln2*V_LN_Ln1.nT0	Naive T cell activation
null -> V_LN_Ln1.aTh	k_Th_act*H_APCh_Ln2*H_P1_Ln2*V_LN_Ln1.nT0*n_T1_clones	Naive T cell activation
V_LN_Ln2.nT0 -> null	k_Th_act*H_APCh_other*H_P1_other*V_LN_Ln2.nT0	Naive T cell activation
null -> V_LN_Ln2.aTh	k_Th_act*H_APCh_other*H_P1_other*V_LN_Ln2.nT0*n_T1_clones	Naive T cell activation
V_LN.aTh -> null	(k_T0_pro/N_aTh)*V_LN.aTh	aTh cell proliferation
null -> V_LN.Th	(k_T0_pro/N_aTh)*2^N_aTh*V_LN.aTh	aTh cell proliferation
V_LN.Th -> null	k_T0_death*V_LN.Th	T cell death in the lymph node compartment
V_LN.Th -> V_C.Th	q_T0_LN_out*V_LN.Th	T cell transport out of the lymph node compartment
null -> V_LN.IL2	k_IL2_sec*V_LN.aTh	IL2 secretion from activated T cells
V_LN_Ln1.aTh -> null	(k_T0_pro/N_aTh_Ln1)*V_LN_Ln1.aTh	aTh cell proliferation
null -> V_LN_Ln1.Th	(k_T0_pro/N_aTh_Ln1)*2^N_aTh_Ln1*V_LN_Ln1.aTh	aTh cell proliferation
V_LN_Ln1.Th -> null	k_T0_death*V_LN_Ln1.Th	T cell death in the lymph node compartment
V_LN_Ln1.Th -> V_C.Th	q_T0_LN_out*V_LN_Ln1.Th	T cell transport out of the lymph node compartment
null -> V_LN_Ln1.IL2	k_IL2_sec*V_LN_Ln1.aTh	IL2 secretion from activated T cells
V_LN_Ln2.aTh -> null	(k_T0_pro/N_aTh_Ln2)*V_LN_Ln2.aTh	aTh cell proliferation
null -> V_LN_Ln2.Th	(k_T0_pro/N_aTh_Ln2)*2^N_aTh_Ln2*V_LN_Ln2.aTh	aTh cell proliferation
V_LN_Ln2.Th -> null	k_T0_death*V_LN_Ln2.Th	T cell death in the lymph node compartment
V_LN_Ln2.Th -> V_C.Th	q_T0_LN_out*V_LN_Ln2.Th	T cell transport out of the lymph node compartment
null -> V_LN_Ln2.IL2	k_IL2_sec*V_LN_Ln2.aTh	IL2 secretion from activated T cells
V_T.Th -> V_T.T0	k_Th_Treg*V_T.Th*H_TGFb*H_ArgI_Treg	Differentiation between Treg and Th Cells
V_T.Th -> V_T.Th_exh	k_T0_death*V_T.Th	T cell death in the tumor compartment
V_T.Th -> V_T.Th_exh	k_cell_clear*V_T.Th*(Kc_rec/(C_total^2+Kc_rec))	T cell clearance upon antigen clearance
V_C.Th -> V_T.Th	q_T0_T_in*V_T*V_C.Th*(C_total^2/(C_total^2+Kc_rec))	T cell transport into the tumor compartment
null -> V_T.TGFb	k_TGFb_deg*(TGFbase - V_T.TGFb)*V_T	TGFb secretion by triple-negative breast cancer cells
null -> V_T.TGFb	k_TGFb_Tsec*V_T.T0	TGFb secretion from activated T cells in tumor
null -> V_T.IFNg	k_IFNg_sec*V_T.Th	IFNg secretion from T helper cells in tumor
V_T.IFNg -> null	k_IFNg_deg*V_T.IFNg	IFNg degradtion in tumor
V_T_Ln1.Th -> V_T_Ln1.T0	k_Th_Treg*V_T_Ln1.Th*H_TGFb_Ln1*H_ArgI_Treg_Ln1	Differentiation between Treg and Th Cells
V_T_Ln1.Th -> V_T_Ln1.Th_exh	k_T0_death*V_T_Ln1.Th	T cell death in the tumor compartment
V_T_Ln1.Th -> V_T_Ln1.Th_exh	k_cell_clear*V_T_Ln1.Th*(Kc_rec/(C_total_Ln1^2+Kc_rec))	T cell clearance upon antigen clearance
V_C.Th -> V_T_Ln1.Th	q_T0_T_in*V_T_Ln1*V_C.Th*(C_total_Ln1^2/(C_total_Ln1^2+Kc_rec))	T cell transport into the tumor compartment
null -> V_T_Ln1.TGFb	k_TGFb_deg*(TGFbase - V_T_Ln1.TGFb)*V_T_Ln1	TGFb secretion by triple-negative breast cancer cells
null -> V_T_Ln1.TGFb	k_TGFb_Tsec*V_T_Ln1.T0	TGFb secretion from activated T cells in tumor
null -> V_T_Ln1.IFNg	k_IFNg_sec*V_T_Ln1.Th	IFNg secretion from T helper cells in tumor
V_T_Ln1.IFNg -> null	k_IFNg_deg*V_T_Ln1.IFNg	IFNg degradtion in tumor
V_T_Ln2.Th -> V_T_Ln2.T0	k_Th_Treg*V_T_Ln2.Th*H_TGFb_Ln2*H_ArgI_Treg_Ln2	Differentiation between Treg and Th Cells
V_T_Ln2.Th -> V_T_Ln2.Th_exh	k_T0_death*V_T_Ln2.Th	T cell death in the tumor compartment
V_T_Ln2.Th -> V_T_Ln2.Th_exh	k_cell_clear*V_T_Ln2.Th*(Kc_rec/(C_total_Ln2^2+Kc_rec))	T cell clearance upon antigen clearance
V_C.Th -> V_T_Ln2.Th	q_T0_T_in*V_T_Ln2*V_C.Th*(C_total_Ln2^2/(C_total_Ln2^2+Kc_rec))	T cell transport into the tumor compartment
null -> V_T_Ln2.TGFb	k_TGFb_deg*(TGFbase - V_T_Ln2.TGFb)*V_T_Ln2	TGFb secretion by triple-negative breast cancer cells
null -> V_T_Ln2.TGFb	k_TGFb_Tsec*V_T_Ln2.T0	TGFb secretion from activated T cells in tumor
null -> V_T_Ln2.IFNg	k_IFNg_sec*V_T_Ln2.Th	IFNg secretion from T helper cells in tumor
V_T_Ln2.IFNg -> null	k_IFNg_deg*V_T_Ln2.IFNg	IFNg degradtion in tumor
V_T_other.Th -> V_T_other.T0	k_Th_Treg*V_T_other.Th*H_TGFb_other*H_ArgI_Treg_other	Differentiation between Treg and Th Cells
V_T_other.Th -> V_T_other.Th_exh	k_T0_death*V_T_other.Th	T cell death in the tumor compartment
V_T_other.Th -> V_T_other.Th_exh	k_cell_clear*V_T_other.Th*(Kc_rec/(C_total_other^2+Kc_rec))	T cell clearance upon antigen clearance
V_C.Th -> V_T_other.Th	q_T0_T_in*V_T_other*V_C.Th*(C_total_other^2/(C_total_other^2+Kc_rec))	T cell transport into the tumor compartment
null -> V_T_other.TGFb	k_TGFb_deg*(TGFbase - V_T_other.TGFb)*V_T_other	TGFb secretion by triple-negative breast cancer cells
null -> V_T_other.TGFb	k_TGFb_Tsec*V_T_other.T0	TGFb secretion from activated T cells in tumor
null -> V_T_other.IFNg	k_IFNg_sec*V_T_other.Th	IFNg secretion from T helper cells in tumor
V_T_other.IFNg -> null	k_IFNg_deg*V_T_other.IFNg	IFNg degradtion in tumor
null -> V_T.MDSC	k_MDSC_mig*V_T*(V_T.CCL2/(V_T.CCL2 + CCL2_50))	Recruitment of macrophage to tumor
V_T.MDSC -> null	k_MDSC_death*V_T.MDSC	MDSC death in the tumor compartment
V_T.MDSC -> null	k_cell_clear*V_T.MDSC*(Kc_rec/(C_total^2 + Kc_rec))	MDSC death upon tumor eradication
null -> V_T.CCL2	k_CCL2_sec*C_total	CCL2 secretion by MDSCs and cancer cells
V_T.CCL2 -> null	k_CCL2_deg*V_T.CCL2	CCL2 degradation
V_T.NO -> null	k_NO_deg*V_T.NO	NO degradation
V_T.ArgI -> null	k_ArgI_deg*V_T.ArgI	ArgI degradation
null -> V_T.NO	k_NO_sec*V_T.MDSC	NO secretion from MDSC
null -> V_T.ArgI	k_ArgI_sec*V_T.MDSC	ArgI secretion from MDSC
null -> V_T_Ln1.MDSC	k_MDSC_mig_Ln1*V_T_Ln1*(V_T_Ln1.CCL2/(V_T_Ln1.CCL2 + CCL2_50))	Recruitment of macrophage to tumor
V_T_Ln1.MDSC -> null	k_MDSC_death*V_T_Ln1.MDSC	MDSC death in the tumor compartment
V_T_Ln1.MDSC -> null	k_cell_clear*V_T_Ln1.MDSC*(Kc_rec/(C_total_Ln1^2 + Kc_rec))	MDSC death upon tumor eradication
null -> V_T_Ln1.CCL2	k_CCL2_sec*C_total_Ln1	CCL2 secretion by MDSCs and cancer cells
V_T_Ln1.CCL2 -> null	k_CCL2_deg*V_T_Ln1.CCL2	CCL2 degradation
V_T_Ln1.NO -> null	k_NO_deg*V_T_Ln1.NO	NO degradation
V_T_Ln1.ArgI -> null	k_ArgI_deg*V_T_Ln1.ArgI	ArgI degradation
null -> V_T_Ln1.NO	k_NO_sec*V_T_Ln1.MDSC	NO secretion from MDSC
null -> V_T_Ln1.ArgI	k_ArgI_sec*V_T_Ln1.MDSC	ArgI secretion from MDSC
null -> V_T_Ln2.MDSC	k_MDSC_mig_Ln2*V_T_Ln2*(V_T_Ln2.CCL2/(V_T_Ln2.CCL2 + CCL2_50))	Recruitment of macrophage to tumor
V_T_Ln2.MDSC -> null	k_MDSC_death*V_T_Ln2.MDSC	MDSC death in the tumor compartment
V_T_Ln2.MDSC -> null	k_cell_clear*V_T_Ln2.MDSC*(Kc_rec/(C_total_Ln2^2 + Kc_rec))	MDSC death upon tumor eradication
null -> V_T_Ln2.CCL2	k_CCL2_sec*C_total_Ln2	CCL2 secretion by MDSCs and cancer cells
V_T_Ln2.CCL2 -> null	k_CCL2_deg*V_T_Ln2.CCL2	CCL2 degradation
V_T_Ln2.NO -> null	k_NO_deg*V_T_Ln2.NO	NO degradation
V_T_Ln2.ArgI -> null	k_ArgI_deg*V_T_Ln2.ArgI	ArgI degradation
null -> V_T_Ln2.NO	k_NO_sec*V_T_Ln2.MDSC	NO secretion from MDSC
null -> V_T_Ln2.ArgI	k_ArgI_sec*V_T_Ln2.MDSC	ArgI secretion from MDSC
null -> V_T_other.MDSC	k_MDSC_mig_other*V_T_other*(V_T_other.CCL2/(V_T_other.CCL2 + CCL2_50))	Recruitment of macrophage to tumor
V_T_other.MDSC -> null	k_MDSC_death*V_T_other.MDSC	MDSC death in the tumor compartment
V_T_other.MDSC -> null	k_cell_clear*V_T_other.MDSC*(Kc_rec/(C_total_other^2 + Kc_rec))	MDSC death upon tumor eradication
null -> V_T_other.CCL2	k_CCL2_sec*C_total_other	CCL2 secretion by MDSCs and cancer cells
V_T_other.CCL2 -> null	k_CCL2_deg*V_T_other.CCL2	CCL2 degradation
V_T_other.NO -> null	k_NO_deg*V_T_other.NO	NO degradation
V_T_other.ArgI -> null	k_ArgI_deg*V_T_other.ArgI	ArgI degradation
null -> V_T_other.NO	k_NO_sec*V_T_other.MDSC	NO secretion from MDSC
null -> V_T_other.ArgI	k_ArgI_sec*V_T_other.MDSC	ArgI secretion from MDSC
null -> V_T.Mac_M1	k_Mac_mig*V_T*(V_T.CCL2/(V_T.CCL2 + CCL2_50))	Recruitment of pro-inflammatory M1 macrophage to tumor
V_T.Mac_M1 -> null	k_cell_clear*V_T.Mac_M1*(Kc_rec/(C_total^2 + Kc_rec))	Macrophage death upon tumor eradication
V_T.Mac_M2 -> null	k_cell_clear*V_T.Mac_M2*(Kc_rec/(C_total^2 + Kc_rec))	Macrophage death upon tumor eradication
V_T.Mac_M1 -> null	k_Mac_death*V_T.Mac_M1	Death of macrophage in tumor
V_T.Mac_M2 -> null	k_Mac_death*V_T.Mac_M2	Death of macrophage in tumor
null -> V_T.IL12	k_IL12_sec*V_T.mAPC	Secretion of IL-12 by APC in the tumor
null -> V_T.IL12	k_IL12_Msec*V_T.Mac_M1	Secretion of IL-12 by macrophage in tumor
V_T.IL12 -> null	k_IL12_deg*V_T.IL12	Degradation of IL-12 in tumor
null -> V_T.TGFb	k_TGFb_Msec*V_T.Mac_M2	Secretion of TGFb by macrophage in tumor
null -> V_T.c_vas	k_vas_Msec*V_T.Mac_M2	Secretion of angiogenic factor by macrophage in tumor
null -> V_T.IL10	k_IL10_sec*V_T.Mac_M2	Secretion of IL-10 by macrophage in tumor
V_T.IL10 -> null	k_IL10_deg*V_T.IL10	Degradation of IL-10 in tumor
V_T.Mac_M1 -> V_T.Mac_M2	k_M2_pol*V_T.Mac_M1*(V_T.TGFb/(V_T.TGFb+TGFb_50) + V_T.IL10/(V_T.IL10+IL10_50))	M1 to M2 macrophage polarization in tumor
V_T.Mac_M2 -> V_T.Mac_M1	k_M1_pol*V_T.Mac_M2*(V_T.IL12/(V_T.IL12+IL12_50) + V_T.IFNg/(V_T.IFNg+IFNg_50))	M2 to M1 macrophage polarization in tumor
null -> V_T_Ln1.Mac_M1	k_Mac_mig_Ln1*V_T_Ln1*(V_T_Ln1.CCL2/(V_T_Ln1.CCL2 + CCL2_50))	Recruitment of pro-inflammatory M1 macrophage to tumor
V_T_Ln1.Mac_M1 -> null	k_cell_clear*V_T_Ln1.Mac_M1*(Kc_rec/(C_total_Ln1^2 + Kc_rec))	Macrophage death upon tumor eradication
V_T_Ln1.Mac_M2 -> null	k_cell_clear*V_T_Ln1.Mac_M2*(Kc_rec/(C_total_Ln1^2 + Kc_rec))	Macrophage death upon tumor eradication
V_T_Ln1.Mac_M1 -> null	k_Mac_death*V_T_Ln1.Mac_M1	Death of macrophage in tumor
V_T_Ln1.Mac_M2 -> null	k_Mac_death*V_T_Ln1.Mac_M2	Death of macrophage in tumor
null -> V_T_Ln1.IL12	k_IL12_sec*V_T_Ln1.mAPC	Secretion of IL-12 by APC in the tumor
null -> V_T_Ln1.IL12	k_IL12_Msec*V_T_Ln1.Mac_M1	Secretion of IL-12 by macrophage in tumor
V_T_Ln1.IL12 -> null	k_IL12_deg*V_T_Ln1.IL12	Degradation of IL-12 in tumor
null -> V_T_Ln1.TGFb	k_TGFb_Msec*V_T_Ln1.Mac_M2	Secretion of TGFb by macrophage in tumor
null -> V_T_Ln1.c_vas	k_vas_Msec*V_T_Ln1.Mac_M2	Secretion of angiogenic factor by macrophage in tumor
null -> V_T_Ln1.IL10	k_IL10_sec*V_T_Ln1.Mac_M2	Secretion of IL-10 by macrophage in tumor
V_T_Ln1.IL10 -> null	k_IL10_deg*V_T_Ln1.IL10	Degradation of IL-10 in tumor
V_T_Ln1.Mac_M1 -> V_T_Ln1.Mac_M2	k_M2_pol_Ln1*V_T_Ln1.Mac_M1*(V_T_Ln1.TGFb/(V_T_Ln1.TGFb+TGFb_50) + V_T_Ln1.IL10/(V_T_Ln1.IL10+IL10_50))	M1 to M2 macrophage polarization in tumor
V_T_Ln1.Mac_M2 -> V_T_Ln1.Mac_M1	k_M1_pol*V_T_Ln1.Mac_M2*(V_T_Ln1.IL12/(V_T_Ln1.IL12+IL12_50) + V_T_Ln1.IFNg/(V_T_Ln1.IFNg+IFNg_50))	M2 to M1 macrophage polarization in tumor
null -> V_T_Ln2.Mac_M1	k_Mac_mig_Ln2*V_T_Ln2*(V_T_Ln2.CCL2/(V_T_Ln2.CCL2 + CCL2_50))	Recruitment of pro-inflammatory M1 macrophage to tumor
V_T_Ln2.Mac_M1 -> null	k_cell_clear*V_T_Ln2.Mac_M1*(Kc_rec/(C_total_Ln2^2 + Kc_rec))	Macrophage death upon tumor eradication
V_T_Ln2.Mac_M2 -> null	k_cell_clear*V_T_Ln2.Mac_M2*(Kc_rec/(C_total_Ln2^2 + Kc_rec))	Macrophage death upon tumor eradication
V_T_Ln2.Mac_M1 -> null	k_Mac_death*V_T_Ln2.Mac_M1	Death of macrophage in tumor
V_T_Ln2.Mac_M2 -> null	k_Mac_death*V_T_Ln2.Mac_M2	Death of macrophage in tumor
null -> V_T_Ln2.IL12	k_IL12_sec*V_T_Ln2.mAPC	Secretion of IL-12 by APC in the tumor
null -> V_T_Ln2.IL12	k_IL12_Msec*V_T_Ln2.Mac_M1	Secretion of IL-12 by macrophage in tumor
V_T_Ln2.IL12 -> null	k_IL12_deg*V_T_Ln2.IL12	Degradation of IL-12 in tumor
null -> V_T_Ln2.TGFb	k_TGFb_Msec*V_T_Ln2.Mac_M2	Secretion of TGFb by macrophage in tumor
null -> V_T_Ln2.c_vas	k_vas_Msec*V_T_Ln2.Mac_M2	Secretion of angiogenic factor by macrophage in tumor
null -> V_T_Ln2.IL10	k_IL10_sec*V_T_Ln2.Mac_M2	Secretion of IL-10 by macrophage in tumor
V_T_Ln2.IL10 -> null	k_IL10_deg*V_T_Ln2.IL10	Degradation of IL-10 in tumor
V_T_Ln2.Mac_M1 -> V_T_Ln2.Mac_M2	k_M2_pol_Ln2*V_T_Ln2.Mac_M1*(V_T_Ln2.TGFb/(V_T_Ln2.TGFb+TGFb_50) + V_T_Ln2.IL10/(V_T_Ln2.IL10+IL10_50))	M1 to M2 macrophage polarization in tumor
V_T_Ln2.Mac_M2 -> V_T_Ln2.Mac_M1	k_M1_pol*V_T_Ln2.Mac_M2*(V_T_Ln2.IL12/(V_T_Ln2.IL12+IL12_50) + V_T_Ln2.IFNg/(V_T_Ln2.IFNg+IFNg_50))	M2 to M1 macrophage polarization in tumor
null -> V_T_other.Mac_M1	k_Mac_mig_other*V_T_other*(V_T_other.CCL2/(V_T_other.CCL2 + CCL2_50))	Recruitment of pro-inflammatory M1 macrophage to tumor
V_T_other.Mac_M1 -> null	k_cell_clear*V_T_other.Mac_M1*(Kc_rec/(C_total_other^2 + Kc_rec))	Macrophage death upon tumor eradication
V_T_other.Mac_M2 -> null	k_cell_clear*V_T_other.Mac_M2*(Kc_rec/(C_total_other^2 + Kc_rec))	Macrophage death upon tumor eradication
V_T_other.Mac_M1 -> null	k_Mac_death*V_T_other.Mac_M1	Death of macrophage in tumor
V_T_other.Mac_M2 -> null	k_Mac_death*V_T_other.Mac_M2	Death of macrophage in tumor
null -> V_T_other.IL12	k_IL12_sec*V_T_other.mAPC	Secretion of IL-12 by APC in the tumor
null -> V_T_other.IL12	k_IL12_Msec*V_T_other.Mac_M1	Secretion of IL-12 by macrophage in tumor
V_T_other.IL12 -> null	k_IL12_deg*V_T_other.IL12	Degradation of IL-12 in tumor
null -> V_T_other.TGFb	k_TGFb_Msec*V_T_other.Mac_M2	Secretion of TGFb by macrophage in tumor
null -> V_T_other.c_vas	k_vas_Msec*V_T_other.Mac_M2	Secretion of angiogenic factor by macrophage in tumor
null -> V_T_other.IL10	k_IL10_sec*V_T_other.Mac_M2	Secretion of IL-10 by macrophage in tumor
V_T_other.IL10 -> null	k_IL10_deg*V_T_other.IL10	Degradation of IL-10 in tumor
V_T_other.Mac_M1 -> V_T_other.Mac_M2	k_M2_pol_other*V_T_other.Mac_M1*(V_T_other.TGFb/(V_T_other.TGFb+TGFb_50) + V_T_other.IL10/(V_T_other.IL10+IL10_50))	M1 to M2 macrophage polarization in tumor
V_T_other.Mac_M2 -> V_T_other.Mac_M1	k_M1_pol*V_T_other.Mac_M2*(V_T_other.IL12/(V_T_other.IL12+IL12_50) + V_T_other.IFNg/(V_T_other.IFNg+IFNg_50))	M2 to M1 macrophage polarization in tumor
null -> syn_M_C.PDL1	k_out_PDL1*V_T.IFNg/(V_T.IFNg+IFNg_50_ind)*(1-syn_M_C.PDL1_total/(C1_PDL1_base*r_PDL1_IFNg/A_cell))	Translocation of PDL1 between cell surface and cytoplasm
null -> syn_M_C.PDL2	k_out_PDL1*r_PDL2C1*V_T.IFNg/(V_T.IFNg+IFNg_50_ind)*(1-syn_M_C.PDL2_total/(C1_PDL1_base*r_PDL1_IFNg/A_cell*r_PDL2C1))	Translocation of PDL2 between cell surface and cytoplasm
null -> syn_M_C.PDL1	k_in_PDL1*(C1_PDL1_base/A_cell-syn_M_C.PDL1_total)	Translocation of PDL1 between cell surface and cytoplasm
null -> syn_M_C.PDL2	k_in_PDL1*(C1_PDL1_base/A_cell*r_PDL2C1-syn_M_C.PDL2_total)	Translocation of PDL2 between cell surface and cytoplasm
syn_M_C.CD47 + syn_M_C.SIRPa <-> syn_M_C.CD47_SIRPa	kon_CD47_SIRPa*(syn_M_C.CD47)*(syn_M_C.SIRPa) - koff_CD47_SIRPa*syn_M_C.CD47_SIRPa	binding and unbinding of CD47-SIRPa in synapse
syn_M_C.PD1 + syn_M_C.PDL1 <-> syn_M_C.PD1_PDL1	kon_PD1_PDL1*(syn_M_C.PD1)*(syn_M_C.PDL1) - koff_PD1_PDL1*syn_M_C.PD1_PDL1	binding and unbinding of PD1 PDL1 in synapse
syn_M_C.PD1 + syn_M_C.PDL2 <-> syn_M_C.PD1_PDL2	kon_PD1_PDL2*(syn_M_C.PD1)*(syn_M_C.PDL2) - koff_PD1_PDL2*syn_M_C.PD1_PDL2	binding and unbinding of PD1 PDL2 in synapse
syn_M_C.PD1 <-> syn_M_C.PD1_aPD1	2*kon_PD1_aPD1*(syn_M_C.PD1 * V_T.aPD1/gamma_T_aPD1) - koff_PD1_aPD1*syn_M_C.PD1_aPD1	binding and unbinding of PD1 to aPD1 on macrophage surface in synapse
syn_M_C.PD1_aPD1 + syn_M_C.PD1 <-> syn_M_C.PD1_aPD1_PD1	Chi_PD1_aPD1*kon_PD1_aPD1*(syn_M_C.PD1 * syn_M_C.PD1_aPD1) - 2*koff_PD1_aPD1*syn_M_C.PD1_aPD1_PD1	binding and unbinding of PD1 to PD1-aPD1 on macrophage surface in synapse
syn_M_C.PDL1 <-> syn_M_C.PDL1_aPDL1	2*kon_PDL1_aPDL1*(syn_M_C.PDL1 * V_T.aPDL1/gamma_T_aPDL1) - koff_PDL1_aPDL1*syn_M_C.PDL1_aPDL1	binding and unbinding of PDL1 to aPDL1 on C1 surface in synapse
syn_M_C.PDL1_aPDL1 + syn_M_C.PDL1 <-> syn_M_C.PDL1_aPDL1_PDL1	Chi_PDL1_aPDL1*kon_PDL1_aPDL1*(syn_M_C.PDL1 * syn_M_C.PDL1_aPDL1) - 2*koff_PDL1_aPDL1*syn_M_C.PDL1_aPDL1_PDL1	binding and unbinding of PDL1 to PDL1-aPDL1 on cancer cell surface in synapse
syn_M_C.CD80m + syn_M_C.CD80m <-> syn_M_C.CD80	kon_CD80_CD80*(syn_M_C.CD80m)*(syn_M_C.CD80m) - koff_CD80_CD80*syn_M_C.CD80	self-association and dissociation of CD80 monomers in synapse
syn_M_C.CD80m + syn_M_C.PDL1 <-> syn_M_C.PDL1_CD80	kon_CD80_PDL1*(syn_M_C.CD80m)*(syn_M_C.PDL1) - koff_CD80_PDL1*syn_M_C.PDL1_CD80	binding and unbinding of CD80 and PDL1 in synapse
null -> syn_M_C_Ln1.PDL1	k_out_PDL1*V_T_Ln1.IFNg/(V_T_Ln1.IFNg+IFNg_50_ind)*(1-syn_M_C_Ln1.PDL1_total/(C1_PDL1_base*r_PDL1_IFNg/A_cell))	Translocation of PDL1 between cell surface and cytoplasm
null -> syn_M_C_Ln1.PDL2	k_out_PDL1*r_PDL2C1*V_T_Ln1.IFNg/(V_T_Ln1.IFNg+IFNg_50_ind)*(1-syn_M_C_Ln1.PDL2_total/(C1_PDL1_base*r_PDL1_IFNg/A_cell*r_PDL2C1))	Translocation of PDL2 between cell surface and cytoplasm
null -> syn_M_C_Ln1.PDL1	k_in_PDL1*(C1_PDL1_base/A_cell-syn_M_C_Ln1.PDL1_total)	Translocation of PDL1 between cell surface and cytoplasm
null -> syn_M_C_Ln1.PDL2	k_in_PDL1*(C1_PDL1_base/A_cell*r_PDL2C1-syn_M_C_Ln1.PDL2_total)	Translocation of PDL2 between cell surface and cytoplasm
syn_M_C_Ln1.CD47 + syn_M_C_Ln1.SIRPa <-> syn_M_C_Ln1.CD47_SIRPa	kon_CD47_SIRPa*(syn_M_C_Ln1.CD47)*(syn_M_C_Ln1.SIRPa) - koff_CD47_SIRPa*syn_M_C_Ln1.CD47_SIRPa	binding and unbinding of CD47-SIRPa in synapse
syn_M_C_Ln1.PD1 + syn_M_C_Ln1.PDL1 <-> syn_M_C_Ln1.PD1_PDL1	kon_PD1_PDL1*(syn_M_C_Ln1.PD1)*(syn_M_C_Ln1.PDL1) - koff_PD1_PDL1*syn_M_C_Ln1.PD1_PDL1	binding and unbinding of PD1 PDL1 in synapse
syn_M_C_Ln1.PD1 + syn_M_C_Ln1.PDL2 <-> syn_M_C_Ln1.PD1_PDL2	kon_PD1_PDL2*(syn_M_C_Ln1.PD1)*(syn_M_C_Ln1.PDL2) - koff_PD1_PDL2*syn_M_C_Ln1.PD1_PDL2	binding and unbinding of PD1 PDL2 in synapse
syn_M_C_Ln1.PD1 <-> syn_M_C_Ln1.PD1_aPD1	2*kon_PD1_aPD1*(syn_M_C_Ln1.PD1 * V_T_Ln1.aPD1/gamma_T_aPD1) - koff_PD1_aPD1*syn_M_C_Ln1.PD1_aPD1	binding and unbinding of PD1 to aPD1 on macrophage surface in synapse
syn_M_C_Ln1.PD1_aPD1 + syn_M_C_Ln1.PD1 <-> syn_M_C_Ln1.PD1_aPD1_PD1	Chi_PD1_aPD1*kon_PD1_aPD1*(syn_M_C_Ln1.PD1 * syn_M_C_Ln1.PD1_aPD1) - 2*koff_PD1_aPD1*syn_M_C_Ln1.PD1_aPD1_PD1	binding and unbinding of PD1 to PD1-aPD1 on macrophage surface in synapse
syn_M_C_Ln1.PDL1 <-> syn_M_C_Ln1.PDL1_aPDL1	2*kon_PDL1_aPDL1*(syn_M_C_Ln1.PDL1 * V_T_Ln1.aPDL1/gamma_T_aPDL1) - koff_PDL1_aPDL1*syn_M_C_Ln1.PDL1_aPDL1	binding and unbinding of PDL1 to aPDL1 on C1 surface in synapse
syn_M_C_Ln1.PDL1_aPDL1 + syn_M_C_Ln1.PDL1 <-> syn_M_C_Ln1.PDL1_aPDL1_PDL1	Chi_PDL1_aPDL1*kon_PDL1_aPDL1*(syn_M_C_Ln1.PDL1 * syn_M_C_Ln1.PDL1_aPDL1) - 2*koff_PDL1_aPDL1*syn_M_C_Ln1.PDL1_aPDL1_PDL1	binding and unbinding of PDL1 to PDL1-aPDL1 on cancer cell surface in synapse
syn_M_C_Ln1.CD80m + syn_M_C_Ln1.CD80m <-> syn_M_C_Ln1.CD80	kon_CD80_CD80*(syn_M_C_Ln1.CD80m)*(syn_M_C_Ln1.CD80m) - koff_CD80_CD80*syn_M_C_Ln1.CD80	self-association and dissociation of CD80 monomers in synapse
syn_M_C_Ln1.CD80m + syn_M_C_Ln1.PDL1 <-> syn_M_C_Ln1.PDL1_CD80	kon_CD80_PDL1*(syn_M_C_Ln1.CD80m)*(syn_M_C_Ln1.PDL1) - koff_CD80_PDL1*syn_M_C_Ln1.PDL1_CD80	binding and unbinding of CD80 and PDL1 in synapse
null -> syn_M_C_Ln2.PDL1	k_out_PDL1*V_T_Ln2.IFNg/(V_T_Ln2.IFNg+IFNg_50_ind)*(1-syn_M_C_Ln2.PDL1_total/(C1_PDL1_base*r_PDL1_IFNg/A_cell))	Translocation of PDL1 between cell surface and cytoplasm
null -> syn_M_C_Ln2.PDL2	k_out_PDL1*r_PDL2C1*V_T_Ln2.IFNg/(V_T_Ln2.IFNg+IFNg_50_ind)*(1-syn_M_C_Ln2.PDL2_total/(C1_PDL1_base*r_PDL1_IFNg/A_cell*r_PDL2C1))	Translocation of PDL2 between cell surface and cytoplasm
null -> syn_M_C_Ln2.PDL1	k_in_PDL1*(C1_PDL1_base/A_cell-syn_M_C_Ln2.PDL1_total)	Translocation of PDL1 between cell surface and cytoplasm
null -> syn_M_C_Ln2.PDL2	k_in_PDL1*(C1_PDL1_base/A_cell*r_PDL2C1-syn_M_C_Ln2.PDL2_total)	Translocation of PDL2 between cell surface and cytoplasm
syn_M_C_Ln2.CD47 + syn_M_C_Ln2.SIRPa <-> syn_M_C_Ln2.CD47_SIRPa	kon_CD47_SIRPa*(syn_M_C_Ln2.CD47)*(syn_M_C_Ln2.SIRPa) - koff_CD47_SIRPa*syn_M_C_Ln2.CD47_SIRPa	binding and unbinding of CD47-SIRPa in synapse
syn_M_C_Ln2.PD1 + syn_M_C_Ln2.PDL1 <-> syn_M_C_Ln2.PD1_PDL1	kon_PD1_PDL1*(syn_M_C_Ln2.PD1)*(syn_M_C_Ln2.PDL1) - koff_PD1_PDL1*syn_M_C_Ln2.PD1_PDL1	binding and unbinding of PD1 PDL1 in synapse
syn_M_C_Ln2.PD1 + syn_M_C_Ln2.PDL2 <-> syn_M_C_Ln2.PD1_PDL2	kon_PD1_PDL2*(syn_M_C_Ln2.PD1)*(syn_M_C_Ln2.PDL2) - koff_PD1_PDL2*syn_M_C_Ln2.PD1_PDL2	binding and unbinding of PD1 PDL2 in synapse
syn_M_C_Ln2.PD1 <-> syn_M_C_Ln2.PD1_aPD1	2*kon_PD1_aPD1*(syn_M_C_Ln2.PD1 * V_T_Ln2.aPD1/gamma_T_aPD1) - koff_PD1_aPD1*syn_M_C_Ln2.PD1_aPD1	binding and unbinding of PD1 to aPD1 on macrophage surface in synapse
syn_M_C_Ln2.PD1_aPD1 + syn_M_C_Ln2.PD1 <-> syn_M_C_Ln2.PD1_aPD1_PD1	Chi_PD1_aPD1*kon_PD1_aPD1*(syn_M_C_Ln2.PD1 * syn_M_C_Ln2.PD1_aPD1) - 2*koff_PD1_aPD1*syn_M_C_Ln2.PD1_aPD1_PD1	binding and unbinding of PD1 to PD1-aPD1 on macrophage surface in synapse
syn_M_C_Ln2.PDL1 <-> syn_M_C_Ln2.PDL1_aPDL1	2*kon_PDL1_aPDL1*(syn_M_C_Ln2.PDL1 * V_T_Ln2.aPDL1/gamma_T_aPDL1) - koff_PDL1_aPDL1*syn_M_C_Ln2.PDL1_aPDL1	binding and unbinding of PDL1 to aPDL1 on C1 surface in synapse
syn_M_C_Ln2.PDL1_aPDL1 + syn_M_C_Ln2.PDL1 <-> syn_M_C_Ln2.PDL1_aPDL1_PDL1	Chi_PDL1_aPDL1*kon_PDL1_aPDL1*(syn_M_C_Ln2.PDL1 * syn_M_C_Ln2.PDL1_aPDL1) - 2*koff_PDL1_aPDL1*syn_M_C_Ln2.PDL1_aPDL1_PDL1	binding and unbinding of PDL1 to PDL1-aPDL1 on cancer cell surface in synapse
syn_M_C_Ln2.CD80m + syn_M_C_Ln2.CD80m <-> syn_M_C_Ln2.CD80	kon_CD80_CD80*(syn_M_C_Ln2.CD80m)*(syn_M_C_Ln2.CD80m) - koff_CD80_CD80*syn_M_C_Ln2.CD80	self-association and dissociation of CD80 monomers in synapse
syn_M_C_Ln2.CD80m + syn_M_C_Ln2.PDL1 <-> syn_M_C_Ln2.PDL1_CD80	kon_CD80_PDL1*(syn_M_C_Ln2.CD80m)*(syn_M_C_Ln2.PDL1) - koff_CD80_PDL1*syn_M_C_Ln2.PDL1_CD80	binding and unbinding of CD80 and PDL1 in synapse
null -> syn_M_C_other.PDL1	k_out_PDL1*V_T_other.IFNg/(V_T_other.IFNg+IFNg_50_ind)*(1-syn_M_C_other.PDL1_total/(C1_PDL1_base*r_PDL1_IFNg/A_cell))	Translocation of PDL1 between cell surface and cytoplasm
null -> syn_M_C_other.PDL2	k_out_PDL1*r_PDL2C1*V_T_other.IFNg/(V_T_other.IFNg+IFNg_50_ind)*(1-syn_M_C_other.PDL2_total/(C1_PDL1_base*r_PDL1_IFNg/A_cell*r_PDL2C1))	Translocation of PDL2 between cell surface and cytoplasm
null -> syn_M_C_other.PDL1	k_in_PDL1*(C1_PDL1_base/A_cell-syn_M_C_other.PDL1_total)	Translocation of PDL1 between cell surface and cytoplasm
null -> syn_M_C_other.PDL2	k_in_PDL1*(C1_PDL1_base/A_cell*r_PDL2C1-syn_M_C_other.PDL2_total)	Translocation of PDL2 between cell surface and cytoplasm
syn_M_C_other.CD47 + syn_M_C_other.SIRPa <-> syn_M_C_other.CD47_SIRPa	kon_CD47_SIRPa*(syn_M_C_other.CD47)*(syn_M_C_other.SIRPa) - koff_CD47_SIRPa*syn_M_C_other.CD47_SIRPa	binding and unbinding of CD47-SIRPa in synapse
syn_M_C_other.PD1 + syn_M_C_other.PDL1 <-> syn_M_C_other.PD1_PDL1	kon_PD1_PDL1*(syn_M_C_other.PD1)*(syn_M_C_other.PDL1) - koff_PD1_PDL1*syn_M_C_other.PD1_PDL1	binding and unbinding of PD1 PDL1 in synapse
syn_M_C_other.PD1 + syn_M_C_other.PDL2 <-> syn_M_C_other.PD1_PDL2	kon_PD1_PDL2*(syn_M_C_other.PD1)*(syn_M_C_other.PDL2) - koff_PD1_PDL2*syn_M_C_other.PD1_PDL2	binding and unbinding of PD1 PDL2 in synapse
syn_M_C_other.PD1 <-> syn_M_C_other.PD1_aPD1	2*kon_PD1_aPD1*(syn_M_C_other.PD1 * V_T_other.aPD1/gamma_T_aPD1) - koff_PD1_aPD1*syn_M_C_other.PD1_aPD1	binding and unbinding of PD1 to aPD1 on macrophage surface in synapse
syn_M_C_other.PD1_aPD1 + syn_M_C_other.PD1 <-> syn_M_C_other.PD1_aPD1_PD1	Chi_PD1_aPD1*kon_PD1_aPD1*(syn_M_C_other.PD1 * syn_M_C_other.PD1_aPD1) - 2*koff_PD1_aPD1*syn_M_C_other.PD1_aPD1_PD1	binding and unbinding of PD1 to PD1-aPD1 on macrophage surface in synapse
syn_M_C_other.PDL1 <-> syn_M_C_other.PDL1_aPDL1	2*kon_PDL1_aPDL1*(syn_M_C_other.PDL1 * V_T_other.aPDL1/gamma_T_aPDL1) - koff_PDL1_aPDL1*syn_M_C_other.PDL1_aPDL1	binding and unbinding of PDL1 to aPDL1 on C1 surface in synapse
syn_M_C_other.PDL1_aPDL1 + syn_M_C_other.PDL1 <-> syn_M_C_other.PDL1_aPDL1_PDL1	Chi_PDL1_aPDL1*kon_PDL1_aPDL1*(syn_M_C_other.PDL1 * syn_M_C_other.PDL1_aPDL1) - 2*koff_PDL1_aPDL1*syn_M_C_other.PDL1_aPDL1_PDL1	binding and unbinding of PDL1 to PDL1-aPDL1 on cancer cell surface in synapse
syn_M_C_other.CD80m + syn_M_C_other.CD80m <-> syn_M_C_other.CD80	kon_CD80_CD80*(syn_M_C_other.CD80m)*(syn_M_C_other.CD80m) - koff_CD80_CD80*syn_M_C_other.CD80	self-association and dissociation of CD80 monomers in synapse
syn_M_C_other.CD80m + syn_M_C_other.PDL1 <-> syn_M_C_other.PDL1_CD80	kon_CD80_PDL1*(syn_M_C_other.CD80m)*(syn_M_C_other.PDL1) - koff_CD80_PDL1*syn_M_C_other.PDL1_CD80	binding and unbinding of CD80 and PDL1 in synapse
V_T.C1 -> V_T.C_x	k_M1_phago*V_T.C1*V_T.Mac_M1/(V_T.Mac_M1+K_Mac_C*V_T.C1+cell)*(1-H_Mac_C)*(1-H_IL10_phago)	M1 macrophage-mediated killing of cancer cell
V_T.C2 -> V_T.C_x	k_M1_phago*V_T.C2*V_T.Mac_M1/(V_T.Mac_M1+K_Mac_C*V_T.C2+cell)*(1-H_Mac_C)*(1-H_IL10_phago)	M1 macrophage-mediated killing of cancer cell
V_T.C3 -> V_T.C_x	k_M1_phago*V_T.C3*V_T.Mac_M1/(V_T.Mac_M1+K_Mac_C*V_T.C3+cell)*(1-H_Mac_C)*(1-H_IL10_phago)	M1 macrophage-mediated killing of cancer cell
V_T.C4 -> V_T.C_x	k_M1_phago*V_T.C4*V_T.Mac_M1/(V_T.Mac_M1+K_Mac_C*V_T.C4+cell)*(1-H_Mac_C)*(1-H_IL10_phago)	M1 macrophage-mediated killing of cancer cell
V_T.C5 -> V_T.C_x	k_M1_phago*V_T.C5*V_T.Mac_M1/(V_T.Mac_M1+K_Mac_C*V_T.C5+cell)*(1-H_Mac_C)*(1-H_IL10_phago)	M1 macrophage-mediated killing of cancer cell
V_T_Ln1.C1 -> V_T_Ln1.C_x	k_M1_phago*V_T_Ln1.C1*V_T_Ln1.Mac_M1/(V_T_Ln1.Mac_M1+K_Mac_C*V_T_Ln1.C1+cell)*(1-H_Mac_C_Ln1)*(1-H_IL10_phago_Ln1)	M1 macrophage-mediated killing of cancer cell
V_T_Ln1.C2 -> V_T_Ln1.C_x	k_M1_phago*V_T_Ln1.C2*V_T_Ln1.Mac_M1/(V_T_Ln1.Mac_M1+K_Mac_C*V_T_Ln1.C2+cell)*(1-H_Mac_C_Ln1)*(1-H_IL10_phago_Ln1)	M1 macrophage-mediated killing of cancer cell
V_T_Ln1.C3 -> V_T_Ln1.C_x	k_M1_phago*V_T_Ln1.C3*V_T_Ln1.Mac_M1/(V_T_Ln1.Mac_M1+K_Mac_C*V_T_Ln1.C3+cell)*(1-H_Mac_C_Ln1)*(1-H_IL10_phago_Ln1)	M1 macrophage-mediated killing of cancer cell
V_T_Ln1.C4 -> V_T_Ln1.C_x	k_M1_phago*V_T_Ln1.C4*V_T_Ln1.Mac_M1/(V_T_Ln1.Mac_M1+K_Mac_C*V_T_Ln1.C4+cell)*(1-H_Mac_C_Ln1)*(1-H_IL10_phago_Ln1)	M1 macrophage-mediated killing of cancer cell
V_T_Ln1.C5 -> V_T_Ln1.C_x	k_M1_phago*V_T_Ln1.C5*V_T_Ln1.Mac_M1/(V_T_Ln1.Mac_M1+K_Mac_C*V_T_Ln1.C5+cell)*(1-H_Mac_C_Ln1)*(1-H_IL10_phago_Ln1)	M1 macrophage-mediated killing of cancer cell
V_T_Ln2.C1 -> V_T_Ln2.C_x	k_M1_phago*V_T_Ln2.C1*V_T_Ln2.Mac_M1/(V_T_Ln2.Mac_M1+K_Mac_C*V_T_Ln2.C1+cell)*(1-H_Mac_C_Ln2)*(1-H_IL10_phago_Ln2)	M1 macrophage-mediated killing of cancer cell
V_T_Ln2.C2 -> V_T_Ln2.C_x	k_M1_phago*V_T_Ln2.C2*V_T_Ln2.Mac_M1/(V_T_Ln2.Mac_M1+K_Mac_C*V_T_Ln2.C2+cell)*(1-H_Mac_C_Ln2)*(1-H_IL10_phago_Ln2)	M1 macrophage-mediated killing of cancer cell
V_T_Ln2.C3 -> V_T_Ln2.C_x	k_M1_phago*V_T_Ln2.C3*V_T_Ln2.Mac_M1/(V_T_Ln2.Mac_M1+K_Mac_C*V_T_Ln2.C3+cell)*(1-H_Mac_C_Ln2)*(1-H_IL10_phago_Ln2)	M1 macrophage-mediated killing of cancer cell
V_T_Ln2.C4 -> V_T_Ln2.C_x	k_M1_phago*V_T_Ln2.C4*V_T_Ln2.Mac_M1/(V_T_Ln2.Mac_M1+K_Mac_C*V_T_Ln2.C4+cell)*(1-H_Mac_C_Ln2)*(1-H_IL10_phago_Ln2)	M1 macrophage-mediated killing of cancer cell
V_T_Ln2.C5 -> V_T_Ln2.C_x	k_M1_phago*V_T_Ln2.C5*V_T_Ln2.Mac_M1/(V_T_Ln2.Mac_M1+K_Mac_C*V_T_Ln2.C5+cell)*(1-H_Mac_C_Ln2)*(1-H_IL10_phago_Ln2)	M1 macrophage-mediated killing of cancer cell
V_T_other.C1 -> V_T_other.C_x	k_M1_phago*V_T_other.C1*V_T_other.Mac_M1/(V_T_other.Mac_M1+K_Mac_C*V_T_other.C1+cell)*(1-H_Mac_C_other)*(1-H_IL10_phago_other)	M1 macrophage-mediated killing of cancer cell
V_T_other.C2 -> V_T_other.C_x	k_M1_phago*V_T_other.C2*V_T_other.Mac_M1/(V_T_other.Mac_M1+K_Mac_C*V_T_other.C2+cell)*(1-H_Mac_C_other)*(1-H_IL10_phago_other)	M1 macrophage-mediated killing of cancer cell
V_T_other.C3 -> V_T_other.C_x	k_M1_phago*V_T_other.C3*V_T_other.Mac_M1/(V_T_other.Mac_M1+K_Mac_C*V_T_other.C3+cell)*(1-H_Mac_C_other)*(1-H_IL10_phago_other)	M1 macrophage-mediated killing of cancer cell
V_T_other.C4 -> V_T_other.C_x	k_M1_phago*V_T_other.C4*V_T_other.Mac_M1/(V_T_other.Mac_M1+K_Mac_C*V_T_other.C4+cell)*(1-H_Mac_C_other)*(1-H_IL10_phago_other)	M1 macrophage-mediated killing of cancer cell
V_T_other.C5 -> V_T_other.C_x	k_M1_phago*V_T_other.C5*V_T_other.Mac_M1/(V_T_other.Mac_M1+K_Mac_C*V_T_other.C5+cell)*(1-H_Mac_C_other)*(1-H_IL10_phago_other)	M1 macrophage-mediated killing of cancer cell

## Sheet: Rules
Rule
V_T = V_Tmin+((V_T.C_x+C_total)*vol_cell+(V_T.T1_exh+V_T.Th_exh+T_total)*vol_Tcell)/Ve_T+M_total*vol_Mcell/Ve_T
C_total = 0*cell+ V_T.C1+ V_T.C2+ V_T.C3+ V_T.C4+ V_T.C5
T_total = 0*cell+V_T.T0+V_T.T1+V_T.T2+V_T.T3+V_T.T4+V_T.T5+V_T.T6+V_T.T7+V_T.T8+V_T.Th
Tcyt_total = 0*cell+V_T.T1+V_T.T2+V_T.T3+V_T.T4+V_T.T5+V_T.T6+V_T.T7+V_T.T8
C1_Tcyt_total = 0*cell+V_T.T1+V_T.T2+V_T.T3+V_T.T4+V_T.T5+V_T.T6+V_T.T7+V_T.T8
C2_Tcyt_total = 0*cell+V_T.T1+V_T.T2+V_T.T3+V_T.T4+V_T.T5+V_T.T6+V_T.T7+V_T.T8
C3_Tcyt_total = 0*cell+V_T.T1+V_T.T2+V_T.T3+V_T.T4+V_T.T5+V_T.T6+V_T.T7+V_T.T8
C4_Tcyt_total = 0*cell+V_T.T1+V_T.T2+V_T.T3+V_T.T4+V_T.T5+V_T.T6+V_T.T7+V_T.T8
C5_Tcyt_total = 0*cell+V_T.T1+V_T.T2+V_T.T3+V_T.T4+V_T.T5+V_T.T6+V_T.T7+V_T.T8
R_Tcell = 0*cell/day+(k_C1_death+k_C1_therapy)*V_T.C1+k_C_T1*V_T.C1*C1_Tcyt_total/(K_T_C*V_T.C1+C1_Tcyt_total+cell)*C1_Tcyt_total/(C1_Tcyt_total+K_T_Treg*Tregs_+cell)*(1-H_TGFb_Teff)*(1-H_PD1_C1)*(1-H_MDSC)+(k_C2_death+k_C2_therapy)*V_T.C2+k_C_T1*V_T.C2*C2_Tcyt_total/(K_T_C*V_T.C2+C2_Tcyt_total+cell)*C2_Tcyt_total/(C2_Tcyt_total+K_T_Treg*Tregs_+cell)*(1-H_TGFb_Teff)*(1-H_PD1_C1)*(1-H_MDSC)+(k_C3_…
V_T_Ln1 = V_Tmin+((V_T_Ln1.C_x+C_total_Ln1)*vol_cell+(V_T_Ln1.T1_exh+V_T_Ln1.Th_exh+T_total_Ln1)*vol_Tcell)/Ve_T+M_total_Ln1*vol_Mcell/Ve_T
C_total_Ln1 = 0*cell+ V_T_Ln1.C1+ V_T_Ln1.C2+ V_T_Ln1.C3+ V_T_Ln1.C4+ V_T_Ln1.C5
T_total_Ln1 = 0*cell+V_T_Ln1.T0+V_T_Ln1.T1+V_T_Ln1.T2+V_T_Ln1.T3+V_T_Ln1.T4+V_T_Ln1.T5+V_T_Ln1.T6+V_T_Ln1.T7+V_T_Ln1.T8+V_T_Ln1.Th
Tcyt_total_Ln1 = 0*cell+V_T_Ln1.T1+V_T_Ln1.T2+V_T_Ln1.T3+V_T_Ln1.T4+V_T_Ln1.T5+V_T_Ln1.T6+V_T_Ln1.T7+V_T_Ln1.T8
C1_Tcyt_total_Ln1 = 0*cell+V_T_Ln1.T1+V_T_Ln1.T2+V_T_Ln1.T3+V_T_Ln1.T4+V_T_Ln1.T5+V_T_Ln1.T6+V_T_Ln1.T7+V_T_Ln1.T8
C2_Tcyt_total_Ln1 = 0*cell+V_T_Ln1.T1+V_T_Ln1.T2+V_T_Ln1.T3+V_T_Ln1.T4+V_T_Ln1.T5+V_T_Ln1.T6+V_T_Ln1.T7+V_T_Ln1.T8
C3_Tcyt_total_Ln1 = 0*cell+V_T_Ln1.T1+V_T_Ln1.T2+V_T_Ln1.T3+V_T_Ln1.T4+V_T_Ln1.T5+V_T_Ln1.T6+V_T_Ln1.T7+V_T_Ln1.T8
C4_Tcyt_total_Ln1 = 0*cell+V_T_Ln1.T1+V_T_Ln1.T2+V_T_Ln1.T3+V_T_Ln1.T4+V_T_Ln1.T5+V_T_Ln1.T6+V_T_Ln1.T7+V_T_Ln1.T8
C5_Tcyt_total_Ln1 = 0*cell+V_T_Ln1.T1+V_T_Ln1.T2+V_T_Ln1.T3+V_T_Ln1.T4+V_T_Ln1.T5+V_T_Ln1.T6+V_T_Ln1.T7+V_T_Ln1.T8
R_Tcell_Ln1 = 0*cell/day+(k_C1_death_Ln1+k_C1_therapy_Ln1)*V_T_Ln1.C1+k_C_T1*V_T_Ln1.C1*C1_Tcyt_total_Ln1/(K_T_C*V_T_Ln1.C1+C1_Tcyt_total_Ln1+cell)*C1_Tcyt_total_Ln1/(C1_Tcyt_total_Ln1+K_T_Treg*Tregs__Ln1+cell)*(1-H_TGFb_Teff_Ln1)*(1-H_PD1_C1_Ln1)*(1-H_MDSC_Ln1)+(k_C2_death_Ln1+k_C2_therapy_Ln1)*V_T_Ln1.C2+k_C_T1*V_T_Ln1.C2*C2_Tcyt_total_Ln1/(K_T_C*V_T_Ln1.C2+C2_Tcyt_total_Ln1+cell)*C2_Tcyt_total…
V_T_Ln2 = V_Tmin+((V_T_Ln2.C_x+C_total_Ln2)*vol_cell+(V_T_Ln2.T1_exh+V_T_Ln2.Th_exh+T_total_Ln2)*vol_Tcell)/Ve_T+M_total_Ln2*vol_Mcell/Ve_T
C_total_Ln2 = 0*cell+ V_T_Ln2.C1+ V_T_Ln2.C2+ V_T_Ln2.C3+ V_T_Ln2.C4+ V_T_Ln2.C5
T_total_Ln2 = 0*cell+V_T_Ln2.T0+V_T_Ln2.T1+V_T_Ln2.T2+V_T_Ln2.T3+V_T_Ln2.T4+V_T_Ln2.T5+V_T_Ln2.T6+V_T_Ln2.T7+V_T_Ln2.T8+V_T_Ln2.Th
Tcyt_total_Ln2 = 0*cell+V_T_Ln2.T1+V_T_Ln2.T2+V_T_Ln2.T3+V_T_Ln2.T4+V_T_Ln2.T5+V_T_Ln2.T6+V_T_Ln2.T7+V_T_Ln2.T8
C1_Tcyt_total_Ln2 = 0*cell+V_T_Ln2.T1+V_T_Ln2.T2+V_T_Ln2.T3+V_T_Ln2.T4+V_T_Ln2.T5+V_T_Ln2.T6+V_T_Ln2.T7+V_T_Ln2.T8
C2_Tcyt_total_Ln2 = 0*cell+V_T_Ln2.T1+V_T_Ln2.T2+V_T_Ln2.T3+V_T_Ln2.T4+V_T_Ln2.T5+V_T_Ln2.T6+V_T_Ln2.T7+V_T_Ln2.T8
C3_Tcyt_total_Ln2 = 0*cell+V_T_Ln2.T1+V_T_Ln2.T2+V_T_Ln2.T3+V_T_Ln2.T4+V_T_Ln2.T5+V_T_Ln2.T6+V_T_Ln2.T7+V_T_Ln2.T8
C4_Tcyt_total_Ln2 = 0*cell+V_T_Ln2.T1+V_T_Ln2.T2+V_T_Ln2.T3+V_T_Ln2.T4+V_T_Ln2.T5+V_T_Ln2.T6+V_T_Ln2.T7+V_T_Ln2.T8
C5_Tcyt_total_Ln2 = 0*cell+V_T_Ln2.T1+V_T_Ln2.T2+V_T_Ln2.T3+V_T_Ln2.T4+V_T_Ln2.T5+V_T_Ln2.T6+V_T_Ln2.T7+V_T_Ln2.T8
R_Tcell_Ln2 = 0*cell/day+(k_C1_death_Ln2+k_C1_therapy_Ln2)*V_T_Ln2.C1+k_C_T1*V_T_Ln2.C1*C1_Tcyt_total_Ln2/(K_T_C*V_T_Ln2.C1+C1_Tcyt_total_Ln2+cell)*C1_Tcyt_total_Ln2/(C1_Tcyt_total_Ln2+K_T_Treg*Tregs__Ln2+cell)*(1-H_TGFb_Teff_Ln2)*(1-H_PD1_C1_Ln2)*(1-H_MDSC_Ln2)+(k_C2_death_Ln2+k_C2_therapy_Ln2)*V_T_Ln2.C2+k_C_T1*V_T_Ln2.C2*C2_Tcyt_total_Ln2/(K_T_C*V_T_Ln2.C2+C2_Tcyt_total_Ln2+cell)*C2_Tcyt_total…
V_T_other = V_Tmin+((V_T_other.C_x+C_total_other)*vol_cell+(V_T_other.T1_exh+V_T_other.Th_exh+T_total_other)*vol_Tcell)/Ve_T+M_total_other*vol_Mcell/Ve_T
C_total_other = 0*cell+ V_T_other.C1+ V_T_other.C2+ V_T_other.C3+ V_T_other.C4+ V_T_other.C5
T_total_other = 0*cell+V_T_other.T0+V_T_other.T1+V_T_other.T2+V_T_other.T3+V_T_other.T4+V_T_other.T5+V_T_other.T6+V_T_other.T7+V_T_other.T8+V_T_other.Th
Tcyt_total_other = 0*cell+V_T_other.T1+V_T_other.T2+V_T_other.T3+V_T_other.T4+V_T_other.T5+V_T_other.T6+V_T_other.T7+V_T_other.T8
C1_Tcyt_total_other = 0*cell+V_T_other.T1+V_T_other.T2+V_T_other.T3+V_T_other.T4+V_T_other.T5+V_T_other.T6+V_T_other.T7+V_T_other.T8
C2_Tcyt_total_other = 0*cell+V_T_other.T1+V_T_other.T2+V_T_other.T3+V_T_other.T4+V_T_other.T5+V_T_other.T6+V_T_other.T7+V_T_other.T8
C3_Tcyt_total_other = 0*cell+V_T_other.T1+V_T_other.T2+V_T_other.T3+V_T_other.T4+V_T_other.T5+V_T_other.T6+V_T_other.T7+V_T_other.T8
C4_Tcyt_total_other = 0*cell+V_T_other.T1+V_T_other.T2+V_T_other.T3+V_T_other.T4+V_T_other.T5+V_T_other.T6+V_T_other.T7+V_T_other.T8
C5_Tcyt_total_other = 0*cell+V_T_other.T1+V_T_other.T2+V_T_other.T3+V_T_other.T4+V_T_other.T5+V_T_other.T6+V_T_other.T7+V_T_other.T8
R_Tcell_other = 0*cell/day+(k_C1_death_other+k_C1_therapy_other)*V_T_other.C1+k_C_T1*V_T_other.C1*C1_Tcyt_total_other/(K_T_C*V_T_other.C1+C1_Tcyt_total_other+cell)*C1_Tcyt_total_other/(C1_Tcyt_total_other+K_T_Treg*Tregs__other+cell)*(1-H_TGFb_Teff_other)*(1-H_PD1_C1_other)*(1-H_MDSC_other)+(k_C2_death_other+k_C2_therapy_other)*V_T_other.C2+k_C_T1*V_T_other.C2*C2_Tcyt_total_other/(K_T_C*V_T_other.…
T_total_LN = 0*cell+V_LN.T0+V_LN.T1+V_LN.T2+V_LN.T3+V_LN.T4+V_LN.T5+V_LN.T6+V_LN.T7+V_LN.T8+V_LN.Th
T_total_LN_Ln1 = 0*cell+V_LN_Ln1.T0+V_LN_Ln1.T1+V_LN_Ln1.T2+V_LN_Ln1.T3+V_LN_Ln1.T4+V_LN_Ln1.T5+V_LN_Ln1.T6+V_LN_Ln1.T7+V_LN_Ln1.T8+V_LN_Ln1.Th
T_total_LN_Ln2 = 0*cell+V_LN_Ln2.T0+V_LN_Ln2.T1+V_LN_Ln2.T2+V_LN_Ln2.T3+V_LN_Ln2.T4+V_LN_Ln2.T5+V_LN_Ln2.T6+V_LN_Ln2.T7+V_LN_Ln2.T8+V_LN_Ln2.Th
C_max = V_T.K
C_max_Ln1 = V_T_Ln1.K
C_max_Ln2 = V_T_Ln2.K
C_max_other = V_T_other.K
Tregs_ = V_T.T0
Tregs__Ln1 = V_T_Ln1.T0
Tregs__Ln2 = V_T_Ln2.T0
Tregs__other = V_T_other.T0
N_aT = N0 + N_costim*H_CD28_APC + N_IL2_CD8*V_LN.IL2/(IL2_50+V_LN.IL2)
N_aT0 = N0 + N_costim*H_CD28_APC + N_IL2_CD4*V_LN.IL2/(IL2_50+V_LN.IL2)
N_aT_Ln1 = N0_Ln1 + N_costim_Ln1*H_CD28_APC_Ln1 + N_IL2_CD8_Ln1*V_LN_Ln1.IL2/(IL2_50+V_LN_Ln1.IL2)
N_aT0_Ln1 = N0_Ln1 + N_costim_Ln1*H_CD28_APC_Ln1 + N_IL2_CD4_Ln1*V_LN_Ln1.IL2/(IL2_50+V_LN_Ln1.IL2)
N_aT_Ln2 = N0_Ln2 + N_costim_Ln2*H_CD28_APC_Ln2 + N_IL2_CD8_Ln2*V_LN_Ln2.IL2/(IL2_50+V_LN_Ln2.IL2)
N_aT0_Ln2 = N0_Ln2 + N_costim_Ln2*H_CD28_APC_Ln2 + N_IL2_CD4_Ln2*V_LN_Ln2.IL2/(IL2_50+V_LN_Ln2.IL2)
H_APC = n_sites_APC*V_LN.mAPC/(n_sites_APC*V_LN.mAPC+V_LN.nT0*n_T0_clones+cell)
H_mAPC = n_sites_APC*V_LN.mAPC/(n_sites_APC*V_LN.mAPC+V_LN.nT1*n_T1_clones+cell)
H_APCh = n_sites_APC*V_LN.mAPC/(n_sites_APC*V_LN.mAPC+V_LN.nT0*n_T1_clones+cell)
H_APC_Ln1 = n_sites_APC*V_LN_Ln1.mAPC_Ln1/(n_sites_APC*V_LN_Ln1.mAPC_Ln1+V_LN_Ln1.nT0*n_T0_clones+cell)
H_mAPC_Ln1 = n_sites_APC*V_LN_Ln1.mAPC_Ln1/(n_sites_APC*V_LN_Ln1.mAPC_Ln1+V_LN_Ln1.nT1*n_T1_clones+cell)
H_APCh_Ln1 = n_sites_APC*V_LN_Ln1.mAPC_Ln1/(n_sites_APC*V_LN_Ln1.mAPC_Ln1+V_LN_Ln1.nT0*n_T1_clones+cell)
H_APC_Ln2 = n_sites_APC*V_LN_Ln1.mAPC_Ln2/(n_sites_APC*V_LN_Ln1.mAPC_Ln2+V_LN_Ln1.nT0*n_T0_clones+cell)
H_mAPC_Ln2 = n_sites_APC*V_LN_Ln1.mAPC_Ln2/(n_sites_APC*V_LN_Ln1.mAPC_Ln2+V_LN_Ln1.nT1*n_T1_clones+cell)
H_APCh_Ln2 = n_sites_APC*V_LN_Ln1.mAPC_Ln2/(n_sites_APC*V_LN_Ln1.mAPC_Ln2+V_LN_Ln1.nT0*n_T1_clones+cell)
H_APC_other = n_sites_APC*V_LN_Ln2.mAPC_other/(n_sites_APC*V_LN_Ln2.mAPC_other+V_LN_Ln2.nT0*n_T0_clones+cell)
H_mAPC_other = n_sites_APC*V_LN_Ln2.mAPC_other/(n_sites_APC*V_LN_Ln2.mAPC_other+V_LN_Ln2.nT1*n_T1_clones+cell)
H_APCh_other = n_sites_APC*V_LN_Ln2.mAPC_other/(n_sites_APC*V_LN_Ln2.mAPC_other+V_LN_Ln2.nT0*n_T1_clones+cell)
pTCR_p0_MHC_tot = k_M1p0_TCR_off/(k_M1p0_TCR_off+phi_M1p0_TCR)*(k_M1p0_TCR_p/(k_M1p0_TCR_off+k_M1p0_TCR_p))^N_M1p0_TCR*(0.5*(A_s.M1p0/n_T0_clones+TCR_p0_tot+k_M1p0_TCR_off/k_M1p0_TCR_on-TCR_p0_tot*sqrt(((A_s.M1p0/n_T0_clones+TCR_p0_tot+k_M1p0_TCR_off/k_M1p0_TCR_on)/TCR_p0_tot)^2-4*A_s.M1p0/n_T0_clones/TCR_p0_tot)))
H_P0 = pTCR_p0_MHC_tot/(pTCR_p0_MHC_tot+p0_50)
pTCR_p0_MHC_tot_Ln1 = k_M1p0_TCR_off/(k_M1p0_TCR_off+phi_M1p0_TCR)*(k_M1p0_TCR_p/(k_M1p0_TCR_off+k_M1p0_TCR_p))^N_M1p0_TCR*(0.5*(A_s_Ln1.M1p0/n_T0_clones+TCR_p0_tot+k_M1p0_TCR_off/k_M1p0_TCR_on-TCR_p0_tot*sqrt(((A_s_Ln1.M1p0/n_T0_clones+TCR_p0_tot+k_M1p0_TCR_off/k_M1p0_TCR_on)/TCR_p0_tot)^2-4*A_s_Ln1.M1p0/n_T0_clones/TCR_p0_tot)))
H_P0_Ln1 = pTCR_p0_MHC_tot_Ln1/(pTCR_p0_MHC_tot_Ln1+p0_50)
pTCR_p0_MHC_tot_Ln2 = k_M1p0_TCR_off/(k_M1p0_TCR_off+phi_M1p0_TCR)*(k_M1p0_TCR_p/(k_M1p0_TCR_off+k_M1p0_TCR_p))^N_M1p0_TCR*(0.5*(A_s_Ln2.M1p0/n_T0_clones+TCR_p0_tot+k_M1p0_TCR_off/k_M1p0_TCR_on-TCR_p0_tot*sqrt(((A_s_Ln2.M1p0/n_T0_clones+TCR_p0_tot+k_M1p0_TCR_off/k_M1p0_TCR_on)/TCR_p0_tot)^2-4*A_s_Ln2.M1p0/n_T0_clones/TCR_p0_tot)))
H_P0_Ln2 = pTCR_p0_MHC_tot_Ln2/(pTCR_p0_MHC_tot_Ln2+p0_50)
pTCR_p0_MHC_tot_other = k_M1p0_TCR_off/(k_M1p0_TCR_off+phi_M1p0_TCR)*(k_M1p0_TCR_p/(k_M1p0_TCR_off+k_M1p0_TCR_p))^N_M1p0_TCR*(0.5*(A_s_other.M1p0/n_T0_clones+TCR_p0_tot+k_M1p0_TCR_off/k_M1p0_TCR_on-TCR_p0_tot*sqrt(((A_s_other.M1p0/n_T0_clones+TCR_p0_tot+k_M1p0_TCR_off/k_M1p0_TCR_on)/TCR_p0_tot)^2-4*A_s_other.M1p0/n_T0_clones/TCR_p0_tot)))
H_P0_other = pTCR_p0_MHC_tot_other/(pTCR_p0_MHC_tot_other+p0_50)
pTCR_p1_MHC_tot = k_M1p1_TCR_off/(k_M1p1_TCR_off+phi_M1p1_TCR)*(k_M1p1_TCR_p/(k_M1p1_TCR_off+k_M1p1_TCR_p))^N_M1p1_TCR*(0.5*(A_s.M1p1/n_T1_clones+TCR_p1_tot+k_M1p1_TCR_off/k_M1p1_TCR_on-TCR_p1_tot*sqrt(((A_s.M1p1/n_T1_clones+TCR_p1_tot+k_M1p1_TCR_off/k_M1p1_TCR_on)/TCR_p1_tot)^2-4*A_s.M1p1/n_T1_clones/TCR_p1_tot)))
H_P1 = pTCR_p1_MHC_tot/(pTCR_p1_MHC_tot+p1_50)
pTCR_p1_MHC_tot_Ln1 = k_M1p1_TCR_off/(k_M1p1_TCR_off+phi_M1p1_TCR)*(k_M1p1_TCR_p/(k_M1p1_TCR_off+k_M1p1_TCR_p))^N_M1p1_TCR*(0.5*(A_s_Ln1.M1p1/n_T1_clones+TCR_p1_tot+k_M1p1_TCR_off/k_M1p1_TCR_on-TCR_p1_tot*sqrt(((A_s_Ln1.M1p1/n_T1_clones+TCR_p1_tot+k_M1p1_TCR_off/k_M1p1_TCR_on)/TCR_p1_tot)^2-4*A_s_Ln1.M1p1/n_T1_clones/TCR_p1_tot)))
H_P1_Ln1 = pTCR_p1_MHC_tot_Ln1/(pTCR_p1_MHC_tot_Ln1+p1_50)
pTCR_p1_MHC_tot_Ln2 = k_M1p1_TCR_off/(k_M1p1_TCR_off+phi_M1p1_TCR)*(k_M1p1_TCR_p/(k_M1p1_TCR_off+k_M1p1_TCR_p))^N_M1p1_TCR*(0.5*(A_s_Ln2.M1p1/n_T1_clones+TCR_p1_tot+k_M1p1_TCR_off/k_M1p1_TCR_on-TCR_p1_tot*sqrt(((A_s_Ln2.M1p1/n_T1_clones+TCR_p1_tot+k_M1p1_TCR_off/k_M1p1_TCR_on)/TCR_p1_tot)^2-4*A_s_Ln2.M1p1/n_T1_clones/TCR_p1_tot)))
H_P1_Ln2 = pTCR_p1_MHC_tot_Ln2/(pTCR_p1_MHC_tot_Ln2+p1_50)
pTCR_p1_MHC_tot_other = k_M1p1_TCR_off/(k_M1p1_TCR_off+phi_M1p1_TCR)*(k_M1p1_TCR_p/(k_M1p1_TCR_off+k_M1p1_TCR_p))^N_M1p1_TCR*(0.5*(A_s_other.M1p1/n_T1_clones+TCR_p1_tot+k_M1p1_TCR_off/k_M1p1_TCR_on-TCR_p1_tot*sqrt(((A_s_other.M1p1/n_T1_clones+TCR_p1_tot+k_M1p1_TCR_off/k_M1p1_TCR_on)/TCR_p1_tot)^2-4*A_s_other.M1p1/n_T1_clones/TCR_p1_tot)))
H_P1_other = pTCR_p1_MHC_tot_other/(pTCR_p1_MHC_tot_other+p1_50)
pTCR_p2_MHC_tot = k_M1p2_TCR_off/(k_M1p2_TCR_off+phi_M1p2_TCR)*(k_M1p2_TCR_p/(k_M1p2_TCR_off+k_M1p2_TCR_p))^N_M1p2_TCR*(0.5*(A_s.M1p2/n_T2_clones+TCR_p2_tot+k_M1p2_TCR_off/k_M1p2_TCR_on-TCR_p2_tot*sqrt(((A_s.M1p2/n_T2_clones+TCR_p2_tot+k_M1p2_TCR_off/k_M1p2_TCR_on)/TCR_p2_tot)^2-4*A_s.M1p2/n_T2_clones/TCR_p2_tot)))
H_P2 = pTCR_p2_MHC_tot/(pTCR_p2_MHC_tot+p2_50)
pTCR_p2_MHC_tot_Ln1 = k_M1p2_TCR_off/(k_M1p2_TCR_off+phi_M1p2_TCR)*(k_M1p2_TCR_p/(k_M1p2_TCR_off+k_M1p2_TCR_p))^N_M1p2_TCR*(0.5*(A_s_Ln1.M1p2/n_T2_clones+TCR_p2_tot+k_M1p2_TCR_off/k_M1p2_TCR_on-TCR_p2_tot*sqrt(((A_s_Ln1.M1p2/n_T2_clones+TCR_p2_tot+k_M1p2_TCR_off/k_M1p2_TCR_on)/TCR_p2_tot)^2-4*A_s_Ln1.M1p2/n_T2_clones/TCR_p2_tot)))
H_P2_Ln1 = pTCR_p2_MHC_tot_Ln1/(pTCR_p2_MHC_tot_Ln1+p2_50)
pTCR_p2_MHC_tot_Ln2 = k_M1p2_TCR_off/(k_M1p2_TCR_off+phi_M1p2_TCR)*(k_M1p2_TCR_p/(k_M1p2_TCR_off+k_M1p2_TCR_p))^N_M1p2_TCR*(0.5*(A_s_Ln2.M1p2/n_T2_clones+TCR_p2_tot+k_M1p2_TCR_off/k_M1p2_TCR_on-TCR_p2_tot*sqrt(((A_s_Ln2.M1p2/n_T2_clones+TCR_p2_tot+k_M1p2_TCR_off/k_M1p2_TCR_on)/TCR_p2_tot)^2-4*A_s_Ln2.M1p2/n_T2_clones/TCR_p2_tot)))
H_P2_Ln2 = pTCR_p2_MHC_tot_Ln2/(pTCR_p2_MHC_tot_Ln2+p2_50)
pTCR_p2_MHC_tot_other = k_M1p2_TCR_off/(k_M1p2_TCR_off+phi_M1p2_TCR)*(k_M1p2_TCR_p/(k_M1p2_TCR_off+k_M1p2_TCR_p))^N_M1p2_TCR*(0.5*(A_s_other.M1p2/n_T2_clones+TCR_p2_tot+k_M1p2_TCR_off/k_M1p2_TCR_on-TCR_p2_tot*sqrt(((A_s_other.M1p2/n_T2_clones+TCR_p2_tot+k_M1p2_TCR_off/k_M1p2_TCR_on)/TCR_p2_tot)^2-4*A_s_other.M1p2/n_T2_clones/TCR_p2_tot)))
H_P2_other = pTCR_p2_MHC_tot_other/(pTCR_p2_MHC_tot_other+p2_50)
pTCR_p3_MHC_tot = k_M1p3_TCR_off/(k_M1p3_TCR_off+phi_M1p3_TCR)*(k_M1p3_TCR_p/(k_M1p3_TCR_off+k_M1p3_TCR_p))^N_M1p3_TCR*(0.5*(A_s.M1p3/n_T3_clones+TCR_p3_tot+k_M1p3_TCR_off/k_M1p3_TCR_on-TCR_p3_tot*sqrt(((A_s.M1p3/n_T3_clones+TCR_p3_tot+k_M1p3_TCR_off/k_M1p3_TCR_on)/TCR_p3_tot)^2-4*A_s.M1p3/n_T3_clones/TCR_p3_tot)))
H_P3 = pTCR_p3_MHC_tot/(pTCR_p3_MHC_tot+p3_50)
pTCR_p3_MHC_tot_Ln1 = k_M1p3_TCR_off/(k_M1p3_TCR_off+phi_M1p3_TCR)*(k_M1p3_TCR_p/(k_M1p3_TCR_off+k_M1p3_TCR_p))^N_M1p3_TCR*(0.5*(A_s_Ln1.M1p3/n_T3_clones+TCR_p3_tot+k_M1p3_TCR_off/k_M1p3_TCR_on-TCR_p3_tot*sqrt(((A_s_Ln1.M1p3/n_T3_clones+TCR_p3_tot+k_M1p3_TCR_off/k_M1p3_TCR_on)/TCR_p3_tot)^2-4*A_s_Ln1.M1p3/n_T3_clones/TCR_p3_tot)))
H_P3_Ln1 = pTCR_p3_MHC_tot_Ln1/(pTCR_p3_MHC_tot_Ln1+p3_50)
pTCR_p3_MHC_tot_Ln2 = k_M1p3_TCR_off/(k_M1p3_TCR_off+phi_M1p3_TCR)*(k_M1p3_TCR_p/(k_M1p3_TCR_off+k_M1p3_TCR_p))^N_M1p3_TCR*(0.5*(A_s_Ln2.M1p3/n_T3_clones+TCR_p3_tot+k_M1p3_TCR_off/k_M1p3_TCR_on-TCR_p3_tot*sqrt(((A_s_Ln2.M1p3/n_T3_clones+TCR_p3_tot+k_M1p3_TCR_off/k_M1p3_TCR_on)/TCR_p3_tot)^2-4*A_s_Ln2.M1p3/n_T3_clones/TCR_p3_tot)))
H_P3_Ln2 = pTCR_p3_MHC_tot_Ln2/(pTCR_p3_MHC_tot_Ln2+p3_50)
pTCR_p3_MHC_tot_other = k_M1p3_TCR_off/(k_M1p3_TCR_off+phi_M1p3_TCR)*(k_M1p3_TCR_p/(k_M1p3_TCR_off+k_M1p3_TCR_p))^N_M1p3_TCR*(0.5*(A_s_other.M1p3/n_T3_clones+TCR_p3_tot+k_M1p3_TCR_off/k_M1p3_TCR_on-TCR_p3_tot*sqrt(((A_s_other.M1p3/n_T3_clones+TCR_p3_tot+k_M1p3_TCR_off/k_M1p3_TCR_on)/TCR_p3_tot)^2-4*A_s_other.M1p3/n_T3_clones/TCR_p3_tot)))
H_P3_other = pTCR_p3_MHC_tot_other/(pTCR_p3_MHC_tot_other+p3_50)
pTCR_p4_MHC_tot = k_M1p4_TCR_off/(k_M1p4_TCR_off+phi_M1p4_TCR)*(k_M1p4_TCR_p/(k_M1p4_TCR_off+k_M1p4_TCR_p))^N_M1p4_TCR*(0.5*(A_s.M1p4/n_T4_clones+TCR_p4_tot+k_M1p4_TCR_off/k_M1p4_TCR_on-TCR_p4_tot*sqrt(((A_s.M1p4/n_T4_clones+TCR_p4_tot+k_M1p4_TCR_off/k_M1p4_TCR_on)/TCR_p4_tot)^2-4*A_s.M1p4/n_T4_clones/TCR_p4_tot)))
H_P4 = pTCR_p4_MHC_tot/(pTCR_p4_MHC_tot+p4_50)
pTCR_p4_MHC_tot_Ln1 = k_M1p4_TCR_off/(k_M1p4_TCR_off+phi_M1p4_TCR)*(k_M1p4_TCR_p/(k_M1p4_TCR_off+k_M1p4_TCR_p))^N_M1p4_TCR*(0.5*(A_s_Ln1.M1p4/n_T4_clones+TCR_p4_tot+k_M1p4_TCR_off/k_M1p4_TCR_on-TCR_p4_tot*sqrt(((A_s_Ln1.M1p4/n_T4_clones+TCR_p4_tot+k_M1p4_TCR_off/k_M1p4_TCR_on)/TCR_p4_tot)^2-4*A_s_Ln1.M1p4/n_T4_clones/TCR_p4_tot)))
H_P4_Ln1 = pTCR_p4_MHC_tot_Ln1/(pTCR_p4_MHC_tot_Ln1+p4_50)
pTCR_p4_MHC_tot_Ln2 = k_M1p4_TCR_off/(k_M1p4_TCR_off+phi_M1p4_TCR)*(k_M1p4_TCR_p/(k_M1p4_TCR_off+k_M1p4_TCR_p))^N_M1p4_TCR*(0.5*(A_s_Ln2.M1p4/n_T4_clones+TCR_p4_tot+k_M1p4_TCR_off/k_M1p4_TCR_on-TCR_p4_tot*sqrt(((A_s_Ln2.M1p4/n_T4_clones+TCR_p4_tot+k_M1p4_TCR_off/k_M1p4_TCR_on)/TCR_p4_tot)^2-4*A_s_Ln2.M1p4/n_T4_clones/TCR_p4_tot)))
H_P4_Ln2 = pTCR_p4_MHC_tot_Ln2/(pTCR_p4_MHC_tot_Ln2+p4_50)
pTCR_p4_MHC_tot_other = k_M1p4_TCR_off/(k_M1p4_TCR_off+phi_M1p4_TCR)*(k_M1p4_TCR_p/(k_M1p4_TCR_off+k_M1p4_TCR_p))^N_M1p4_TCR*(0.5*(A_s_other.M1p4/n_T4_clones+TCR_p4_tot+k_M1p4_TCR_off/k_M1p4_TCR_on-TCR_p4_tot*sqrt(((A_s_other.M1p4/n_T4_clones+TCR_p4_tot+k_M1p4_TCR_off/k_M1p4_TCR_on)/TCR_p4_tot)^2-4*A_s_other.M1p4/n_T4_clones/TCR_p4_tot)))
H_P4_other = pTCR_p4_MHC_tot_other/(pTCR_p4_MHC_tot_other+p4_50)
pTCR_p5_MHC_tot = k_M1p5_TCR_off/(k_M1p5_TCR_off+phi_M1p5_TCR)*(k_M1p5_TCR_p/(k_M1p5_TCR_off+k_M1p5_TCR_p))^N_M1p5_TCR*(0.5*(A_s.M1p5/n_T5_clones+TCR_p5_tot+k_M1p5_TCR_off/k_M1p5_TCR_on-TCR_p5_tot*sqrt(((A_s.M1p5/n_T5_clones+TCR_p5_tot+k_M1p5_TCR_off/k_M1p5_TCR_on)/TCR_p5_tot)^2-4*A_s.M1p5/n_T5_clones/TCR_p5_tot)))
H_P5 = pTCR_p5_MHC_tot/(pTCR_p5_MHC_tot+p5_50)
pTCR_p5_MHC_tot_Ln1 = k_M1p5_TCR_off/(k_M1p5_TCR_off+phi_M1p5_TCR)*(k_M1p5_TCR_p/(k_M1p5_TCR_off+k_M1p5_TCR_p))^N_M1p5_TCR*(0.5*(A_s_Ln1.M1p5/n_T5_clones+TCR_p5_tot+k_M1p5_TCR_off/k_M1p5_TCR_on-TCR_p5_tot*sqrt(((A_s_Ln1.M1p5/n_T5_clones+TCR_p5_tot+k_M1p5_TCR_off/k_M1p5_TCR_on)/TCR_p5_tot)^2-4*A_s_Ln1.M1p5/n_T5_clones/TCR_p5_tot)))
H_P5_Ln1 = pTCR_p5_MHC_tot_Ln1/(pTCR_p5_MHC_tot_Ln1+p5_50)
pTCR_p5_MHC_tot_Ln2 = k_M1p5_TCR_off/(k_M1p5_TCR_off+phi_M1p5_TCR)*(k_M1p5_TCR_p/(k_M1p5_TCR_off+k_M1p5_TCR_p))^N_M1p5_TCR*(0.5*(A_s_Ln2.M1p5/n_T5_clones+TCR_p5_tot+k_M1p5_TCR_off/k_M1p5_TCR_on-TCR_p5_tot*sqrt(((A_s_Ln2.M1p5/n_T5_clones+TCR_p5_tot+k_M1p5_TCR_off/k_M1p5_TCR_on)/TCR_p5_tot)^2-4*A_s_Ln2.M1p5/n_T5_clones/TCR_p5_tot)))
H_P5_Ln2 = pTCR_p5_MHC_tot_Ln2/(pTCR_p5_MHC_tot_Ln2+p5_50)
pTCR_p5_MHC_tot_other = k_M1p5_TCR_off/(k_M1p5_TCR_off+phi_M1p5_TCR)*(k_M1p5_TCR_p/(k_M1p5_TCR_off+k_M1p5_TCR_p))^N_M1p5_TCR*(0.5*(A_s_other.M1p5/n_T5_clones+TCR_p5_tot+k_M1p5_TCR_off/k_M1p5_TCR_on-TCR_p5_tot*sqrt(((A_s_other.M1p5/n_T5_clones+TCR_p5_tot+k_M1p5_TCR_off/k_M1p5_TCR_on)/TCR_p5_tot)^2-4*A_s_other.M1p5/n_T5_clones/TCR_p5_tot)))
H_P5_other = pTCR_p5_MHC_tot_other/(pTCR_p5_MHC_tot_other+p5_50)
pTCR_p6_MHC_tot = k_M1p6_TCR_off/(k_M1p6_TCR_off+phi_M1p6_TCR)*(k_M1p6_TCR_p/(k_M1p6_TCR_off+k_M1p6_TCR_p))^N_M1p6_TCR*(0.5*(A_s.M1p6/n_T6_clones+TCR_p6_tot+k_M1p6_TCR_off/k_M1p6_TCR_on-TCR_p6_tot*sqrt(((A_s.M1p6/n_T6_clones+TCR_p6_tot+k_M1p6_TCR_off/k_M1p6_TCR_on)/TCR_p6_tot)^2-4*A_s.M1p6/n_T6_clones/TCR_p6_tot)))
H_P6 = pTCR_p6_MHC_tot/(pTCR_p6_MHC_tot+p6_50)
pTCR_p6_MHC_tot_Ln1 = k_M1p6_TCR_off/(k_M1p6_TCR_off+phi_M1p6_TCR)*(k_M1p6_TCR_p/(k_M1p6_TCR_off+k_M1p6_TCR_p))^N_M1p6_TCR*(0.5*(A_s_Ln1.M1p6/n_T6_clones+TCR_p6_tot+k_M1p6_TCR_off/k_M1p6_TCR_on-TCR_p6_tot*sqrt(((A_s_Ln1.M1p6/n_T6_clones+TCR_p6_tot+k_M1p6_TCR_off/k_M1p6_TCR_on)/TCR_p6_tot)^2-4*A_s_Ln1.M1p6/n_T6_clones/TCR_p6_tot)))
H_P6_Ln1 = pTCR_p6_MHC_tot_Ln1/(pTCR_p6_MHC_tot_Ln1+p6_50)
pTCR_p6_MHC_tot_Ln2 = k_M1p6_TCR_off/(k_M1p6_TCR_off+phi_M1p6_TCR)*(k_M1p6_TCR_p/(k_M1p6_TCR_off+k_M1p6_TCR_p))^N_M1p6_TCR*(0.5*(A_s_Ln2.M1p6/n_T6_clones+TCR_p6_tot+k_M1p6_TCR_off/k_M1p6_TCR_on-TCR_p6_tot*sqrt(((A_s_Ln2.M1p6/n_T6_clones+TCR_p6_tot+k_M1p6_TCR_off/k_M1p6_TCR_on)/TCR_p6_tot)^2-4*A_s_Ln2.M1p6/n_T6_clones/TCR_p6_tot)))
H_P6_Ln2 = pTCR_p6_MHC_tot_Ln2/(pTCR_p6_MHC_tot_Ln2+p6_50)
pTCR_p6_MHC_tot_other = k_M1p6_TCR_off/(k_M1p6_TCR_off+phi_M1p6_TCR)*(k_M1p6_TCR_p/(k_M1p6_TCR_off+k_M1p6_TCR_p))^N_M1p6_TCR*(0.5*(A_s_other.M1p6/n_T6_clones+TCR_p6_tot+k_M1p6_TCR_off/k_M1p6_TCR_on-TCR_p6_tot*sqrt(((A_s_other.M1p6/n_T6_clones+TCR_p6_tot+k_M1p6_TCR_off/k_M1p6_TCR_on)/TCR_p6_tot)^2-4*A_s_other.M1p6/n_T6_clones/TCR_p6_tot)))
H_P6_other = pTCR_p6_MHC_tot_other/(pTCR_p6_MHC_tot_other+p6_50)
pTCR_p7_MHC_tot = k_M1p7_TCR_off/(k_M1p7_TCR_off+phi_M1p7_TCR)*(k_M1p7_TCR_p/(k_M1p7_TCR_off+k_M1p7_TCR_p))^N_M1p7_TCR*(0.5*(A_s.M1p7/n_T7_clones+TCR_p7_tot+k_M1p7_TCR_off/k_M1p7_TCR_on-TCR_p7_tot*sqrt(((A_s.M1p7/n_T7_clones+TCR_p7_tot+k_M1p7_TCR_off/k_M1p7_TCR_on)/TCR_p7_tot)^2-4*A_s.M1p7/n_T7_clones/TCR_p7_tot)))
H_P7 = pTCR_p7_MHC_tot/(pTCR_p7_MHC_tot+p7_50)
pTCR_p7_MHC_tot_Ln1 = k_M1p7_TCR_off/(k_M1p7_TCR_off+phi_M1p7_TCR)*(k_M1p7_TCR_p/(k_M1p7_TCR_off+k_M1p7_TCR_p))^N_M1p7_TCR*(0.5*(A_s_Ln1.M1p7/n_T7_clones+TCR_p7_tot+k_M1p7_TCR_off/k_M1p7_TCR_on-TCR_p7_tot*sqrt(((A_s_Ln1.M1p7/n_T7_clones+TCR_p7_tot+k_M1p7_TCR_off/k_M1p7_TCR_on)/TCR_p7_tot)^2-4*A_s_Ln1.M1p7/n_T7_clones/TCR_p7_tot)))
H_P7_Ln1 = pTCR_p7_MHC_tot_Ln1/(pTCR_p7_MHC_tot_Ln1+p7_50)
pTCR_p7_MHC_tot_Ln2 = k_M1p7_TCR_off/(k_M1p7_TCR_off+phi_M1p7_TCR)*(k_M1p7_TCR_p/(k_M1p7_TCR_off+k_M1p7_TCR_p))^N_M1p7_TCR*(0.5*(A_s_Ln2.M1p7/n_T7_clones+TCR_p7_tot+k_M1p7_TCR_off/k_M1p7_TCR_on-TCR_p7_tot*sqrt(((A_s_Ln2.M1p7/n_T7_clones+TCR_p7_tot+k_M1p7_TCR_off/k_M1p7_TCR_on)/TCR_p7_tot)^2-4*A_s_Ln2.M1p7/n_T7_clones/TCR_p7_tot)))
H_P7_Ln2 = pTCR_p7_MHC_tot_Ln2/(pTCR_p7_MHC_tot_Ln2+p7_50)
pTCR_p7_MHC_tot_other = k_M1p7_TCR_off/(k_M1p7_TCR_off+phi_M1p7_TCR)*(k_M1p7_TCR_p/(k_M1p7_TCR_off+k_M1p7_TCR_p))^N_M1p7_TCR*(0.5*(A_s_other.M1p7/n_T7_clones+TCR_p7_tot+k_M1p7_TCR_off/k_M1p7_TCR_on-TCR_p7_tot*sqrt(((A_s_other.M1p7/n_T7_clones+TCR_p7_tot+k_M1p7_TCR_off/k_M1p7_TCR_on)/TCR_p7_tot)^2-4*A_s_other.M1p7/n_T7_clones/TCR_p7_tot)))
H_P7_other = pTCR_p7_MHC_tot_other/(pTCR_p7_MHC_tot_other+p7_50)
pTCR_p8_MHC_tot = k_M1p8_TCR_off/(k_M1p8_TCR_off+phi_M1p8_TCR)*(k_M1p8_TCR_p/(k_M1p8_TCR_off+k_M1p8_TCR_p))^N_M1p8_TCR*(0.5*(A_s.M1p8/n_T8_clones+TCR_p8_tot+k_M1p8_TCR_off/k_M1p8_TCR_on-TCR_p8_tot*sqrt(((A_s.M1p8/n_T8_clones+TCR_p8_tot+k_M1p8_TCR_off/k_M1p8_TCR_on)/TCR_p8_tot)^2-4*A_s.M1p8/n_T8_clones/TCR_p8_tot)))
H_P8 = pTCR_p8_MHC_tot/(pTCR_p8_MHC_tot+p8_50)
pTCR_p8_MHC_tot_Ln1 = k_M1p8_TCR_off/(k_M1p8_TCR_off+phi_M1p8_TCR)*(k_M1p8_TCR_p/(k_M1p8_TCR_off+k_M1p8_TCR_p))^N_M1p8_TCR*(0.5*(A_s_Ln1.M1p8/n_T8_clones+TCR_p8_tot+k_M1p8_TCR_off/k_M1p8_TCR_on-TCR_p8_tot*sqrt(((A_s_Ln1.M1p8/n_T8_clones+TCR_p8_tot+k_M1p8_TCR_off/k_M1p8_TCR_on)/TCR_p8_tot)^2-4*A_s_Ln1.M1p8/n_T8_clones/TCR_p8_tot)))
H_P8_Ln1 = pTCR_p8_MHC_tot_Ln1/(pTCR_p8_MHC_tot_Ln1+p8_50)
pTCR_p8_MHC_tot_Ln2 = k_M1p8_TCR_off/(k_M1p8_TCR_off+phi_M1p8_TCR)*(k_M1p8_TCR_p/(k_M1p8_TCR_off+k_M1p8_TCR_p))^N_M1p8_TCR*(0.5*(A_s_Ln2.M1p8/n_T8_clones+TCR_p8_tot+k_M1p8_TCR_off/k_M1p8_TCR_on-TCR_p8_tot*sqrt(((A_s_Ln2.M1p8/n_T8_clones+TCR_p8_tot+k_M1p8_TCR_off/k_M1p8_TCR_on)/TCR_p8_tot)^2-4*A_s_Ln2.M1p8/n_T8_clones/TCR_p8_tot)))
H_P8_Ln2 = pTCR_p8_MHC_tot_Ln2/(pTCR_p8_MHC_tot_Ln2+p8_50)
pTCR_p8_MHC_tot_other = k_M1p8_TCR_off/(k_M1p8_TCR_off+phi_M1p8_TCR)*(k_M1p8_TCR_p/(k_M1p8_TCR_off+k_M1p8_TCR_p))^N_M1p8_TCR*(0.5*(A_s_other.M1p8/n_T8_clones+TCR_p8_tot+k_M1p8_TCR_off/k_M1p8_TCR_on-TCR_p8_tot*sqrt(((A_s_other.M1p8/n_T8_clones+TCR_p8_tot+k_M1p8_TCR_off/k_M1p8_TCR_on)/TCR_p8_tot)^2-4*A_s_other.M1p8/n_T8_clones/TCR_p8_tot)))
H_P8_other = pTCR_p8_MHC_tot_other/(pTCR_p8_MHC_tot_other+p8_50)
syn_T_C1.PD1 = T_PD1_total /A_Tcell
syn_T_C1.CD28 = T_CD28_total /A_Tcell
syn_T_C1.CTLA4 = T_CTLA4_syn /A_Tcell
syn_T_C1.TPDL1 = T_PDL1_total /A_Tcell
syn_T_C1.PDL1 = C1_PDL1_base /A_cell
syn_T_C1.PDL2 = C1_PDL1_base*r_PDL2C1 /A_cell
syn_T_C1.PDL1_total = syn_T_C1.PDL1+syn_T_C1.PD1_PDL1+syn_T_C1.PDL1_aPDL1+2*syn_T_C1.PDL1_aPDL1_PDL1+syn_T_C1.PDL1_CD80+syn_T_C1.PDL1_CD80_CD28+syn_T_C1.PDL1_CD80_CTLA4
syn_T_C1.PDL2_total = syn_T_C1.PD1_PDL2+syn_T_C1.PDL2
syn_T_C1.CD80 = C1_CD80_total /A_cell
syn_T_C1.CD86 = C1_CD86_total /A_cell
H_PD1_C1 = ((syn_T_C1.PD1_PDL1+syn_T_C1.PD1_PDL2)/PD1_50)^n_PD1/(((syn_T_C1.PD1_PDL1+syn_T_C1.PD1_PDL2)/PD1_50)^n_PD1 + 1)
H_CD28_C1 = ((syn_T_C1.CD28_CD80 + syn_T_C1.CD28_CD86 + 2*syn_T_C1.CD28_CD80_CD28 + syn_T_C1.PDL1_CD80_CD28)/CD28_CD8X_50)^n_CD28_CD8X/(((syn_T_C1.CD28_CD80 + syn_T_C1.CD28_CD86 + 2*syn_T_C1.CD28_CD80_CD28 + syn_T_C1.PDL1_CD80_CD28)/CD28_CD8X_50)^n_CD28_CD8X + 1)
syn_T_C1_Ln1.PD1 = T_PD1_total /A_Tcell
syn_T_C1_Ln1.CD28 = T_CD28_total /A_Tcell
syn_T_C1_Ln1.CTLA4 = T_CTLA4_syn /A_Tcell
syn_T_C1_Ln1.TPDL1 = T_PDL1_total /A_Tcell
syn_T_C1_Ln1.PDL1 = C1_PDL1_base /A_cell
syn_T_C1_Ln1.PDL2 = C1_PDL1_base*r_PDL2C1 /A_cell
syn_T_C1_Ln1.PDL1_total = syn_T_C1_Ln1.PDL1+syn_T_C1_Ln1.PD1_PDL1+syn_T_C1_Ln1.PDL1_aPDL1+2*syn_T_C1_Ln1.PDL1_aPDL1_PDL1+syn_T_C1_Ln1.PDL1_CD80+syn_T_C1_Ln1.PDL1_CD80_CD28+syn_T_C1_Ln1.PDL1_CD80_CTLA4
syn_T_C1_Ln1.PDL2_total = syn_T_C1_Ln1.PD1_PDL2+syn_T_C1_Ln1.PDL2
syn_T_C1_Ln1.CD80 = C1_CD80_total /A_cell
syn_T_C1_Ln1.CD86 = C1_CD86_total /A_cell
H_PD1_C1_Ln1 = ((syn_T_C1_Ln1.PD1_PDL1+syn_T_C1_Ln1.PD1_PDL2)/PD1_50)^n_PD1/(((syn_T_C1_Ln1.PD1_PDL1+syn_T_C1_Ln1.PD1_PDL2)/PD1_50)^n_PD1 + 1)
H_CD28_C1_Ln1 = ((syn_T_C1_Ln1.CD28_CD80 + syn_T_C1_Ln1.CD28_CD86 + 2*syn_T_C1_Ln1.CD28_CD80_CD28 + syn_T_C1_Ln1.PDL1_CD80_CD28)/CD28_CD8X_50)^n_CD28_CD8X/(((syn_T_C1_Ln1.CD28_CD80 + syn_T_C1_Ln1.CD28_CD86 + 2*syn_T_C1_Ln1.CD28_CD80_CD28 + syn_T_C1_Ln1.PDL1_CD80_CD28)/CD28_CD8X_50)^n_CD28_CD8X + 1)
syn_T_C1_Ln2.PD1 = T_PD1_total /A_Tcell
syn_T_C1_Ln2.CD28 = T_CD28_total /A_Tcell
syn_T_C1_Ln2.CTLA4 = T_CTLA4_syn /A_Tcell
syn_T_C1_Ln2.TPDL1 = T_PDL1_total /A_Tcell
syn_T_C1_Ln2.PDL1 = C1_PDL1_base /A_cell
syn_T_C1_Ln2.PDL2 = C1_PDL1_base*r_PDL2C1 /A_cell
syn_T_C1_Ln2.PDL1_total = syn_T_C1_Ln2.PDL1+syn_T_C1_Ln2.PD1_PDL1+syn_T_C1_Ln2.PDL1_aPDL1+2*syn_T_C1_Ln2.PDL1_aPDL1_PDL1+syn_T_C1_Ln2.PDL1_CD80+syn_T_C1_Ln2.PDL1_CD80_CD28+syn_T_C1_Ln2.PDL1_CD80_CTLA4
syn_T_C1_Ln2.PDL2_total = syn_T_C1_Ln2.PD1_PDL2+syn_T_C1_Ln2.PDL2
syn_T_C1_Ln2.CD80 = C1_CD80_total /A_cell
syn_T_C1_Ln2.CD86 = C1_CD86_total /A_cell
H_PD1_C1_Ln2 = ((syn_T_C1_Ln2.PD1_PDL1+syn_T_C1_Ln2.PD1_PDL2)/PD1_50)^n_PD1/(((syn_T_C1_Ln2.PD1_PDL1+syn_T_C1_Ln2.PD1_PDL2)/PD1_50)^n_PD1 + 1)
H_CD28_C1_Ln2 = ((syn_T_C1_Ln2.CD28_CD80 + syn_T_C1_Ln2.CD28_CD86 + 2*syn_T_C1_Ln2.CD28_CD80_CD28 + syn_T_C1_Ln2.PDL1_CD80_CD28)/CD28_CD8X_50)^n_CD28_CD8X/(((syn_T_C1_Ln2.CD28_CD80 + syn_T_C1_Ln2.CD28_CD86 + 2*syn_T_C1_Ln2.CD28_CD80_CD28 + syn_T_C1_Ln2.PDL1_CD80_CD28)/CD28_CD8X_50)^n_CD28_CD8X + 1)
syn_T_C1_other.PD1 = T_PD1_total /A_Tcell
syn_T_C1_other.CD28 = T_CD28_total /A_Tcell
syn_T_C1_other.CTLA4 = T_CTLA4_syn /A_Tcell
syn_T_C1_other.TPDL1 = T_PDL1_total /A_Tcell
syn_T_C1_other.PDL1 = C1_PDL1_base /A_cell
syn_T_C1_other.PDL2 = C1_PDL1_base*r_PDL2C1 /A_cell
syn_T_C1_other.PDL1_total = syn_T_C1_other.PDL1+syn_T_C1_other.PD1_PDL1+syn_T_C1_other.PDL1_aPDL1+2*syn_T_C1_other.PDL1_aPDL1_PDL1+syn_T_C1_other.PDL1_CD80+syn_T_C1_other.PDL1_CD80_CD28+syn_T_C1_other.PDL1_CD80_CTLA4
syn_T_C1_other.PDL2_total = syn_T_C1_other.PD1_PDL2+syn_T_C1_other.PDL2
syn_T_C1_other.CD80 = C1_CD80_total /A_cell
syn_T_C1_other.CD86 = C1_CD86_total /A_cell
H_PD1_C1_other = ((syn_T_C1_other.PD1_PDL1+syn_T_C1_other.PD1_PDL2)/PD1_50)^n_PD1/(((syn_T_C1_other.PD1_PDL1+syn_T_C1_other.PD1_PDL2)/PD1_50)^n_PD1 + 1)
H_CD28_C1_other = ((syn_T_C1_other.CD28_CD80 + syn_T_C1_other.CD28_CD86 + 2*syn_T_C1_other.CD28_CD80_CD28 + syn_T_C1_other.PDL1_CD80_CD28)/CD28_CD8X_50)^n_CD28_CD8X/(((syn_T_C1_other.CD28_CD80 + syn_T_C1_other.CD28_CD86 + 2*syn_T_C1_other.CD28_CD80_CD28 + syn_T_C1_other.PDL1_CD80_CD28)/CD28_CD8X_50)^n_CD28_CD8X + 1)
syn_T_APC.PD1 = T_PD1_total /A_Tcell
syn_T_APC.CD28 = T_CD28_total /A_Tcell
syn_T_APC.CTLA4 = T_CTLA4_syn /A_Tcell
syn_T_APC.TPDL1 = T_PDL1_total /A_Tcell
syn_T_APC.PDL1 = APC_PDL1_base /A_APC
syn_T_APC.PDL2 = APC_PDL1_base*r_PDL2APC /A_APC
syn_T_APC.PDL1_total = syn_T_APC.PDL1+syn_T_APC.PD1_PDL1+syn_T_APC.PDL1_aPDL1+2*syn_T_APC.PDL1_aPDL1_PDL1+syn_T_APC.PDL1_CD80+syn_T_APC.PDL1_CD80_CD28+syn_T_APC.PDL1_CD80_CTLA4
syn_T_APC.PDL2_total = syn_T_APC.PD1_PDL2+syn_T_APC.PDL2
syn_T_APC.CD80 = APC_CD80_total /A_APC
syn_T_APC.CD86 = APC_CD86_total /A_APC
H_PD1_APC = ((syn_T_APC.PD1_PDL1+syn_T_APC.PD1_PDL2)/PD1_50)^n_PD1/(((syn_T_APC.PD1_PDL1+syn_T_APC.PD1_PDL2)/PD1_50)^n_PD1 + 1)
H_CD28_APC = ((syn_T_APC.CD28_CD80 + syn_T_APC.CD28_CD86 + 2*syn_T_APC.CD28_CD80_CD28 + syn_T_APC.PDL1_CD80_CD28)/CD28_CD8X_50)^n_CD28_CD8X/(((syn_T_APC.CD28_CD80 + syn_T_APC.CD28_CD86 + 2*syn_T_APC.CD28_CD80_CD28 + syn_T_APC.PDL1_CD80_CD28)/CD28_CD8X_50)^n_CD28_CD8X + 1)
syn_T_APC_Ln1.PD1 = T_PD1_total /A_Tcell
syn_T_APC_Ln1.CD28 = T_CD28_total /A_Tcell
syn_T_APC_Ln1.CTLA4 = T_CTLA4_syn /A_Tcell
syn_T_APC_Ln1.TPDL1 = T_PDL1_total /A_Tcell
syn_T_APC_Ln1.PDL1 = APC_PDL1_base /A_APC
syn_T_APC_Ln1.PDL2 = APC_PDL1_base*r_PDL2APC /A_APC
syn_T_APC_Ln1.PDL1_total = syn_T_APC_Ln1.PDL1+syn_T_APC_Ln1.PD1_PDL1+syn_T_APC_Ln1.PDL1_aPDL1+2*syn_T_APC_Ln1.PDL1_aPDL1_PDL1+syn_T_APC_Ln1.PDL1_CD80+syn_T_APC_Ln1.PDL1_CD80_CD28+syn_T_APC_Ln1.PDL1_CD80_CTLA4
syn_T_APC_Ln1.PDL2_total = syn_T_APC_Ln1.PD1_PDL2+syn_T_APC_Ln1.PDL2
syn_T_APC_Ln1.CD80 = APC_CD80_total /A_APC
syn_T_APC_Ln1.CD86 = APC_CD86_total /A_APC
H_PD1_APC_Ln1 = ((syn_T_APC_Ln1.PD1_PDL1+syn_T_APC_Ln1.PD1_PDL2)/PD1_50)^n_PD1/(((syn_T_APC_Ln1.PD1_PDL1+syn_T_APC_Ln1.PD1_PDL2)/PD1_50)^n_PD1 + 1)
H_CD28_APC_Ln1 = ((syn_T_APC_Ln1.CD28_CD80 + syn_T_APC_Ln1.CD28_CD86 + 2*syn_T_APC_Ln1.CD28_CD80_CD28 + syn_T_APC_Ln1.PDL1_CD80_CD28)/CD28_CD8X_50)^n_CD28_CD8X/(((syn_T_APC_Ln1.CD28_CD80 + syn_T_APC_Ln1.CD28_CD86 + 2*syn_T_APC_Ln1.CD28_CD80_CD28 + syn_T_APC_Ln1.PDL1_CD80_CD28)/CD28_CD8X_50)^n_CD28_CD8X + 1)
syn_T_APC_Ln2.PD1 = T_PD1_total /A_Tcell
syn_T_APC_Ln2.CD28 = T_CD28_total /A_Tcell
syn_T_APC_Ln2.CTLA4 = T_CTLA4_syn /A_Tcell
syn_T_APC_Ln2.TPDL1 = T_PDL1_total /A_Tcell
syn_T_APC_Ln2.PDL1 = APC_PDL1_base /A_APC
syn_T_APC_Ln2.PDL2 = APC_PDL1_base*r_PDL2APC /A_APC
syn_T_APC_Ln2.PDL1_total = syn_T_APC_Ln2.PDL1+syn_T_APC_Ln2.PD1_PDL1+syn_T_APC_Ln2.PDL1_aPDL1+2*syn_T_APC_Ln2.PDL1_aPDL1_PDL1+syn_T_APC_Ln2.PDL1_CD80+syn_T_APC_Ln2.PDL1_CD80_CD28+syn_T_APC_Ln2.PDL1_CD80_CTLA4
syn_T_APC_Ln2.PDL2_total = syn_T_APC_Ln2.PD1_PDL2+syn_T_APC_Ln2.PDL2
syn_T_APC_Ln2.CD80 = APC_CD80_total /A_APC
syn_T_APC_Ln2.CD86 = APC_CD86_total /A_APC
H_PD1_APC_Ln2 = ((syn_T_APC_Ln2.PD1_PDL1+syn_T_APC_Ln2.PD1_PDL2)/PD1_50)^n_PD1/(((syn_T_APC_Ln2.PD1_PDL1+syn_T_APC_Ln2.PD1_PDL2)/PD1_50)^n_PD1 + 1)
H_CD28_APC_Ln2 = ((syn_T_APC_Ln2.CD28_CD80 + syn_T_APC_Ln2.CD28_CD86 + 2*syn_T_APC_Ln2.CD28_CD80_CD28 + syn_T_APC_Ln2.PDL1_CD80_CD28)/CD28_CD8X_50)^n_CD28_CD8X/(((syn_T_APC_Ln2.CD28_CD80 + syn_T_APC_Ln2.CD28_CD86 + 2*syn_T_APC_Ln2.CD28_CD80_CD28 + syn_T_APC_Ln2.PDL1_CD80_CD28)/CD28_CD8X_50)^n_CD28_CD8X + 1)
H_TGFb = V_T.TGFb/(V_T.TGFb+TGFb_50)
H_TGFb_Teff = V_T.TGFb/(V_T.TGFb+TGFb_50_Teff)
H_TGFb_Ln1 = V_T_Ln1.TGFb/(V_T_Ln1.TGFb+TGFb_50)
H_TGFb_Teff_Ln1 = V_T_Ln1.TGFb/(V_T_Ln1.TGFb+TGFb_50_Teff)
H_TGFb_Ln2 = V_T_Ln2.TGFb/(V_T_Ln2.TGFb+TGFb_50)
H_TGFb_Teff_Ln2 = V_T_Ln2.TGFb/(V_T_Ln2.TGFb+TGFb_50_Teff)
H_TGFb_other = V_T_other.TGFb/(V_T_other.TGFb+TGFb_50)
H_TGFb_Teff_other = V_T_other.TGFb/(V_T_other.TGFb+TGFb_50_Teff)
N_aTh = N0 + N_costim*H_CD28_APC + N_IL2_CD4*V_LN.IL2/(IL2_50+V_LN.IL2)
N_aTh_Ln1 = N0_Ln1 + N_costim_Ln1*H_CD28_APC_Ln1 + N_IL2_CD4_Ln1*V_LN_Ln1.IL2/(IL2_50+V_LN_Ln1.IL2)
N_aTh_Ln2 = N0_Ln2 + N_costim_Ln2*H_CD28_APC_Ln2 + N_IL2_CD4_Ln2*V_LN_Ln2.IL2/(IL2_50+V_LN_Ln2.IL2)
H_NO = V_T.NO/(NO_50_Teff+V_T.NO)
H_ArgI_Teff = V_T.ArgI/(ArgI_50_Teff+V_T.ArgI)
H_ArgI_Treg = V_T.ArgI/(ArgI_50_Treg+V_T.ArgI)
H_MDSC = 1-(1-H_NO)*(1-H_ArgI_Teff)
H_NO_Ln1 = V_T_Ln1.NO/(NO_50_Teff+V_T_Ln1.NO)
H_ArgI_Teff_Ln1 = V_T_Ln1.ArgI/(ArgI_50_Teff+V_T_Ln1.ArgI)
H_ArgI_Treg_Ln1 = V_T_Ln1.ArgI/(ArgI_50_Treg+V_T_Ln1.ArgI)
H_MDSC_Ln1 = 1-(1-H_NO_Ln1)*(1-H_ArgI_Teff_Ln1)
H_NO_Ln2 = V_T_Ln2.NO/(NO_50_Teff+V_T_Ln2.NO)
H_ArgI_Teff_Ln2 = V_T_Ln2.ArgI/(ArgI_50_Teff+V_T_Ln2.ArgI)
H_ArgI_Treg_Ln2 = V_T_Ln2.ArgI/(ArgI_50_Treg+V_T_Ln2.ArgI)
H_MDSC_Ln2 = 1-(1-H_NO_Ln2)*(1-H_ArgI_Teff_Ln2)
H_NO_other = V_T_other.NO/(NO_50_Teff+V_T_other.NO)
H_ArgI_Teff_other = V_T_other.ArgI/(ArgI_50_Teff+V_T_other.ArgI)
H_ArgI_Treg_other = V_T_other.ArgI/(ArgI_50_Treg+V_T_other.ArgI)
H_MDSC_other = 1-(1-H_NO_other)*(1-H_ArgI_Teff_other)
syn_M_C.PD1 = M_PD1_total /A_Mcell
syn_M_C.SIRPa = M_SIRPa
syn_M_C.CD80 = C1_CD80_total/A_cell
syn_M_C.PDL1 = C1_PDL1_base /A_cell
syn_M_C.PDL2 = C1_PDL1_base*r_PDL2C1 /A_cell
syn_M_C.PDL1_total = syn_M_C.PDL1+syn_M_C.PD1_PDL1+syn_M_C.PDL1_aPDL1+2*syn_M_C.PDL1_aPDL1_PDL1+syn_M_C.PDL1_CD80
syn_M_C.PDL2_total = syn_M_C.PD1_PDL2+syn_M_C.PDL2
syn_M_C.CD47 = C_CD47
H_SIRPa = (syn_M_C.CD47_SIRPa/SIRPa_50)^n_SIRPa/((syn_M_C.CD47_SIRPa/SIRPa_50)^n_SIRPa + 1)
H_PD1_M = ((syn_M_C.PD1_PDL1+syn_M_C.PD1_PDL2)/PD1_50)^n_PD1/(((syn_M_C.PD1_PDL1+syn_M_C.PD1_PDL2)/PD1_50)^n_PD1 + 1)
H_Mac_C = 1 - (1-H_SIRPa)*(1-H_PD1_M)
syn_M_C_Ln1.PD1 = M_PD1_total /A_Mcell
syn_M_C_Ln1.SIRPa = M_SIRPa
syn_M_C_Ln1.CD80 = C1_CD80_total/A_cell
syn_M_C_Ln1.PDL1 = C1_PDL1_base /A_cell
syn_M_C_Ln1.PDL2 = C1_PDL1_base*r_PDL2C1 /A_cell
syn_M_C_Ln1.PDL1_total = syn_M_C_Ln1.PDL1+syn_M_C_Ln1.PD1_PDL1+syn_M_C_Ln1.PDL1_aPDL1+2*syn_M_C_Ln1.PDL1_aPDL1_PDL1+syn_M_C_Ln1.PDL1_CD80
syn_M_C_Ln1.PDL2_total = syn_M_C_Ln1.PD1_PDL2+syn_M_C_Ln1.PDL2
syn_M_C_Ln1.CD47 = C_CD47
H_SIRPa_Ln1 = (syn_M_C_Ln1.CD47_SIRPa/SIRPa_50)^n_SIRPa/((syn_M_C_Ln1.CD47_SIRPa/SIRPa_50)^n_SIRPa + 1)
H_PD1_M_Ln1 = ((syn_M_C_Ln1.PD1_PDL1+syn_M_C_Ln1.PD1_PDL2)/PD1_50)^n_PD1/(((syn_M_C_Ln1.PD1_PDL1+syn_M_C_Ln1.PD1_PDL2)/PD1_50)^n_PD1 + 1)
H_Mac_C_Ln1 = 1 - (1-H_SIRPa_Ln1)*(1-H_PD1_M_Ln1)
syn_M_C_Ln2.PD1 = M_PD1_total /A_Mcell
syn_M_C_Ln2.SIRPa = M_SIRPa
syn_M_C_Ln2.CD80 = C1_CD80_total/A_cell
syn_M_C_Ln2.PDL1 = C1_PDL1_base /A_cell
syn_M_C_Ln2.PDL2 = C1_PDL1_base*r_PDL2C1 /A_cell
syn_M_C_Ln2.PDL1_total = syn_M_C_Ln2.PDL1+syn_M_C_Ln2.PD1_PDL1+syn_M_C_Ln2.PDL1_aPDL1+2*syn_M_C_Ln2.PDL1_aPDL1_PDL1+syn_M_C_Ln2.PDL1_CD80
syn_M_C_Ln2.PDL2_total = syn_M_C_Ln2.PD1_PDL2+syn_M_C_Ln2.PDL2
syn_M_C_Ln2.CD47 = C_CD47
H_SIRPa_Ln2 = (syn_M_C_Ln2.CD47_SIRPa/SIRPa_50)^n_SIRPa/((syn_M_C_Ln2.CD47_SIRPa/SIRPa_50)^n_SIRPa + 1)
H_PD1_M_Ln2 = ((syn_M_C_Ln2.PD1_PDL1+syn_M_C_Ln2.PD1_PDL2)/PD1_50)^n_PD1/(((syn_M_C_Ln2.PD1_PDL1+syn_M_C_Ln2.PD1_PDL2)/PD1_50)^n_PD1 + 1)
H_Mac_C_Ln2 = 1 - (1-H_SIRPa_Ln2)*(1-H_PD1_M_Ln2)
syn_M_C_other.PD1 = M_PD1_total /A_Mcell
syn_M_C_other.SIRPa = M_SIRPa
syn_M_C_other.CD80 = C1_CD80_total/A_cell
syn_M_C_other.PDL1 = C1_PDL1_base /A_cell
syn_M_C_other.PDL2 = C1_PDL1_base*r_PDL2C1 /A_cell
syn_M_C_other.PDL1_total = syn_M_C_other.PDL1+syn_M_C_other.PD1_PDL1+syn_M_C_other.PDL1_aPDL1+2*syn_M_C_other.PDL1_aPDL1_PDL1+syn_M_C_other.PDL1_CD80
syn_M_C_other.PDL2_total = syn_M_C_other.PD1_PDL2+syn_M_C_other.PDL2
syn_M_C_other.CD47 = C_CD47
H_SIRPa_other = (syn_M_C_other.CD47_SIRPa/SIRPa_50)^n_SIRPa/((syn_M_C_other.CD47_SIRPa/SIRPa_50)^n_SIRPa + 1)
H_PD1_M_other = ((syn_M_C_other.PD1_PDL1+syn_M_C_other.PD1_PDL2)/PD1_50)^n_PD1/(((syn_M_C_other.PD1_PDL1+syn_M_C_other.PD1_PDL2)/PD1_50)^n_PD1 + 1)
H_Mac_C_other = 1 - (1-H_SIRPa_other)*(1-H_PD1_M_other)
M_total = V_T.Mac_M1+V_T.Mac_M2
H_IL10 = V_T.IL10/(IL10_50+V_T.IL10)
H_IL10_phago = V_T.IL10/(IL10_50_phago+V_T.IL10)
H_IL12 = V_T.IL12/(IL12_50+V_T.IL12)
M_total_Ln1 = V_T_Ln1.Mac_M1+V_T_Ln1.Mac_M2
H_IL10_Ln1 = V_T_Ln1.IL10/(IL10_50+V_T_Ln1.IL10)
H_IL10_phago_Ln1 = V_T_Ln1.IL10/(IL10_50_phago+V_T_Ln1.IL10)
H_IL12_Ln1 = V_T_Ln1.IL12/(IL12_50+V_T_Ln1.IL12)
M_total_Ln2 = V_T_Ln2.Mac_M1+V_T_Ln2.Mac_M2
H_IL10_Ln2 = V_T_Ln2.IL10/(IL10_50+V_T_Ln2.IL10)
H_IL10_phago_Ln2 = V_T_Ln2.IL10/(IL10_50_phago+V_T_Ln2.IL10)
H_IL12_Ln2 = V_T_Ln2.IL12/(IL12_50+V_T_Ln2.IL12)
M_total_other = V_T_other.Mac_M1+V_T_other.Mac_M2
H_IL10_other = V_T_other.IL10/(IL10_50+V_T_other.IL10)
H_IL10_phago_other = V_T_other.IL10/(IL10_50_phago+V_T_other.IL10)
H_IL12_other = V_T_other.IL12/(IL12_50+V_T_other.IL12)

## Sheet: Events
Number	Trigger	Event
1	seeding && time>=delay_Ln1	start_Ln1 = 1
2	seeding && time>=delay_Ln1	V_T_Ln1.C1 = ncells_C1_Ln1
3	seeding && time>=delay_Ln1	V_T_Ln1.C2 = ncells_C2_Ln1
4	seeding && time>=delay_Ln1	V_T_Ln1.C3 = ncells_C3_Ln1
5	seeding && time>=delay_Ln1	V_T_Ln1.C4 = ncells_C4_Ln1
6	seeding && time>=delay_Ln1	V_T_Ln1.C5 = ncells_C5_Ln1
7	seeding && time>=delay_Ln2	start_Ln2 = 1
8	seeding && time>=delay_Ln2	V_T_Ln2.C1 = ncells_C1_Ln2
9	seeding && time>=delay_Ln2	V_T_Ln2.C2 = ncells_C2_Ln2
10	seeding && time>=delay_Ln2	V_T_Ln2.C3 = ncells_C3_Ln2
11	seeding && time>=delay_Ln2	V_T_Ln2.C4 = ncells_C4_Ln2
12	seeding && time>=delay_Ln2	V_T_Ln2.C5 = ncells_C5_Ln2
13	seeding && time>=delay_other	start_other = 1
14	seeding && time>=delay_other	V_T_other.C1 = ncells_C1_other
15	seeding && time>=delay_other	V_T_other.C2 = ncells_C2_other
16	seeding && time>=delay_other	V_T_other.C3 = ncells_C3_other
17	seeding && time>=delay_other	V_T_other.C4 = ncells_C4_other
18	seeding && time>=delay_other	V_T_other.C5 = ncells_C5_other
19	do_surgery && time>=surgery_time	V_T.C1 = 0*cell
20	do_surgery && time>=surgery_time	V_T.C2 = 0*cell
21	do_surgery && time>=surgery_time	V_T.C3 = 0*cell
22	do_surgery && time>=surgery_time	V_T.C4 = 0*cell
23	do_surgery && time>=surgery_time	V_T.C5 = 0*cell
24	do_surgery && time>=surgery_time	V_T.T1 = 0*cell
25	do_surgery && time>=surgery_time	V_T.T2 = 0*cell
26	do_surgery && time>=surgery_time	V_T.T3 = 0*cell
27	do_surgery && time>=surgery_time	V_T.T4 = 0*cell
28	do_surgery && time>=surgery_time	V_T.T5 = 0*cell
29	do_surgery && time>=surgery_time	V_T.T6 = 0*cell
30	do_surgery && time>=surgery_time	V_T.T7 = 0*cell
31	do_surgery && time>=surgery_time	V_T.T8 = 0*cell
32	do_surgery && time>=surgery_time	V_T.T0 = 0*cell
33	do_surgery && time>=surgery_time	V_T.Th = 0*cell
34	do_surgery && time>=surgery_time	V_T.Mac_M1 = 0*cell
35	do_surgery && time>=surgery_time	V_T.Mac_M2 = 0*cell
36	do_surgery && time>=surgery_time	V_T.APC = 0*cell
37	do_surgery && time>=surgery_time	V_T.mAPC = 0*cell
38	do_surgery && time>=surgery_time	V_T.MDSC = 0*cell
39	do_surgery && time>=surgery_time	V_T.T1_exh = 0*cell
40	do_surgery && time>=surgery_time	V_T.Th_exh = 0*cell
41	do_surgery && time>=surgery_time	V_T.C_x = 0*cell
42	C_total < 0.5*cell	V_T.K = 0.01*cell
43	V_T.C1 < 0.5*cell	V_T.C1 = 0.01*cell
44	V_T.C2 < 0.5*cell	V_T.C2 = 0.01*cell
45	V_T.C3 < 0.5*cell	V_T.C3 = 0.01*cell
46	V_T.C4 < 0.5*cell	V_T.C4 = 0.01*cell
47	V_T.C5 < 0.5*cell	V_T.C5 = 0.01*cell
48	C_total_Ln1 < 0.5*cell	V_T_Ln1.K = 0.01*cell
[truncated: 17 more rows]

## Sheet: Parameter distributions for VPs
Parameters	Distribution	Geometric median (SD) or Range	Units	Parameter description
[truncated: 127 more rows]
