# Supplementary material for: A transcriptome-informed QSP model of metastatic triple-negative breast cancer identifies predictive biomarkers for PD-1 inhibition
Source: Sci Adv. 2023 Jun 30;9(26):eadg0289. doi: 10.1126/sciadv.adg0289 (PMC10313177; doi:10.1126/sciadv.adg0289)
Supplement: Supplementary file 2 — Data S1 and S2 [file sciadv.adg0289_data_s1_and_s2.zip › adg0289_Data_S2.xlsx]

## Sheet: Single biomarkers
Rank based on response probability	Rank based on score	Biomarker	Units	Biomarker cutoff for response probability	Biomarker level greater than/less than for response probability	Biomarker cutoff for RIS	Biomarker level greater than/less than for RIS	Response probability	RIS	Fraction of responders from whole cohort	Fraction of non-responders from whole cohort	Response probability (CI lower bound)	Response probability (CI upper bound)	RIS (CI lower bound)	RIS (CI upper bound)	Fraction of responders from whole cohort (CI lower bound)	Fraction of responders from whole cohort (CI upper bound)	Fraction of non-responders from whole cohort (CI lower bound)	Fraction of non-responders from whole cohort (CI upper bound)
1	56	APCs in LNs	cells/mm^3	233.084	Greater than	233.084	Greater than	0.857	0.101	0.11	0.009	0.829	0.971	0.096	0.123	0.107	0.125	0.007	0.017
2	65	Cancer clone richness	NA	2.714	Less than	4.429	Less than	0.75	0.046	0.055	0.009	0.7	0.9	0.04	0.062	0.051	0.066	0.007	0.017
3	9	Tcyt/T cells in LNs	NA	0.924	Greater than	0.862	Greater than	0.741	0.182	0.221	0.039	0.704	0.84	0.171	0.226	0.21	0.25	0.033	0.053
4	15	Tcyt/T cells in central comp.	NA	0.926	Greater than	0.871	Greater than	0.691	0.16	0.206	0.046	0.654	0.79	0.143	0.204	0.195	0.235	0.04	0.062
5	7	Exhausted Tcyt fraction	NA	0.205	Greater than	0.106	Greater than	0.68	0.048	0.062	0.015	0.6	0.84	0.037	0.07	0.055	0.077	0.011	0.024
6	8	Tumor diameter	cm	2.329	Greater than	1.755	Greater than	0.667	0.154	0.206	0.051	0.631	0.762	0.138	0.204	0.195	0.235	0.046	0.068
7	25	Tcyt diversity in LNs	NA	1.481	Less than	1.912	Less than	0.605	0.064	0.096	0.031	0.558	0.767	0.053	0.103	0.088	0.121	0.028	0.044
8	26	Tcyt evenness in LNs	NA	0.712	Less than	0.919	Less than	0.605	0.064	0.096	0.031	0.558	0.744	0.053	0.097	0.088	0.118	0.028	0.042
9	40	Th/Tcyt	NA	1.282	Greater than	0.651	Greater than	0.6	0.088	0.132	0.044	0.55	0.717	0.072	0.127	0.121	0.158	0.039	0.057
10	14	M2/M1 Mac ratio	NA	15.739	Greater than	6.733	Greater than	0.579	0.051	0.081	0.029	0.526	0.711	0.04	0.079	0.074	0.099	0.026	0.04
11	33	Tcyt diversity in central comp.	NA	1.57	Less than	1.817	Less than	0.56	0.062	0.103	0.04	0.52	0.7	0.051	0.101	0.096	0.129	0.037	0.053
12	34	Tcyt evenness in central comp.	NA	0.755	Less than	0.874	Less than	0.56	0.062	0.103	0.04	0.52	0.68	0.051	0.096	0.096	0.125	0.037	0.053
13	42	Th/T cells	NA	0.355	Greater than	0.147	Greater than	0.55	0.024	0.04	0.017	0.5	0.75	0.018	0.046	0.037	0.055	0.013	0.024
14	43	immature APC	cells/ml	2035.716	Greater than	1417.546	Greater than	0.545	0.026	0.044	0.018	0.455	0.727	0.015	0.048	0.037	0.059	0.015	0.028
15	28	Exhausted Th fraction	NA	0.015	Greater than	0.005	Greater than	0.545	0.051	0.088	0.037	0.5	0.682	0.04	0.085	0.081	0.11	0.033	0.05
16	35	Tcyt diversity	NA	1.492	Less than	1.776	Less than	0.532	0.051	0.092	0.04	0.489	0.681	0.04	0.09	0.085	0.118	0.035	0.053
17	36	Tcyt evenness	NA	0.717	Less than	0.854	Less than	0.532	0.051	0.092	0.04	0.489	0.681	0.04	0.085	0.085	0.118	0.037	0.053
18	2	(Th+Tcyt)/T cells in central comp.	NA	0.963	Greater than	0.963	Greater than	0.512	0.336	0.643	0.307	0.494	0.564	0.303	0.441	0.621	0.71	0.296	0.34
19	3	Treg/T cells in central comp.	NA	0.037	Less than	0.037	Less than	0.512	0.336	0.643	0.307	0.497	0.564	0.309	0.436	0.625	0.71	0.294	0.34
20	47	neo-Ag diversity	NA	1.584	Less than	1.948	Less than	0.5	0.018	0.037	0.018	0.45	0.75	0.013	0.046	0.033	0.055	0.015	0.026
21	48	neo-Ag evenness	NA	0.762	Less than	0.937	Less than	0.5	0.018	0.037	0.018	0.45	0.7	0.013	0.04	0.033	0.051	0.015	0.026
22	49	Neo-Ag specific T cell clones	NA	2883.457	Greater than	1895.25	Greater than	0.5	0.031	0.062	0.031	0.441	0.647	0.02	0.059	0.055	0.081	0.028	0.042
23	53	PDL1 in tumor	molecule/micrometer^2	495.06	Greater than	388.167	Greater than	0.493	0.061	0.125	0.064	0.449	0.609	0.044	0.105	0.114	0.154	0.059	0.079
24	52	Carrying capacity	NA	3507145888.495	Greater than	1413416991.854	Greater than	0.489	0.039	0.081	0.042	0.444	0.622	0.022	0.077	0.074	0.103	0.039	0.055
25	72	Exhausted Th	cells/ml	3513269.194	Greater than	3513269.194	Greater than	0.487	0.064	0.136	0.072	0.447	0.605	0.048	0.114	0.125	0.169	0.066	0.086
26	24	Angiogenic factor	pg/ml	754.286	Less than	877.728	Less than	0.481	0.022	0.048	0.026	0.407	0.667	0.011	0.05	0.04	0.066	0.022	0.035
27	27	Tcyt fraction	NA	0.194	Greater than	0.104	Greater than	0.477	0.035	0.077	0.042	0.432	0.636	0.018	0.068	0.07	0.103	0.039	0.053
28	30	Th fraction	NA	0.114	Greater than	0.057	Greater than	0.475	0.108	0.243	0.134	0.446	0.554	0.086	0.175	0.228	0.283	0.127	0.154
29	10	Immune act. cell fraction	NA	0.416	Greater than	0.318	Greater than	0.475	0.123	0.276	0.153	0.443	0.557	0.096	0.195	0.257	0.324	0.145	0.176
30	1	Tregs in LNs	cells/mm^3	306.283	Less than	306.283	Less than	0.474	0.351	0.79	0.439	0.456	0.524	0.307	0.478	0.761	0.875	0.426	0.476
31	18	Tcyt+Th cell fraction	NA	0.234	Greater than	0.162	Greater than	0.467	0.143	0.335	0.191	0.441	0.544	0.116	0.221	0.316	0.39	0.182	0.215
32	17	Exhausted Tcyt	cells/ml	36108843.92	Greater than	18574680.528	Greater than	0.458	0.165	0.404	0.239	0.438	0.525	0.132	0.248	0.386	0.463	0.23	0.268
33	74	Th	cells/ml	40421314.6	Greater than	40421314.6	Greater than	0.458	0.057	0.14	0.083	0.422	0.566	0.04	0.101	0.129	0.173	0.077	0.099
34	75	IFNg	nM	0.003	Greater than	0.003	Greater than	0.458	0.057	0.14	0.083	0.422	0.566	0.04	0.107	0.129	0.173	0.077	0.099
35	4	(Th+Tcyt)/T cells in LNs	NA	0.956	Greater than	0.956	Greater than	0.456	0.318	0.79	0.472	0.441	0.5	0.274	0.428	0.765	0.868	0.46	0.511
36	5	Treg/T cells in LNs	NA	0.044	Less than	0.044	Less than	0.456	0.318	0.79	0.472	0.441	0.498	0.274	0.423	0.765	0.864	0.46	0.511
37	54	M2 Mac	cells/ml	6230117.994	Greater than	3180554.433	Greater than	0.455	0.051	0.129	0.077	0.416	0.558	0.035	0.096	0.118	0.158	0.072	0.092
38	51	IL10	nM	0.005	Greater than	0.002	Greater than	0.455	0.051	0.129	0.077	0.416	0.571	0.035	0.101	0.118	0.162	0.072	0.092
39	12	M1/(M1+M2) Mac	NA	0.12	Less than	0.12	Less than	0.454	0.259	0.651	0.392	0.438	0.505	0.226	0.364	0.629	0.724	0.379	0.426
40	13	M2/(M1+M2) Mac	NA	0.88	Greater than	0.88	Greater than	0.454	0.259	0.651	0.392	0.436	0.5	0.221	0.358	0.625	0.717	0.381	0.43
41	70	Cancer clone diversity	NA	0.222	Less than	0.222	Less than	0.453	0.07	0.176	0.107	0.415	0.547	0.048	0.125	0.162	0.213	0.099	0.125
42	21	Immune act. cells	cells/ml	73556458.18	Greater than	73556458.18	Greater than	0.452	0.232	0.588	0.357	0.435	0.5	0.199	0.325	0.566	0.651	0.344	0.39
43	6	Treg/Tcyt in central comp.	NA	0.058	Less than	0.058	Less than	0.448	0.307	0.798	0.491	0.434	0.496	0.268	0.434	0.772	0.882	0.476	0.528
44	16	TIL fraction	NA	0.394	Greater than	0.272	Greater than	0.445	0.215	0.57	0.355	0.428	0.5	0.182	0.32	0.548	0.64	0.342	0.388
45	62	Mac	cells/ml	6665902.528	Greater than	3469144.787	Greater than	0.444	0.055	0.147	0.092	0.411	0.544	0.039	0.105	0.136	0.18	0.086	0.11
46	19	Immune cell fraction	NA	0.408	Greater than	0.284	Greater than	0.444	0.224	0.599	0.375	0.425	0.493	0.186	0.324	0.574	0.665	0.364	0.41
47	39	Th+Tcyt	NA	53954044.799	Greater than	53954044.799	Greater than	0.44	0.142	0.39	0.248	0.419	0.498	0.114	0.224	0.371	0.441	0.239	0.276
48	38	T cells	cells/ml	98786424.925	Greater than	98786424.925	Greater than	0.435	0.158	0.452	0.294	0.413	0.495	0.125	0.252	0.43	0.515	0.285	0.325
49	31	Tcyt in central comp.	cells/ml	16778.868	Greater than	9491.727	Greater than	0.432	0.167	0.489	0.322	0.416	0.494	0.14	0.267	0.471	0.559	0.311	0.353
50	45	Treg/T cells	NA	0.09	Less than	0.09	Less than	0.429	0.127	0.379	0.252	0.408	0.488	0.099	0.204	0.36	0.43	0.243	0.279
51	29	Th+Tcyt in central comp.	NA	23815.989	Greater than	13085.973	Greater than	0.428	0.079	0.239	0.16	0.401	0.507	0.057	0.151	0.224	0.283	0.153	0.18
52	46	Tcyt/T cells	NA	0.26	Less than	0.335	Less than	0.426	0.066	0.202	0.136	0.395	0.512	0.044	0.132	0.188	0.243	0.129	0.158
53	22	mAPC fraction	NA	0	Less than	0	Less than	0.423	0.178	0.562	0.384	0.406	0.478	0.145	0.294	0.54	0.636	0.371	0.419
54	57	Th/T cells in LNs	NA	0.06	Less than	0.06	Less than	0.421	0.097	0.312	0.215	0.396	0.485	0.07	0.169	0.294	0.36	0.206	0.243
55	20	Tcyt	cells/ml	22728101.511	Greater than	22728101.511	Greater than	0.421	0.233	0.75	0.517	0.404	0.462	0.195	0.344	0.721	0.824	0.504	0.557
56	77	Cancer clones evenness	NA	0.142	Less than	0.142	Less than	0.42	0.048	0.154	0.107	0.39	0.52	0.026	0.097	0.143	0.191	0.101	0.125
57	23	Tregs in central comp.	cells/ml	804.418	Less than	804.418	Less than	0.415	0.202	0.688	0.485	0.399	0.457	0.164	0.307	0.662	0.757	0.472	0.524
58	11	Treg/Tcyt in LNs	NA	0.08	Less than	0.08	Less than	0.413	0.276	0.949	0.673	0.399	0.449	0.226	0.392	0.915	1.029	0.66	0.722
59	32	T cells in central comp.	cells/ml	24270.816	Greater than	13420.695	Greater than	0.406	0.066	0.246	0.18	0.382	0.479	0.039	0.132	0.232	0.29	0.173	0.202
60	37	Immune supp./act. cells	NA	0.219	Less than	0.219	Less than	0.396	0.164	0.688	0.524	0.379	0.441	0.125	0.279	0.658	0.765	0.511	0.562
61	66	Th/T cells in central comp.	NA	0.056	Less than	0.056	Less than	0.394	0.074	0.32	0.246	0.376	0.466	0.046	0.156	0.305	0.379	0.235	0.272
62	50	Th/Tcyt in LNs	NA	0.107	Less than	0.107	Less than	0.39	0.118	0.54	0.423	0.374	0.438	0.085	0.217	0.518	0.607	0.412	0.46
63	76	M2 Mac fraction	NA	0.035	Greater than	0.018	Greater than	0.385	0.011	0.055	0.044	0.333	0.538	0	0.044	0.048	0.077	0.04	0.055
64	44	CCL2	nM	0.178	Less than	0.178	Less than	0.382	0.134	0.706	0.572	0.366	0.425	0.09	0.261	0.676	0.787	0.559	0.614
65	67	T cells in LNs	cells/mm^3	6097.462	Less than	6097.462	Less than	0.381	0.072	0.379	0.307	0.359	0.441	0.039	0.16	0.357	0.438	0.298	0.336
66	41	M1 Mac fraction	NA	0.003	Less than	0.003	Less than	0.375	0.14	0.831	0.691	0.364	0.412	0.101	0.261	0.805	0.912	0.675	0.733
67	81	Treg/Tcyt	NA	1.478	Greater than	0.992	Less than	0.375	0.007	0.044	0.037	0.312	0.531	-0.004	0.035	0.037	0.062	0.033	0.046
68	82	Mac fraction	NA	0.037	Greater than	0.019	Greater than	0.372	0.009	0.059	0.05	0.326	0.512	-0.002	0.042	0.051	0.081	0.046	0.061
69	85	Tcyt in LNs	cells/mm^3	9092.576	Greater than	4607.343	Less than	0.367	0.018	0.132	0.114	0.337	0.459	0.002	0.068	0.121	0.165	0.108	0.131
70	55	M1 Mac	cells/ml	475672.464	Less than	475672.464	Less than	0.367	0.103	0.746	0.643	0.353	0.407	0.059	0.224	0.717	0.827	0.631	0.686
71	68	Th/Tcyt in central comp.	NA	0.092	Less than	0.092	Less than	0.366	0.07	0.515	0.445	0.348	0.414	0.031	0.169	0.489	0.581	0.434	0.48
72	59	IL12	nM	0	Less than	0	Less than	0.363	0.092	0.739	0.647	0.351	0.405	0.053	0.213	0.713	0.824	0.634	0.688
73	71	Treg fraction	NA	0.042	Greater than	0.042	Greater than	0.363	0.066	0.533	0.467	0.346	0.411	0.028	0.171	0.507	0.603	0.456	0.502
74	60	Th in LNs	cells/mm^3	1315.967	Less than	1315.967	Less than	0.359	0.092	0.846	0.754	0.347	0.397	0.053	0.224	0.816	0.934	0.739	0.8
75	86	Immune supp. cells	cells/ml	27503113.073	Greater than	27503113.073	Greater than	0.358	0.018	0.176	0.158	0.328	0.44	-0.004	0.085	0.162	0.217	0.151	0.178
76	58	mAPC	cells/ml	229.292	Greater than	229.292	Greater than	0.357	0.094	0.956	0.862	0.344	0.391	0.044	0.232	0.923	1.048	0.847	0.908
77	73	Immune supp. cell fraction	NA	0.047	Greater than	0.047	Greater than	0.357	0.064	0.658	0.594	0.341	0.398	0.026	0.18	0.629	0.735	0.581	0.634
78	61	MDSC fraction	NA	0.003	Less than	0.003	Less than	0.356	0.09	0.949	0.858	0.343	0.392	0.04	0.233	0.915	1.044	0.842	0.903
79	63	MDSC	cells/ml	882945.781	Less than	882945.781	Less than	0.352	0.077	0.971	0.893	0.34	0.387	0.022	0.226	0.938	1.066	0.877	0.943
80	64	NO	nM	3.139	Less than	3.139	Less than	0.352	0.077	0.971	0.893	0.34	0.387	0.028	0.221	0.938	1.066	0.877	0.943
81	83	Th+Tcyt in LNs	cells/mm^3	5838.505	Less than	5838.505	Less than	0.351	0.028	0.364	0.336	0.333	0.404	0	0.11	0.346	0.419	0.327	0.362
82	69	ArgI	mU	67.121	Less than	67.121	Less than	0.35	0.07	0.974	0.904	0.339	0.388	0.026	0.23	0.945	1.081	0.886	0.952
83	79	IL2	nM	0.482	Less than	0.542	Less than	0.347	0.035	0.592	0.557	0.332	0.39	0.002	0.145	0.566	0.665	0.544	0.592
84	87	Treg	cells/ml	25267418.106	Greater than	25267418.106	Greater than	0.345	0.007	0.147	0.14	0.319	0.431	-0.009	0.068	0.136	0.184	0.132	0.158
85	88	TGFb	nM	0.232	Greater than	0.232	Greater than	0.345	0.007	0.147	0.14	0.319	0.44	-0.009	0.062	0.136	0.188	0.132	0.16
86	78	APC fraction	NA	0	Less than	0	Less than	0.344	0.042	0.897	0.855	0.333	0.378	-0.002	0.175	0.868	0.985	0.838	0.901
87	80	Th in central comp.	cells/ml	3528.075	Less than	3528.075	Less than	0.344	0.04	0.89	0.849	0.331	0.376	-0.009	0.167	0.857	0.974	0.833	0.895
88	84	(Th+Tcyt)/T cells	NA	0.508	Less than	0.585	Less than	0.344	0.02	0.445	0.425	0.327	0.395	-0.013	0.119	0.423	0.511	0.414	0.458
89	89	Treg/Th	NA	6.266	Less than	6.266	Less than	0.335	0.006	0.989	0.983	0.323	0.367	-0.039	0.149	0.956	1.085	0.965	1.029
90	90	Treg/Th in central comp.	NA	5.998	Less than	5.998	Less than	0.334	0.002	0.993	0.991	0.323	0.363	-0.053	0.129	0.96	1.081	0.974	1.04
91	91	Tcyt richness in central comp.	NA	8	Greater than	8	Greater than	0.333	0	1	1	0.322	0.368	-0.05	0.143	0.967	1.103	0.982	1.046
92	92	Tcyt richness	NA	8	Greater than	8	Greater than	0.333	0	1	1	0.322	0.365	-0.05	0.138	0.967	1.096	0.983	1.048
93	93	Treg/Th in LNs	NA	0.012	Greater than	0.012	Greater than	0.333	0	1	1	0.321	0.365	-0.055	0.143	0.963	1.096	0.985	1.05
94	94	Tcyt richness in LNs	NA	8	Greater than	8	Greater than	0.333	0	1	1	0.322	0.368	-0.05	0.154	0.967	1.103	0.982	1.046

## Sheet: Biomarker combinations
Rank based on response probability	Rank based on RIS	Biomarker 1	Biomarker 2	Biomarker 1 Units	Biomarker 2 Units	Biomarker 1 cutoff for response probability	Biomarker 2 cutoff for response probability	Biomarker 1 level greater than/less than for response probability	Biomarker 2 level greater than/less than for response probability	Biomarker 1 cutoff for RIS	Biomarker 2 cutoff for RIS	Biomarker 1 level greater than/less than for RIS	Biomarker 2 level greater than/less than for RIS	Response probability	RIS	Fraction of responders from whole cohort	Fraction of non-responders from whole cohort	Response probability (CI lower bound)	Response probability (CI upper bound)	RIS (CI lower bound)	RIS (CI upper bound)	Fraction of responders from whole cohort (CI lower bound)	Fraction of responders from whole cohort (CI upper bound)	Fraction of non-responders from whole cohort (CI lower bound)	Fraction of non-responders from whole cohort (CI upper bound)
1	1473	Tcyt/T cells in central comp.	APCs in LNs	NA	cells/mm^3	0.871	233.084	Greater than	Greater than	0.871	0.072	Greater than	Greater than	1	0.074	0.074	0	1	1	0.074	0.074	0.074	0.074	0	0
2	1004	Tcyt/T cells in LNs	APCs in LNs	NA	cells/mm^3	0.862	233.084	Greater than	Greater than	0.862	0.072	Greater than	Greater than	1	0.077	0.077	0	1	1	0.077	0.077	0.077	0.077	0	0
3	2107	Tregs in central comp.	APCs in LNs	cells/ml	cells/mm^3	804.418	233.084	Less than	Greater than	804.418	0.072	Less than	Greater than	0.962	0.09	0.092	0.002	0.923	1	0.085	0.096	0.088	0.096	0	0.006
4	3637	Th/T cells in central comp.	APCs in LNs	NA	cells/mm^3	0.108	233.084	Less than	Greater than	0.264	233.084	Less than	Greater than	0.957	0.079	0.081	0.002	0.913	1	0.079	0.085	0.077	0.085	0	0.006
5	3662	Th/T cells in LNs	APCs in LNs	NA	cells/mm^3	0.119	233.084	Less than	Greater than	0.298	233.084	Less than	Greater than	0.955	0.075	0.077	0.002	0.955	1	0.075	0.081	0.077	0.081	0	0.006
6	435	M2/M1 Mac ratio	Tcyt/T cells in LNs	NA	NA	12.737	0.924	Greater than	Greater than	3.732	0.862	Greater than	Greater than	0.952	0.072	0.074	0.002	0.905	1	0.066	0.077	0.07	0.077	0	0.006
7	1397	M2/M1 Mac ratio	APCs in LNs	NA	cells/mm^3	12.737	233.084	Greater than	Greater than	6.733	0.072	Greater than	Greater than	0.952	0.072	0.074	0.002	0.905	1	0.072	0.077	0.07	0.077	0	0.006
8	3692	IL2	APCs in LNs	nM	cells/mm^3	0.482	233.084	Less than	Greater than	0.663	233.084	Less than	Greater than	0.952	0.072	0.074	0.002	0.905	1	0.066	0.077	0.07	0.077	0	0.006
9	2596	Tcyt diversity in central comp.	APCs in LNs	NA	cells/mm^3	1.817	233.084	Less than	Greater than	1.817	0.072	Less than	Greater than	0.95	0.068	0.07	0.002	0.9	1	0.062	0.074	0.066	0.074	0	0.006
10	2632	Tcyt evenness in central comp.	APCs in LNs	NA	cells/mm^3	0.874	233.084	Less than	Greater than	0.874	0.072	Less than	Greater than	0.95	0.068	0.07	0.002	0.9	1	0.068	0.074	0.066	0.074	0	0.006
11	3634	Th in central comp.	APCs in LNs	cells/ml	cells/mm^3	3528.075	233.084	Less than	Greater than	6981.979	233.084	Less than	Greater than	0.933	0.099	0.103	0.004	0.9	1	0.094	0.11	0.099	0.11	0.002	0.009
12	3658	Th in LNs	APCs in LNs	cells/mm^3	cells/mm^3	1315.967	233.084	Less than	Greater than	3938.185	233.084	Less than	Greater than	0.931	0.096	0.099	0.004	0.897	1	0.09	0.107	0.096	0.107	0.002	0.009
13	3635	Th/Tcyt in central comp.	APCs in LNs	NA	cells/mm^3	0.18	233.084	Less than	Greater than	0.356	233.084	Less than	Greater than	0.929	0.092	0.096	0.004	0.893	1	0.086	0.103	0.092	0.103	0.002	0.009
14	3489	Th/Tcyt in LNs	APCs in LNs	NA	cells/mm^3	0.213	233.084	Less than	Greater than	0.107	0.072	Less than	Greater than	0.929	0.092	0.096	0.004	0.893	1	0.086	0.103	0.092	0.103	0.002	0.009
15	34	(Th+Tcyt)/T cells in central comp.	M2/M1 Mac ratio	NA	NA	0.963	12.737	Greater than	Greater than	0.927	6.733	Greater than	Greater than	0.923	0.127	0.132	0.006	0.897	1	0.121	0.143	0.129	0.143	0.004	0.013
16	35	Treg/T cells in central comp.	M2/M1 Mac ratio	NA	NA	0.037	12.737	Less than	Greater than	0.073	6.733	Less than	Greater than	0.923	0.127	0.132	0.006	0.897	1	0.121	0.143	0.129	0.143	0.004	0.013
17	868	Th/T cells	Tcyt/T cells in LNs	NA	NA	0.217	0.862	Greater than	Greater than	0.078	0.862	Greater than	Greater than	0.923	0.085	0.088	0.004	0.885	1	0.079	0.096	0.085	0.096	0.002	0.009
18	335	(Th+Tcyt)/T cells in central comp.	APCs in LNs	NA	cells/mm^3	0.963	233.084	Greater than	Greater than	0.963	0.072	Greater than	Greater than	0.92	0.081	0.085	0.004	0.88	1	0.075	0.092	0.081	0.092	0.002	0.009
19	1246	Tcyt/T cells in central comp.	Th/T cells	NA	NA	0.871	0.217	Greater than	Greater than	0.871	0.078	Greater than	Greater than	0.92	0.081	0.085	0.004	0.88	1	0.075	0.092	0.081	0.092	0.002	0.009
20	451	Tcyt/T cells in central comp.	M2/M1 Mac ratio	NA	NA	0.926	9.735	Greater than	Greater than	0.815	6.733	Greater than	Greater than	0.92	0.081	0.085	0.004	0.88	1	0.075	0.092	0.081	0.092	0.002	0.009
21	374	Treg/T cells in central comp.	APCs in LNs	NA	cells/mm^3	0.037	233.084	Less than	Greater than	0.037	0.072	Less than	Greater than	0.92	0.081	0.085	0.004	0.88	1	0.075	0.092	0.081	0.092	0.002	0.009
22	3326	Treg/T cells	APCs in LNs	NA	cells/mm^3	0.248	233.084	Less than	Greater than	0.09	0.072	Less than	Greater than	0.92	0.081	0.085	0.004	0.88	1	0.075	0.092	0.081	0.092	0.002	0.009
23	2829	Immune supp./act. cells	APCs in LNs	NA	cells/mm^3	0.418	233.084	Less than	Greater than	0.219	0.072	Less than	Greater than	0.917	0.077	0.081	0.004	0.875	1	0.072	0.088	0.077	0.088	0.002	0.009
24	968	immature APC	Tcyt/T cells in LNs	cells/ml	NA	1417.546	0.924	Greater than	Greater than	799.376	0.862	Greater than	Greater than	0.913	0.074	0.077	0.004	0.87	1	0.068	0.085	0.074	0.085	0.002	0.009
25	3723	Treg/Tcyt	APCs in LNs	NA	cells/mm^3	0.992	233.084	Less than	Greater than	2.936	233.084	Less than	Greater than	0.913	0.074	0.077	0.004	0.87	1	0.068	0.085	0.074	0.085	0.002	0.009
26	3223	immature APC	APCs in LNs	cells/ml	cells/mm^3	1417.546	233.084	Greater than	Greater than	1417.546	0.072	Greater than	Greater than	0.909	0.07	0.074	0.004	0.864	1	0.064	0.081	0.07	0.081	0.002	0.009
27	3410	Th	Th/Tcyt in LNs	cells/ml	NA	40421314.6	0.213	Greater than	Less than	154970.286	0.107	Greater than	Less than	0.905	0.066	0.07	0.004	0.857	1	0.061	0.077	0.066	0.077	0.002	0.009
28	3420	IFNg	Th/Tcyt in LNs	nM	NA	0.003	0.213	Greater than	Less than	0	0.107	Greater than	Less than	0.905	0.066	0.07	0.004	0.857	1	0.061	0.077	0.066	0.077	0.002	0.009
29	834	Exhausted Tcyt fraction	APCs in LNs	NA	cells/mm^3	0.139	233.084	Greater than	Greater than	0.106	0.072	Greater than	Greater than	0.905	0.066	0.07	0.004	0.857	1	0.061	0.077	0.066	0.077	0.002	0.009
30	200	Tregs in LNs	APCs in LNs	cells/mm^3	cells/mm^3	306.283	233.084	Less than	Greater than	306.283	0.072	Less than	Greater than	0.903	0.097	0.103	0.006	0.871	1	0.092	0.114	0.099	0.114	0.004	0.013
31	19	Tcyt/T cells in central comp.	Exhausted Tcyt fraction	NA	NA	0.926	0.172	Greater than	Greater than	0.815	0.106	Greater than	Greater than	0.9	0.062	0.066	0.004	0.85	1	0.057	0.074	0.062	0.074	0.002	0.009
32	3399	Exhausted Th	Th/Tcyt in LNs	cells/ml	NA	3513269.194	0.213	Greater than	Less than	5085.904	0.107	Greater than	Less than	0.9	0.062	0.066	0.004	0.85	1	0.057	0.074	0.062	0.074	0.002	0.009
33	2393	Th/T cells	Th/T cells in LNs	NA	NA	0.217	0.119	Greater than	Less than	0.147	0.179	Greater than	Less than	0.9	0.094	0.099	0.006	0.867	1	0.088	0.11	0.096	0.11	0.004	0.011
34	588	(Th+Tcyt)/T cells in LNs	APCs in LNs	NA	cells/mm^3	0.956	233.084	Greater than	Greater than	0.956	0.072	Greater than	Greater than	0.897	0.09	0.096	0.006	0.862	1	0.085	0.107	0.092	0.107	0.004	0.013
35	590	Treg/T cells in LNs	APCs in LNs	NA	cells/mm^3	0.044	233.084	Less than	Greater than	0.044	0.072	Less than	Greater than	0.897	0.09	0.096	0.006	0.862	1	0.085	0.101	0.092	0.107	0.004	0.011
36	678	Treg/Tcyt in central comp.	APCs in LNs	NA	cells/mm^3	0.058	233.084	Less than	Greater than	0.058	0.072	Less than	Greater than	0.893	0.086	0.092	0.006	0.857	1	0.081	0.103	0.088	0.103	0.004	0.011
37	1326	M1/(M1+M2) Mac	APCs in LNs	NA	cells/mm^3	0.12	233.084	Less than	Greater than	0.12	0.072	Less than	Greater than	0.893	0.086	0.092	0.006	0.857	1	0.081	0.103	0.088	0.103	0.004	0.011
38	1346	M2/(M1+M2) Mac	APCs in LNs	NA	cells/mm^3	0.88	233.084	Greater than	Greater than	0.88	0.072	Greater than	Greater than	0.893	0.086	0.092	0.006	0.857	1	0.081	0.103	0.088	0.103	0.004	0.011
39	990	Treg fraction	Tcyt/T cells in LNs	NA	NA	0.042	0.924	Greater than	Greater than	0.001	0.862	Greater than	Greater than	0.893	0.086	0.092	0.006	0.857	1	0.081	0.103	0.088	0.103	0.004	0.013
40	615	Tcyt/T cells in central comp.	M1/(M1+M2) Mac	NA	NA	0.926	0.12	Greater than	Less than	0.815	0.12	Greater than	Less than	0.892	0.114	0.121	0.007	0.865	0.973	0.108	0.131	0.118	0.132	0.006	0.015
41	616	Tcyt/T cells in central comp.	M2/(M1+M2) Mac	NA	NA	0.926	0.88	Greater than	Greater than	0.815	0.88	Greater than	Greater than	0.892	0.114	0.121	0.007	0.865	0.973	0.108	0.131	0.118	0.132	0.006	0.015
42	698	Tcyt/T cells	Tcyt/T cells in LNs	NA	NA	0.409	0.924	Less than	Greater than	0.484	0.862	Less than	Greater than	0.891	0.142	0.151	0.009	0.87	0.978	0.136	0.164	0.147	0.165	0.007	0.018
43	784	Tcyt/T cells in central comp.	Tcyt/T cells	NA	NA	0.926	0.409	Greater than	Less than	0.871	0.409	Greater than	Less than	0.889	0.11	0.118	0.007	0.861	0.972	0.105	0.127	0.114	0.129	0.006	0.015
44	610	Tumor diameter	Tcyt/T cells in LNs	cm	NA	1.755	0.924	Greater than	Greater than	1.755	0.738	Greater than	Greater than	0.889	0.138	0.147	0.009	0.867	0.978	0.132	0.16	0.143	0.162	0.007	0.017
45	18	Tcyt/T cells in central comp.	TIL fraction	NA	NA	0.926	0.394	Greater than	Greater than	0.815	0.272	Greater than	Greater than	0.885	0.079	0.085	0.006	0.846	1	0.074	0.09	0.081	0.096	0.004	0.011
46	43	Tcyt/T cells in central comp.	mAPC fraction	NA	NA	0.926	0	Greater than	Less than	0.815	0	Greater than	Less than	0.885	0.079	0.085	0.006	0.846	1	0.074	0.096	0.081	0.096	0.004	0.011
47	3871	Cancer clone richness	Tregs in LNs	NA	cells/mm^3	4.429	306.283	Less than	Less than	4.429	602.551	Less than	Less than	0.885	0.079	0.085	0.006	0.846	1	0.074	0.096	0.081	0.096	0.004	0.011
48	498	M1/(M1+M2) Mac	Tcyt/T cells in LNs	NA	NA	0.12	0.924	Less than	Greater than	0.273	0.862	Less than	Greater than	0.884	0.131	0.14	0.009	0.86	0.977	0.125	0.153	0.136	0.154	0.006	0.018
49	499	M2/(M1+M2) Mac	Tcyt/T cells in LNs	NA	NA	0.88	0.924	Greater than	Greater than	0.727	0.862	Greater than	Greater than	0.884	0.131	0.14	0.009	0.86	0.977	0.125	0.153	0.136	0.154	0.006	0.017
50	2558	Th/T cells in central comp.	Th/T cells	NA	NA	0.108	0.217	Less than	Greater than	0.16	0.147	Less than	Greater than	0.882	0.103	0.11	0.007	0.853	0.971	0.097	0.119	0.107	0.121	0.006	0.015
51	3659	Tcyt in LNs	APCs in LNs	cells/mm^3	cells/mm^3	11335.193	233.084	Less than	Greater than	11335.193	233.084	Less than	Greater than	0.882	0.103	0.11	0.007	0.853	0.971	0.097	0.119	0.107	0.121	0.006	0.015
52	3660	Th+Tcyt in LNs	APCs in LNs	cells/mm^3	cells/mm^3	15624.248	233.084	Less than	Greater than	15624.248	233.084	Less than	Greater than	0.882	0.103	0.11	0.007	0.853	0.971	0.097	0.119	0.107	0.121	0.006	0.015
53	3661	T cells in LNs	APCs in LNs	cells/mm^3	cells/mm^3	12957.801	233.084	Less than	Greater than	12957.801	233.084	Less than	Greater than	0.882	0.103	0.11	0.007	0.853	0.971	0.097	0.119	0.107	0.121	0.006	0.015
54	511	Tregs in central comp.	Tumor diameter	cells/ml	cm	804.418	2.329	Less than	Greater than	1557.922	1.755	Less than	Greater than	0.88	0.151	0.162	0.011	0.86	0.96	0.145	0.173	0.158	0.176	0.007	0.018
55	3945	Tcyt/T cells in central comp.	Cancer clone richness	NA	NA	0.815	4.429	Greater than	Less than	0.815	4.429	Greater than	Less than	0.88	0.075	0.081	0.006	0.84	1	0.07	0.092	0.077	0.092	0.004	0.011
56	3873	Cancer clone richness	Tcyt/T cells in LNs	NA	NA	4.429	0.8	Less than	Greater than	4.429	0.738	Less than	Greater than	0.88	0.075	0.081	0.006	0.84	1	0.07	0.092	0.077	0.092	0.004	0.011
57	3474	neo-Ag diversity	APCs in LNs	NA	cells/mm^3	1.948	233.084	Less than	Greater than	1.948	0.072	Less than	Greater than	0.88	0.075	0.081	0.006	0.84	0.96	0.07	0.086	0.077	0.088	0.004	0.013
58	3477	neo-Ag evenness	APCs in LNs	NA	cells/mm^3	0.937	233.084	Less than	Greater than	0.937	0.072	Less than	Greater than	0.88	0.075	0.081	0.006	0.84	1	0.07	0.092	0.077	0.092	0.004	0.013
59	3682	(Th+Tcyt)/T cells	APCs in LNs	NA	cells/mm^3	0.585	233.084	Less than	Greater than	0.663	233.084	Less than	Greater than	0.879	0.099	0.107	0.007	0.848	0.97	0.094	0.116	0.103	0.118	0.006	0.015
60	1118	Treg/Tcyt in LNs	APCs in LNs	NA	cells/mm^3	0.08	233.084	Less than	Greater than	0.08	0.072	Less than	Greater than	0.879	0.099	0.107	0.007	0.848	0.97	0.094	0.116	0.103	0.118	0.006	0.015
61	2227	APCs in LNs	Tcyt diversity in LNs	cells/mm^3	NA	233.084	1.912	Greater than	Less than	0.072	1.912	Greater than	Less than	0.879	0.099	0.107	0.007	0.848	0.97	0.094	0.116	0.103	0.118	0.006	0.015
62	2228	APCs in LNs	Tcyt evenness in LNs	cells/mm^3	NA	233.084	0.919	Greater than	Less than	0.072	0.919	Greater than	Less than	0.879	0.099	0.107	0.007	0.848	0.97	0.094	0.116	0.103	0.118	0.006	0.015
63	2141	Angiogenic factor	APCs in LNs	pg/ml	cells/mm^3	877.728	233.084	Less than	Greater than	877.728	0.072	Less than	Greater than	0.875	0.072	0.077	0.006	0.833	1	0.066	0.088	0.074	0.088	0.004	0.011
64	3674	MDSC	APCs in LNs	cells/ml	cells/mm^3	882945.781	233.084	Less than	Greater than	1752934.018	233.084	Less than	Greater than	0.875	0.096	0.103	0.007	0.844	0.969	0.09	0.112	0.099	0.114	0.006	0.015
65	3675	NO	APCs in LNs	nM	cells/mm^3	3.139	233.084	Less than	Greater than	6.232	233.084	Less than	Greater than	0.875	0.096	0.103	0.007	0.844	0.969	0.09	0.112	0.099	0.114	0.006	0.015
66	3676	ArgI	APCs in LNs	mU	cells/mm^3	67.121	233.084	Less than	Greater than	133.447	233.084	Less than	Greater than	0.875	0.096	0.103	0.007	0.844	0.969	0.09	0.112	0.099	0.114	0.006	0.015
67	2781	Tcyt diversity	APCs in LNs	NA	cells/mm^3	1.919	233.084	Less than	Greater than	1.776	0.072	Less than	Greater than	0.875	0.096	0.103	0.007	0.844	0.969	0.09	0.112	0.099	0.114	0.006	0.015
68	2787	Tcyt evenness	APCs in LNs	NA	cells/mm^3	0.923	233.084	Less than	Greater than	0.854	0.072	Less than	Greater than	0.875	0.096	0.103	0.007	0.844	0.969	0.09	0.112	0.099	0.114	0.006	0.015
69	445	Tregs in central comp.	M2/M1 Mac ratio	cells/ml	NA	804.418	12.737	Less than	Greater than	804.418	6.733	Less than	Greater than	0.867	0.132	0.143	0.011	0.822	0.956	0.121	0.154	0.136	0.158	0.007	0.02
70	36	TIL fraction	Tcyt/T cells in LNs	NA	NA	0.394	0.924	Greater than	Greater than	0.272	0.8	Greater than	Greater than	0.867	0.088	0.096	0.007	0.833	0.967	0.083	0.105	0.092	0.107	0.006	0.015
71	3686	MDSC fraction	APCs in LNs	NA	cells/mm^3	0.003	233.084	Less than	Greater than	0.006	233.084	Less than	Greater than	0.867	0.088	0.096	0.007	0.833	0.967	0.083	0.105	0.092	0.107	0.006	0.015
72	3480	Neo-Ag specific T cell clones	APCs in LNs	NA	cells/mm^3	1401.146	233.084	Greater than	Greater than	1895.25	0.072	Greater than	Greater than	0.867	0.088	0.096	0.007	0.833	0.967	0.083	0.105	0.092	0.107	0.006	0.015
73	452	Tcyt/T cells in central comp.	Tumor diameter	NA	cm	0.926	1.755	Greater than	Greater than	0.815	1.755	Greater than	Greater than	0.865	0.108	0.118	0.009	0.838	0.973	0.103	0.131	0.114	0.132	0.006	0.017
74	3932	Tregs in central comp.	Cancer clone richness	cells/ml	NA	804.418	4.429	Less than	Less than	3064.929	4.429	Less than	Less than	0.864	0.064	0.07	0.006	0.818	1	0.059	0.081	0.066	0.081	0.004	0.013
75	328	(Th+Tcyt)/T cells in central comp.	Tumor diameter	NA	cm	0.963	2.329	Greater than	Greater than	0.963	0.607	Greater than	Greater than	0.864	0.129	0.14	0.011	0.841	0.955	0.118	0.151	0.136	0.154	0.007	0.018
76	367	Treg/T cells in central comp.	Tumor diameter	NA	cm	0.037	2.329	Less than	Greater than	0.037	0.607	Less than	Greater than	0.864	0.129	0.14	0.011	0.818	0.955	0.118	0.151	0.132	0.154	0.007	0.02
77	2302	Tcyt fraction	APCs in LNs	NA	cells/mm^3	0.104	233.084	Greater than	Greater than	0.104	0.072	Greater than	Greater than	0.864	0.064	0.07	0.006	0.818	1	0.059	0.081	0.066	0.081	0.004	0.013
78	40	Exhausted Tcyt fraction	Tcyt/T cells in LNs	NA	NA	0.172	0.924	Greater than	Greater than	0.106	0.8	Greater than	Greater than	0.864	0.064	0.07	0.006	0.818	1	0.059	0.081	0.066	0.081	0.004	0.011
79	2316	Exhausted Th fraction	APCs in LNs	NA	cells/mm^3	0.005	233.084	Greater than	Greater than	0.005	0.072	Greater than	Greater than	0.864	0.064	0.07	0.006	0.818	1	0.059	0.081	0.066	0.081	0.004	0.013
80	708	CCL2	Tcyt/T cells in LNs	nM	NA	0.178	0.924	Less than	Greater than	0.335	0.862	Less than	Greater than	0.863	0.149	0.162	0.013	0.824	0.941	0.138	0.171	0.154	0.176	0.009	0.022
81	2092	Tregs in central comp.	Th/Tcyt	cells/ml	NA	804.418	1.282	Less than	Greater than	804.418	0.02	Less than	Greater than	0.862	0.085	0.092	0.007	0.828	0.966	0.079	0.101	0.088	0.103	0.006	0.015
82	3653	M1 Mac	APCs in LNs	cells/ml	cells/mm^3	475672.464	233.084	Less than	Greater than	475672.464	0.072	Less than	Greater than	0.862	0.085	0.092	0.007	0.828	0.966	0.079	0.101	0.088	0.103	0.006	0.015
83	3163	Th/T cells	APCs in LNs	NA	cells/mm^3	0.078	233.084	Greater than	Greater than	0.147	0.072	Greater than	Greater than	0.862	0.085	0.092	0.007	0.828	0.966	0.079	0.101	0.088	0.103	0.006	0.015
84	3844	Cancer clone richness	Treg/Tcyt in LNs	NA	NA	4.429	0.08	Less than	Less than	4.429	0.08	Less than	Less than	0.862	0.085	0.092	0.007	0.828	0.966	0.079	0.101	0.088	0.103	0.006	0.015
85	3691	Cancer clone diversity	APCs in LNs	NA	cells/mm^3	0.888	233.084	Less than	Greater than	1.11	233.084	Less than	Greater than	0.862	0.085	0.092	0.007	0.828	0.966	0.079	0.101	0.088	0.103	0.006	0.015
86	717	Tcyt/T cells in LNs	Tcyt diversity in LNs	NA	NA	0.924	1.625	Greater than	Less than	0.8	1.912	Greater than	Less than	0.862	0.085	0.092	0.007	0.828	0.966	0.079	0.101	0.088	0.103	0.006	0.015
87	718	Tcyt/T cells in LNs	Tcyt evenness in LNs	NA	NA	0.924	0.781	Greater than	Less than	0.8	0.919	Greater than	Less than	0.862	0.085	0.092	0.007	0.828	0.966	0.079	0.101	0.088	0.103	0.006	0.015
88	2514	Tcyt in central comp.	APCs in LNs	cells/ml	cells/mm^3	2204.586	233.084	Greater than	Greater than	9491.727	0.072	Greater than	Greater than	0.857	0.101	0.11	0.009	0.829	0.971	0.096	0.123	0.107	0.125	0.007	0.017
89	3936	Th/Tcyt in central comp.	Cancer clone richness	NA	NA	0.18	3.286	Less than	Less than	0.18	4.429	Less than	Less than	0.857	0.061	0.066	0.006	0.81	1	0.055	0.077	0.062	0.077	0.004	0.011
90	3663	Treg/Th in central comp.	APCs in LNs	NA	cells/mm^3	5.998	233.084	Less than	Greater than	5.998	233.084	Less than	Greater than	0.857	0.101	0.11	0.009	0.829	0.971	0.096	0.123	0.107	0.125	0.007	0.017
91	2380	Th+Tcyt in central comp.	APCs in LNs	NA	cells/mm^3	2355.956	233.084	Greater than	Greater than	13085.973	0.072	Greater than	Greater than	0.857	0.101	0.11	0.009	0.8	0.971	0.09	0.123	0.103	0.125	0.007	0.017
92	2556	T cells in central comp.	APCs in LNs	cells/ml	cells/mm^3	2570.573	233.084	Greater than	Greater than	13420.695	0.072	Greater than	Greater than	0.857	0.101	0.11	0.009	0.829	0.971	0.096	0.123	0.107	0.125	0.007	0.017
93	3880	Th/T cells in central comp.	Cancer clone richness	NA	NA	0.16	3.286	Less than	Less than	0.16	4.429	Less than	Less than	0.857	0.061	0.066	0.006	0.81	1	0.055	0.077	0.062	0.077	0.004	0.013
94	42	Tcyt/T cells in central comp.	Immune act. cell fraction	NA	NA	0.926	0.318	Greater than	Greater than	0.815	0.22	Greater than	Greater than	0.857	0.121	0.132	0.011	0.833	0.952	0.116	0.143	0.129	0.147	0.007	0.02
95	3666	Tcyt richness in central comp.	APCs in LNs	NA	cells/mm^3	8	233.084	Greater than	Greater than	8	233.084	Greater than	Greater than	0.857	0.101	0.11	0.009	0.829	0.971	0.096	0.123	0.107	0.125	0.006	0.017
96	1601	Exhausted Tcyt	APCs in LNs	cells/ml	cells/mm^3	1040517.136	233.084	Greater than	Greater than	18574680.528	0.072	Greater than	Greater than	0.857	0.101	0.11	0.009	0.829	0.971	0.096	0.123	0.107	0.125	0.007	0.017
97	3667	Exhausted Th	APCs in LNs	cells/ml	cells/mm^3	5085.904	233.084	Greater than	Greater than	5085.904	233.084	Greater than	Greater than	0.857	0.101	0.11	0.009	0.829	0.971	0.096	0.123	0.107	0.125	0.007	0.017
98	3573	Carrying capacity	APCs in LNs	NA	cells/mm^3	366552543.534	233.084	Greater than	Greater than	1413416991.854	0.072	Greater than	Greater than	0.857	0.101	0.11	0.009	0.829	0.971	0.096	0.123	0.107	0.125	0.007	0.018
99	3668	Treg	APCs in LNs	cells/ml	cells/mm^3	153192.056	233.084	Greater than	Greater than	153192.056	233.084	Greater than	Greater than	0.857	0.101	0.11	0.009	0.829	0.971	0.096	0.123	0.107	0.125	0.006	0.017
100	3670	mAPC	APCs in LNs	cells/ml	cells/mm^3	160.154	233.084	Greater than	Greater than	160.154	233.084	Greater than	Greater than	0.857	0.101	0.11	0.009	0.829	0.971	0.096	0.123	0.107	0.125	0.007	0.017
101	3671	Th	APCs in LNs	cells/ml	cells/mm^3	154970.286	233.084	Greater than	Greater than	154970.286	233.084	Greater than	Greater than	0.857	0.101	0.11	0.009	0.829	0.971	0.096	0.123	0.107	0.125	0.006	0.017
102	3672	TGFb	APCs in LNs	nM	cells/mm^3	0.02	233.084	Greater than	Greater than	0.02	233.084	Greater than	Greater than	0.857	0.101	0.11	0.009	0.829	0.971	0.096	0.123	0.107	0.125	0.007	0.017
103	3673	IFNg	APCs in LNs	nM	cells/mm^3	0	233.084	Greater than	Greater than	0	233.084	Greater than	Greater than	0.857	0.101	0.11	0.009	0.829	0.971	0.096	0.123	0.107	0.125	0.007	0.017
104	3243	CCL2	APCs in LNs	nM	cells/mm^3	0.492	233.084	Less than	Greater than	0.178	0.072	Less than	Greater than	0.857	0.101	0.11	0.009	0.829	0.971	0.096	0.123	0.107	0.125	0.006	0.017
105	3628	M2 Mac	APCs in LNs	cells/ml	cells/mm^3	130990.871	233.084	Greater than	Greater than	3180554.433	0.072	Greater than	Greater than	0.857	0.101	0.11	0.009	0.829	0.971	0.096	0.123	0.107	0.125	0.007	0.017
106	3679	IL12	APCs in LNs	nM	cells/mm^3	0	233.084	Less than	Greater than	0.001	233.084	Less than	Greater than	0.857	0.081	0.088	0.007	0.821	0.964	0.075	0.097	0.085	0.099	0.006	0.015
107	3554	IL10	APCs in LNs	nM	cells/mm^3	0	233.084	Greater than	Greater than	0.002	0.072	Greater than	Greater than	0.857	0.101	0.11	0.009	0.829	0.943	0.096	0.118	0.107	0.121	0.007	0.018
108	1819	Tcyt	APCs in LNs	cells/ml	cells/mm^3	2043115.411	233.084	Greater than	Greater than	22728101.511	0.072	Greater than	Greater than	0.857	0.101	0.11	0.009	0.829	0.971	0.096	0.123	0.107	0.125	0.007	0.018
109	3109	Th/Tcyt	APCs in LNs	NA	cells/mm^3	0.02	233.084	Greater than	Greater than	0.651	0.072	Greater than	Greater than	0.857	0.101	0.11	0.009	0.829	0.971	0.096	0.123	0.107	0.125	0.007	0.018
110	3681	Treg/Th	APCs in LNs	NA	cells/mm^3	3.174	233.084	Less than	Greater than	12.449	233.084	Less than	Greater than	0.857	0.081	0.088	0.007	0.821	0.964	0.075	0.097	0.085	0.099	0.006	0.015
111	3050	Th+Tcyt	APCs in LNs	NA	cells/mm^3	2384258.065	233.084	Greater than	Greater than	53954044.799	0.072	Greater than	Greater than	0.857	0.101	0.11	0.009	0.829	0.971	0.096	0.123	0.107	0.125	0.007	0.017
112	2899	T cells	APCs in LNs	cells/ml	cells/mm^3	3987777.08	233.084	Greater than	Greater than	98786424.925	0.072	Greater than	Greater than	0.857	0.101	0.11	0.009	0.829	0.971	0.096	0.123	0.107	0.125	0.007	0.018
113	3439	Tcyt/T cells	APCs in LNs	NA	cells/mm^3	0.409	233.084	Less than	Greater than	0.335	0.072	Less than	Greater than	0.857	0.101	0.11	0.009	0.829	0.971	0.096	0.123	0.107	0.125	0.006	0.017
114	3683	Mac	APCs in LNs	cells/ml	cells/mm^3	272387.046	233.084	Greater than	Greater than	272387.046	233.084	Greater than	Greater than	0.857	0.101	0.11	0.009	0.829	0.971	0.096	0.123	0.107	0.125	0.007	0.017
115	1556	TIL fraction	APCs in LNs	NA	cells/mm^3	0.027	233.084	Greater than	Greater than	0.272	0.072	Greater than	Greater than	0.857	0.101	0.11	0.009	0.829	0.971	0.096	0.123	0.107	0.125	0.006	0.017
116	3684	Immune supp. cells	APCs in LNs	cells/ml	cells/mm^3	776726.822	233.084	Greater than	Greater than	776726.822	233.084	Greater than	Greater than	0.857	0.101	0.11	0.009	0.829	0.971	0.096	0.123	0.107	0.125	0.007	0.017
117	1869	Immune act. cells	APCs in LNs	cells/ml	cells/mm^3	3701739.676	233.084	Greater than	Greater than	73556458.18	0.072	Greater than	Greater than	0.857	0.101	0.11	0.009	0.829	0.971	0.096	0.123	0.107	0.125	0.007	0.017
118	3685	Immune supp. cell fraction	APCs in LNs	NA	cells/mm^3	0.004	233.084	Greater than	Greater than	0.004	233.084	Greater than	Greater than	0.857	0.101	0.11	0.009	0.829	0.971	0.096	0.123	0.107	0.125	0.007	0.018
119	1106	Immune act. cell fraction	APCs in LNs	NA	cells/mm^3	0.025	233.084	Greater than	Greater than	0.318	0.072	Greater than	Greater than	0.857	0.101	0.11	0.009	0.829	0.971	0.096	0.123	0.107	0.125	0.006	0.018
120	3126	M1 Mac fraction	APCs in LNs	NA	cells/mm^3	0.005	233.084	Less than	Greater than	0.003	0.072	Less than	Greater than	0.857	0.101	0.11	0.009	0.8	0.971	0.09	0.118	0.103	0.125	0.007	0.018
121	3687	M2 Mac fraction	APCs in LNs	NA	cells/mm^3	0.001	233.084	Greater than	Greater than	0.001	233.084	Greater than	Greater than	0.857	0.101	0.11	0.009	0.829	0.943	0.096	0.118	0.107	0.121	0.007	0.017
122	3688	Mac fraction	APCs in LNs	NA	cells/mm^3	0.001	233.084	Greater than	Greater than	0.001	233.084	Greater than	Greater than	0.857	0.101	0.11	0.009	0.829	0.971	0.096	0.123	0.107	0.125	0.007	0.018
123	3689	Treg fraction	APCs in LNs	NA	cells/mm^3	0.001	233.084	Greater than	Greater than	0.001	233.084	Greater than	Greater than	0.857	0.101	0.11	0.009	0.829	0.971	0.096	0.123	0.107	0.125	0.007	0.017
124	2450	Th fraction	APCs in LNs	NA	cells/mm^3	0.001	233.084	Greater than	Greater than	0.057	0.072	Greater than	Greater than	0.857	0.101	0.11	0.009	0.829	0.971	0.096	0.123	0.107	0.125	0.007	0.017
125	1666	Tcyt+Th cell fraction	APCs in LNs	NA	cells/mm^3	0.016	233.084	Greater than	Greater than	0.162	0.072	Greater than	Greater than	0.857	0.101	0.11	0.009	0.829	0.971	0.096	0.118	0.107	0.125	0.007	0.017
126	89	mAPC fraction	Tcyt/T cells in LNs	NA	NA	0	0.924	Less than	Greater than	0	0.8	Less than	Greater than	0.857	0.081	0.088	0.007	0.821	0.964	0.075	0.097	0.085	0.099	0.006	0.015
127	1960	mAPC fraction	APCs in LNs	NA	cells/mm^3	0	233.084	Less than	Greater than	0	0.072	Less than	Greater than	0.857	0.101	0.11	0.009	0.829	0.971	0.096	0.123	0.107	0.125	0.007	0.017
128	1962	Exhausted Th fraction	T cells in LNs	NA	cells/mm^3	0.01	6097.462	Greater than	Less than	0.005	9527.631	Greater than	Less than	0.857	0.061	0.066	0.006	0.81	1	0.055	0.077	0.062	0.077	0.004	0.011
129	1727	Immune cell fraction	APCs in LNs	NA	cells/mm^3	0.037	233.084	Greater than	Greater than	0.284	0.072	Greater than	Greater than	0.857	0.101	0.11	0.009	0.829	0.971	0.096	0.118	0.107	0.125	0.007	0.017
130	4000	Cancer clone richness	neo-Ag diversity	NA	NA	4.429	1.948	Less than	Less than	4.429	2.07	Less than	Less than	0.857	0.061	0.066	0.006	0.81	1	0.055	0.077	0.062	0.077	0.004	0.011
131	4001	Cancer clone richness	neo-Ag evenness	NA	NA	4.429	0.937	Less than	Less than	4.429	0.995	Less than	Less than	0.857	0.061	0.066	0.006	0.81	1	0.055	0.077	0.062	0.077	0.004	0.011
132	3886	Cancer clone richness	IL2	NA	nM	3.286	0.542	Less than	Less than	4.429	0.542	Less than	Less than	0.857	0.061	0.066	0.006	0.81	1	0.055	0.077	0.062	0.077	0.004	0.011
133	3887	Cancer clone richness	Th/Tcyt in LNs	NA	NA	3.286	0.213	Less than	Less than	4.429	0.213	Less than	Less than	0.857	0.061	0.066	0.006	0.81	1	0.055	0.077	0.062	0.077	0.004	0.011
134	3889	Cancer clone richness	Th/T cells in LNs	NA	NA	3.286	0.179	Less than	Less than	4.429	0.179	Less than	Less than	0.857	0.061	0.066	0.006	0.81	1	0.055	0.077	0.062	0.077	0.004	0.011
135	3690	Tcyt richness	APCs in LNs	NA	cells/mm^3	8	233.084	Greater than	Greater than	8	233.084	Greater than	Greater than	0.857	0.101	0.11	0.009	0.829	0.971	0.096	0.123	0.107	0.125	0.007	0.018
136	922	Tumor diameter	APCs in LNs	cm	cells/mm^3	0.607	233.084	Greater than	Greater than	1.755	0.072	Greater than	Greater than	0.857	0.101	0.11	0.009	0.829	0.971	0.096	0.123	0.107	0.125	0.007	0.018
137	3595	PDL1 in tumor	APCs in LNs	molecule/micrometer^2	cells/mm^3	67.489	233.084	Greater than	Greater than	388.167	0.072	Greater than	Greater than	0.857	0.101	0.11	0.009	0.829	0.943	0.096	0.118	0.107	0.121	0.007	0.017
138	3693	Treg/Th in LNs	APCs in LNs	NA	cells/mm^3	0.012	233.084	Greater than	Greater than	0.012	233.084	Greater than	Greater than	0.857	0.101	0.11	0.009	0.829	0.971	0.096	0.123	0.107	0.125	0.006	0.017
139	3694	APCs in LNs	Tcyt richness in LNs	cells/mm^3	NA	233.084	8	Greater than	Greater than	233.084	8	Greater than	Greater than	0.857	0.101	0.11	0.009	0.829	0.971	0.096	0.123	0.107	0.125	0.007	0.017
140	1451	Tcyt/T cells in central comp.	Th/Tcyt	NA	NA	0.871	0.651	Greater than	Greater than	0.871	0.02	Greater than	Greater than	0.853	0.097	0.107	0.009	0.824	0.971	0.092	0.119	0.103	0.121	0.006	0.018
141	3728	APC fraction	APCs in LNs	NA	cells/mm^3	0	233.084	Less than	Greater than	0	233.084	Less than	Greater than	0.853	0.097	0.107	0.009	0.824	0.971	0.092	0.119	0.103	0.121	0.006	0.017
142	3731	Cancer clones evenness	APCs in LNs	NA	cells/mm^3	0.711	233.084	Less than	Greater than	0.711	233.084	Less than	Greater than	0.853	0.097	0.107	0.009	0.824	0.941	0.092	0.114	0.103	0.118	0.006	0.017
143	3879	(Th+Tcyt)/T cells in central comp.	Cancer clone richness	NA	NA	0.927	4.429	Greater than	Less than	0.892	4.429	Greater than	Less than	0.852	0.077	0.085	0.007	0.815	0.963	0.072	0.094	0.081	0.096	0.006	0.015
144	1442	Tcyt/T cells in central comp.	Carrying capacity	NA	NA	0.926	2460281440.175	Greater than	Greater than	0.871	366552543.534	Greater than	Greater than	0.852	0.077	0.085	0.007	0.815	0.963	0.072	0.094	0.081	0.096	0.006	0.015
145	3881	Treg/T cells in central comp.	Cancer clone richness	NA	NA	0.073	4.429	Less than	Less than	0.108	4.429	Less than	Less than	0.852	0.077	0.085	0.007	0.815	0.963	0.072	0.094	0.081	0.096	0.006	0.015
146	962	Tcyt diversity in central comp.	Tcyt/T cells in LNs	NA	NA	1.693	0.924	Less than	Greater than	2.065	0.862	Less than	Greater than	0.852	0.077	0.085	0.007	0.815	0.963	0.072	0.094	0.081	0.096	0.006	0.015
147	963	Tcyt evenness in central comp.	Tcyt/T cells in LNs	NA	NA	0.814	0.924	Less than	Greater than	0.993	0.862	Less than	Greater than	0.852	0.077	0.085	0.007	0.815	0.963	0.072	0.094	0.081	0.096	0.006	0.015
148	1152	Exhausted Tcyt fraction	Cancer clones evenness	NA	NA	0.139	0.142	Greater than	Less than	0.106	0.995	Greater than	Less than	0.852	0.077	0.085	0.007	0.815	0.963	0.072	0.094	0.081	0.096	0.006	0.015
149	3933	Th in central comp.	Cancer clone richness	cells/ml	NA	3528.075	3.286	Less than	Less than	10435.883	4.429	Less than	Less than	0.85	0.057	0.062	0.006	0.8	1	0.051	0.074	0.059	0.074	0.004	0.011
150	2745	Th/Tcyt	Th/T cells in LNs	NA	NA	1.282	0.179	Greater than	Less than	0.651	0.179	Greater than	Less than	0.85	0.057	0.062	0.006	0.8	1	0.051	0.074	0.059	0.074	0.004	0.011
151	3904	Cancer clone richness	T cells in LNs	NA	cells/mm^3	3.286	9527.631	Less than	Less than	4.429	12957.801	Less than	Less than	0.85	0.057	0.062	0.006	0.8	1	0.051	0.074	0.059	0.074	0.004	0.011
152	20	Tcyt/T cells in central comp.	Immune cell fraction	NA	NA	0.926	0.408	Greater than	Greater than	0.815	0.284	Greater than	Greater than	0.848	0.094	0.103	0.009	0.818	0.97	0.088	0.116	0.099	0.118	0.007	0.017
153	45	Immune cell fraction	Tcyt/T cells in LNs	NA	NA	0.284	0.924	Greater than	Greater than	0.284	0.8	Greater than	Greater than	0.848	0.188	0.206	0.018	0.818	0.939	0.176	0.221	0.199	0.228	0.015	0.031
154	1200	Tcyt/T cells in central comp.	Tcyt diversity in central comp.	NA	NA	0.926	1.693	Greater than	Less than	0.871	1.941	Greater than	Less than	0.846	0.074	0.081	0.007	0.808	0.962	0.068	0.09	0.077	0.092	0.006	0.015
155	1201	Tcyt/T cells in central comp.	Tcyt evenness in central comp.	NA	NA	0.926	0.814	Greater than	Less than	0.871	0.933	Greater than	Less than	0.846	0.074	0.081	0.007	0.808	0.962	0.068	0.09	0.077	0.092	0.006	0.015
156	693	Tcyt/T cells in central comp.	Tcyt diversity in LNs	NA	NA	0.926	1.625	Greater than	Less than	0.815	1.912	Greater than	Less than	0.846	0.074	0.081	0.007	0.808	0.962	0.068	0.09	0.077	0.092	0.006	0.015
157	694	Tcyt/T cells in central comp.	Tcyt evenness in LNs	NA	NA	0.926	0.781	Greater than	Less than	0.815	0.919	Greater than	Less than	0.846	0.074	0.081	0.007	0.808	0.962	0.068	0.09	0.077	0.092	0.006	0.015
158	977	Th/Tcyt	Tcyt/T cells in LNs	NA	NA	0.651	0.862	Greater than	Greater than	0.02	0.862	Greater than	Greater than	0.846	0.11	0.121	0.011	0.821	0.949	0.105	0.132	0.118	0.136	0.007	0.02
159	3872	Cancer clone richness	Th in LNs	NA	cells/mm^3	4.429	1315.967	Less than	Less than	4.429	2627.076	Less than	Less than	0.846	0.074	0.081	0.007	0.808	0.962	0.068	0.09	0.077	0.092	0.006	0.015
160	779	Exhausted Tcyt fraction	Cancer clone diversity	NA	NA	0.139	0.222	Greater than	Less than	0.106	1.553	Greater than	Less than	0.844	0.09	0.099	0.009	0.812	0.938	0.085	0.107	0.096	0.11	0.006	0.017
161	439	Tcyt in central comp.	Tcyt/T cells in central comp.	cells/ml	NA	16778.868	0.926	Greater than	Greater than	9491.727	0.815	Greater than	Greater than	0.842	0.107	0.118	0.011	0.816	0.947	0.101	0.129	0.114	0.132	0.007	0.018
162	1034	Tcyt/T cells in central comp.	CCL2	NA	nM	0.926	0.178	Greater than	Less than	0.871	0.335	Greater than	Less than	0.84	0.14	0.154	0.015	0.8	0.94	0.134	0.167	0.147	0.173	0.011	0.024
163	31	Tcyt/T cells in central comp.	Exhausted Tcyt	NA	cells/ml	0.926	18574680.528	Greater than	Greater than	0.815	18574680.528	Greater than	Greater than	0.839	0.173	0.191	0.018	0.806	0.919	0.162	0.2	0.184	0.21	0.015	0.029
164	217	Tcyt/T cells in central comp.	Tcyt+Th cell fraction	NA	NA	0.926	0.162	Greater than	Greater than	0.815	0.162	Greater than	Greater than	0.837	0.119	0.132	0.013	0.814	0.93	0.114	0.142	0.129	0.147	0.009	0.02
165	79	Immune act. cell fraction	Tcyt/T cells in LNs	NA	NA	0.318	0.924	Greater than	Greater than	0.22	0.8	Greater than	Greater than	0.837	0.119	0.132	0.013	0.791	0.93	0.108	0.142	0.125	0.147	0.009	0.022
166	250	Tcyt+Th cell fraction	Tcyt/T cells in LNs	NA	NA	0.162	0.924	Greater than	Greater than	0.162	0.8	Greater than	Greater than	0.837	0.119	0.132	0.013	0.791	0.93	0.108	0.142	0.125	0.147	0.009	0.022
167	1561	Exhausted Th fraction	Th/Tcyt in LNs	NA	NA	0.01	0.213	Greater than	Less than	0.005	0.213	Greater than	Less than	0.837	0.119	0.132	0.013	0.791	0.93	0.114	0.142	0.125	0.147	0.009	0.022
168	86	Exhausted Tcyt	Tcyt/T cells in LNs	cells/ml	NA	18574680.528	0.924	Greater than	Greater than	18574680.528	0.8	Greater than	Greater than	0.836	0.186	0.206	0.02	0.806	0.91	0.175	0.213	0.199	0.224	0.017	0.031
169	3935	Treg/Tcyt in central comp.	Cancer clone richness	NA	NA	0.058	4.429	Less than	Less than	0.17	4.429	Less than	Less than	0.833	0.066	0.074	0.007	0.792	0.958	0.061	0.083	0.07	0.085	0.006	0.015
170	634	Tcyt/T cells in central comp.	Tcyt fraction	NA	NA	0.926	0.149	Greater than	Greater than	0.815	0.104	Greater than	Greater than	0.833	0.083	0.092	0.009	0.8	0.933	0.077	0.099	0.088	0.103	0.007	0.018
171	1035	Tcyt/T cells in central comp.	Tcyt diversity	NA	NA	0.926	1.634	Greater than	Less than	0.871	1.919	Greater than	Less than	0.833	0.066	0.074	0.007	0.792	0.958	0.061	0.083	0.07	0.085	0.006	0.015
172	1036	Tcyt/T cells in central comp.	Tcyt evenness	NA	NA	0.926	0.786	Greater than	Less than	0.871	0.923	Greater than	Less than	0.833	0.066	0.074	0.007	0.792	0.958	0.061	0.083	0.07	0.085	0.006	0.015
173	986	Immune supp. cell fraction	Tcyt/T cells in LNs	NA	NA	0.047	0.924	Greater than	Greater than	0.004	0.862	Greater than	Greater than	0.833	0.116	0.129	0.013	0.81	0.929	0.11	0.138	0.125	0.143	0.009	0.022
174	3888	Cancer clone richness	(Th+Tcyt)/T cells in LNs	NA	NA	4.429	0.956	Less than	Greater than	4.429	0.912	Less than	Greater than	0.833	0.066	0.074	0.007	0.792	0.958	0.061	0.083	0.07	0.085	0.006	0.015
175	3890	Cancer clone richness	Treg/T cells in LNs	NA	NA	4.429	0.044	Less than	Less than	4.429	0.088	Less than	Less than	0.833	0.066	0.074	0.007	0.792	0.958	0.061	0.083	0.07	0.085	0.006	0.015
176	936	Tcyt diversity	Tcyt/T cells in LNs	NA	NA	1.634	0.924	Less than	Greater than	1.919	0.862	Less than	Greater than	0.833	0.066	0.074	0.007	0.792	0.958	0.061	0.083	0.07	0.085	0.006	0.015
177	937	Tcyt evenness	Tcyt/T cells in LNs	NA	NA	0.786	0.924	Less than	Greater than	0.923	0.862	Less than	Greater than	0.833	0.066	0.074	0.007	0.792	0.958	0.061	0.083	0.07	0.085	0.006	0.015
178	736	Tcyt/T cells in central comp.	Immune act. cells	NA	cells/ml	0.926	73556458.18	Greater than	Greater than	0.815	73556458.18	Greater than	Greater than	0.829	0.096	0.107	0.011	0.8	0.943	0.09	0.118	0.103	0.121	0.007	0.02
179	2672	Th/T cells in central comp.	Th/Tcyt	NA	NA	0.16	1.282	Less than	Greater than	0.16	0.651	Less than	Greater than	0.826	0.062	0.07	0.007	0.783	0.957	0.057	0.079	0.066	0.081	0.006	0.015
180	3716	Th	Th/T cells in LNs	cells/ml	NA	40421314.6	0.179	Greater than	Less than	154970.286	0.06	Greater than	Less than	0.826	0.062	0.07	0.007	0.783	0.957	0.057	0.079	0.066	0.081	0.006	0.015
181	3718	IFNg	Th/T cells in LNs	nM	NA	0.003	0.179	Greater than	Less than	0	0.06	Greater than	Less than	0.826	0.062	0.07	0.007	0.783	0.957	0.057	0.079	0.066	0.081	0.006	0.015
182	388	Treg/Tcyt in central comp.	Tumor diameter	NA	cm	0.058	2.329	Less than	Greater than	0.058	1.181	Less than	Greater than	0.825	0.154	0.173	0.018	0.789	0.912	0.143	0.182	0.165	0.191	0.015	0.029
183	852	Th in central comp.	Exhausted Tcyt	cells/ml	cells/ml	3528.075	53643007.311	Less than	Greater than	3528.075	18574680.528	Less than	Greater than	0.821	0.075	0.085	0.009	0.786	0.929	0.07	0.092	0.081	0.096	0.007	0.017
184	946	Treg/T cells	M2/M1 Mac ratio	NA	NA	0.169	12.737	Less than	Greater than	0.248	6.733	Less than	Greater than	0.821	0.075	0.085	0.009	0.786	0.964	0.07	0.097	0.081	0.099	0.007	0.017
185	55	Tumor diameter	Tregs in LNs	cm	cells/mm^3	2.329	306.283	Greater than	Less than	1.181	306.283	Greater than	Less than	0.82	0.164	0.184	0.02	0.787	0.918	0.153	0.197	0.176	0.206	0.017	0.031
186	3713	Exhausted Th	Th/T cells in LNs	cells/ml	NA	3513269.194	0.179	Greater than	Less than	5085.904	0.06	Greater than	Less than	0.818	0.059	0.066	0.007	0.773	0.955	0.053	0.075	0.062	0.077	0.006	0.015
187	1084	Immune act. cells	Th in LNs	cells/ml	cells/mm^3	143411176.683	1315.967	Greater than	Less than	73556458.18	1315.967	Greater than	Less than	0.818	0.059	0.066	0.007	0.773	0.955	0.053	0.075	0.062	0.077	0.006	0.015
188	3902	Cancer clone richness	Tcyt in LNs	NA	cells/mm^3	4.429	6849.959	Less than	Less than	4.429	11335.193	Less than	Less than	0.818	0.059	0.066	0.007	0.773	0.955	0.053	0.075	0.062	0.077	0.006	0.015
189	940	Tcyt/T cells in central comp.	Exhausted Th fraction	NA	NA	0.815	0.01	Greater than	Greater than	0.815	0.005	Greater than	Greater than	0.816	0.131	0.147	0.017	0.776	0.918	0.119	0.158	0.14	0.165	0.013	0.028
190	1216	Tcyt/T cells in central comp.	(Th+Tcyt)/T cells	NA	NA	0.926	0.508	Greater than	Less than	0.871	0.585	Greater than	Less than	0.816	0.101	0.114	0.013	0.763	0.947	0.09	0.129	0.107	0.132	0.009	0.022
191	966	Carrying capacity	Tcyt/T cells in LNs	NA	NA	2460281440.175	0.924	Greater than	Greater than	366552543.534	0.862	Greater than	Greater than	0.815	0.072	0.081	0.009	0.778	0.963	0.066	0.094	0.077	0.096	0.007	0.017
192	2642	Th/Tcyt	Th in LNs	NA	cells/mm^3	1.282	1315.967	Greater than	Less than	0.651	1315.967	Greater than	Less than	0.815	0.072	0.081	0.009	0.778	0.963	0.066	0.094	0.077	0.096	0.006	0.017
193	4007	Cancer clone richness	Tcyt diversity in LNs	NA	NA	4.429	1.912	Less than	Less than	4.429	2.055	Less than	Less than	0.815	0.072	0.081	0.009	0.778	0.963	0.061	0.094	0.077	0.096	0.007	0.017
194	4008	Cancer clone richness	Tcyt evenness in LNs	NA	NA	4.429	0.919	Less than	Less than	4.429	0.988	Less than	Less than	0.815	0.072	0.081	0.009	0.778	0.963	0.066	0.094	0.077	0.096	0.007	0.017
195	714	M1 Mac fraction	Tcyt/T cells in LNs	NA	NA	0.003	0.924	Less than	Greater than	0.003	0.862	Less than	Greater than	0.814	0.156	0.176	0.02	0.78	0.898	0.145	0.184	0.169	0.195	0.017	0.031
196	1459	Tcyt/T cells in central comp.	Immune supp. cell fraction	NA	NA	0.926	0.047	Greater than	Greater than	0.871	0.004	Greater than	Greater than	0.812	0.085	0.096	0.011	0.781	0.938	0.079	0.107	0.092	0.11	0.009	0.018
197	763	M2/M1 Mac ratio	Tumor diameter	NA	cm	12.737	2.329	Greater than	Greater than	3.732	1.755	Greater than	Greater than	0.812	0.085	0.096	0.011	0.781	0.938	0.079	0.107	0.092	0.11	0.007	0.02
198	469	Tcyt in central comp.	Tcyt/T cells in LNs	cells/ml	NA	16778.868	0.924	Greater than	Greater than	9491.727	0.8	Greater than	Greater than	0.811	0.097	0.11	0.013	0.784	0.919	0.092	0.119	0.107	0.125	0.009	0.022
199	396	Tcyt/T cells in central comp.	Tcyt	NA	cells/ml	0.926	22728101.511	Greater than	Greater than	0.815	22728101.511	Greater than	Greater than	0.81	0.153	0.173	0.02	0.776	0.914	0.142	0.186	0.165	0.195	0.017	0.031
200	4067	Th/Tcyt in central comp.	Th	NA	cells/ml	0.18	40421314.6	Less than	Greater than	0.092	154970.286	Less than	Greater than	0.81	0.055	0.062	0.007	0.762	0.952	0.05	0.072	0.059	0.074	0.006	0.015
201	4069	Th/Tcyt in central comp.	IFNg	NA	nM	0.18	0.003	Less than	Greater than	0.092	0	Less than	Greater than	0.81	0.055	0.062	0.007	0.762	0.952	0.05	0.072	0.059	0.074	0.006	0.015
202	2150	Th fraction	T cells in LNs	NA	cells/mm^3	0.114	6097.462	Greater than	Less than	0.057	9527.631	Greater than	Less than	0.81	0.055	0.062	0.007	0.762	0.952	0.05	0.072	0.059	0.074	0.006	0.015
203	283	Exhausted Tcyt fraction	Th/Tcyt in LNs	NA	NA	0.205	0.213	Greater than	Less than	0.106	0.213	Greater than	Less than	0.81	0.055	0.062	0.007	0.762	0.952	0.05	0.072	0.059	0.074	0.006	0.015
204	420	Exhausted Tcyt fraction	Th/T cells in LNs	NA	NA	0.205	0.179	Greater than	Less than	0.106	0.179	Greater than	Less than	0.81	0.055	0.062	0.007	0.762	0.952	0.05	0.072	0.059	0.074	0.006	0.015
205	3997	Cancer clone richness	Cancer clone diversity	NA	NA	3.286	0.444	Less than	Less than	4.429	0.888	Less than	Less than	0.81	0.055	0.062	0.007	0.762	0.952	0.05	0.072	0.059	0.074	0.006	0.015
206	867	(Th+Tcyt)/T cells	Tcyt/T cells in LNs	NA	NA	0.508	0.924	Less than	Greater than	0.585	0.862	Less than	Greater than	0.808	0.136	0.154	0.018	0.769	0.904	0.125	0.164	0.147	0.173	0.015	0.029
207	25	Treg/Tcyt in central comp.	M2/M1 Mac ratio	NA	NA	0.058	12.737	Less than	Greater than	0.058	3.732	Less than	Greater than	0.807	0.149	0.169	0.02	0.772	0.912	0.138	0.182	0.162	0.191	0.017	0.031
208	3855	MDSC	Cancer clone richness	cells/ml	NA	882945.781	4.429	Less than	Less than	882945.781	4.429	Less than	Less than	0.806	0.081	0.092	0.011	0.774	0.935	0.075	0.103	0.088	0.107	0.007	0.018
209	3856	NO	Cancer clone richness	nM	NA	3.139	4.429	Less than	Less than	3.139	4.429	Less than	Less than	0.806	0.081	0.092	0.011	0.774	0.935	0.075	0.103	0.088	0.107	0.009	0.018
210	3857	ArgI	Cancer clone richness	mU	NA	67.121	4.429	Less than	Less than	67.121	4.429	Less than	Less than	0.806	0.081	0.092	0.011	0.774	0.935	0.075	0.103	0.088	0.107	0.009	0.018
211	3869	MDSC fraction	Cancer clone richness	NA	NA	0.003	4.429	Less than	Less than	0.003	4.429	Less than	Less than	0.806	0.081	0.092	0.011	0.774	0.935	0.075	0.103	0.088	0.107	0.009	0.018
212	1668	Exhausted Th fraction	Th/T cells in LNs	NA	NA	0.01	0.179	Greater than	Less than	0.005	0.179	Greater than	Less than	0.804	0.119	0.136	0.017	0.761	0.913	0.108	0.147	0.129	0.154	0.013	0.026
213	992	Exhausted Th fraction	Tcyt/T cells in LNs	NA	NA	0.01	0.8	Greater than	Greater than	0	0.862	Greater than	Greater than	0.804	0.119	0.136	0.017	0.761	0.913	0.108	0.147	0.129	0.154	0.013	0.028
214	942	M1 Mac	Tcyt/T cells in LNs	cells/ml	NA	475672.464	0.924	Less than	Greater than	2305294.138	0.862	Less than	Greater than	0.804	0.145	0.165	0.02	0.768	0.893	0.134	0.173	0.158	0.184	0.017	0.031
215	454	Tcyt	Tcyt/T cells in LNs	cells/ml	NA	22728101.511	0.924	Greater than	Greater than	22728101.511	0.8	Greater than	Greater than	0.803	0.158	0.18	0.022	0.77	0.902	0.147	0.191	0.173	0.202	0.018	0.033
216	378	Tumor diameter	(Th+Tcyt)/T cells in LNs	cm	NA	2.329	0.956	Greater than	Greater than	1.181	0.956	Greater than	Greater than	0.803	0.158	0.18	0.022	0.77	0.885	0.147	0.186	0.173	0.199	0.018	0.035
217	379	Tumor diameter	Treg/T cells in LNs	cm	NA	2.329	0.044	Greater than	Less than	1.181	0.044	Greater than	Less than	0.803	0.158	0.18	0.022	0.77	0.902	0.147	0.191	0.173	0.202	0.018	0.035
218	4065	Th/Tcyt in central comp.	Exhausted Th	NA	cells/ml	0.18	3513269.194	Less than	Greater than	0.092	5085.904	Less than	Greater than	0.8	0.051	0.059	0.007	0.75	0.95	0.046	0.068	0.055	0.07	0.006	0.015
219	3947	Tcyt diversity in central comp.	Cancer clone richness	NA	NA	1.941	4.429	Less than	Less than	2.065	4.429	Less than	Less than	0.8	0.064	0.074	0.009	0.76	0.96	0.059	0.081	0.07	0.088	0.007	0.017
220	3948	Tcyt evenness in central comp.	Cancer clone richness	NA	NA	0.933	4.429	Less than	Less than	0.993	4.429	Less than	Less than	0.8	0.064	0.074	0.009	0.76	0.92	0.059	0.081	0.07	0.085	0.007	0.017
221	943	IL12	Tcyt/T cells in LNs	nM	NA	0	0.924	Less than	Greater than	0.002	0.862	Less than	Greater than	0.8	0.142	0.162	0.02	0.764	0.891	0.131	0.169	0.154	0.18	0.017	0.031
222	2059	Th/T cells	Th/Tcyt in LNs	NA	NA	0.286	0.213	Greater than	Less than	0.147	0.213	Greater than	Less than	0.8	0.051	0.059	0.007	0.75	0.95	0.046	0.068	0.055	0.07	0.006	0.015
223	3	M2/M1 Mac ratio	Tregs in LNs	NA	cells/mm^3	12.737	306.283	Greater than	Less than	3.732	306.283	Greater than	Less than	0.8	0.18	0.206	0.026	0.771	0.886	0.169	0.213	0.199	0.228	0.022	0.037
224	874	Immune act. cells	Tcyt/T cells in LNs	cells/ml	NA	73556458.18	0.924	Greater than	Greater than	73556458.18	0.8	Greater than	Greater than	0.8	0.09	0.103	0.013	0.743	0.914	0.079	0.112	0.096	0.118	0.009	0.022
225	686	Exhausted Tcyt fraction	Th+Tcyt in LNs	NA	cells/mm^3	0.205	12362.334	Greater than	Less than	0.106	12362.334	Greater than	Less than	0.8	0.051	0.059	0.007	0.75	0.95	0.046	0.068	0.055	0.07	0.006	0.015
226	3998	Cancer clone richness	Tcyt diversity	NA	NA	4.429	1.919	Less than	Less than	4.429	2.061	Less than	Less than	0.8	0.064	0.074	0.009	0.76	0.96	0.059	0.086	0.07	0.088	0.006	0.017
227	3999	Cancer clone richness	Tcyt evenness	NA	NA	4.429	0.923	Less than	Less than	4.429	0.991	Less than	Less than	0.8	0.064	0.074	0.009	0.76	0.96	0.059	0.086	0.07	0.088	0.007	0.017
228	3901	Cancer clone richness	Neo-Ag specific T cell clones	NA	NA	4.429	1401.146	Less than	Greater than	4.429	1401.146	Less than	Greater than	0.8	0.077	0.088	0.011	0.767	0.933	0.072	0.099	0.085	0.103	0.007	0.02
229	3903	Cancer clone richness	Th+Tcyt in LNs	NA	cells/mm^3	3.286	9100.42	Less than	Less than	4.429	12362.334	Less than	Less than	0.8	0.051	0.059	0.007	0.75	0.95	0.046	0.068	0.055	0.07	0.006	0.013
230	851	Tumor diameter	Tcyt in LNs	cm	cells/mm^3	2.329	4607.343	Greater than	Less than	1.755	13577.81	Greater than	Less than	0.8	0.064	0.074	0.009	0.76	0.96	0.059	0.086	0.07	0.088	0.006	0.017
231	882	PDL1 in tumor	Tcyt/T cells in LNs	molecule/micrometer^2	NA	281.275	0.924	Greater than	Greater than	174.382	0.862	Greater than	Greater than	0.8	0.064	0.074	0.009	0.76	0.96	0.059	0.086	0.07	0.088	0.007	0.018
232	1001	Th+Tcyt in LNs	Tcyt/T cells in LNs	cells/mm^3	NA	5838.505	0.924	Less than	Greater than	12362.334	0.862	Less than	Greater than	0.8	0.09	0.103	0.013	0.743	0.914	0.079	0.112	0.096	0.118	0.009	0.022
233	2911	Th+Tcyt	T cells in LNs	NA	cells/mm^3	53954044.799	6097.462	Greater than	Less than	53954044.799	9527.631	Greater than	Less than	0.793	0.074	0.085	0.011	0.759	0.931	0.068	0.096	0.081	0.099	0.009	0.02
234	969	Th	Tcyt/T cells in LNs	cells/ml	NA	40421314.6	0.8	Greater than	Greater than	154970.286	0.862	Greater than	Greater than	0.792	0.061	0.07	0.009	0.75	0.958	0.055	0.083	0.066	0.085	0.007	0.017
235	971	IFNg	Tcyt/T cells in LNs	nM	NA	0.003	0.8	Greater than	Greater than	0	0.862	Greater than	Greater than	0.792	0.061	0.07	0.009	0.75	0.958	0.055	0.077	0.066	0.085	0.007	0.017
236	1491	Th/Tcyt in central comp.	Exhausted Th fraction	NA	NA	0.092	0.005	Less than	Greater than	0.18	0.005	Less than	Greater than	0.791	0.108	0.125	0.017	0.744	0.907	0.097	0.136	0.118	0.143	0.013	0.026
237	888	Tcyt/T cells in central comp.	M1 Mac fraction	NA	NA	0.926	0.003	Greater than	Less than	0.815	0.003	Greater than	Less than	0.789	0.143	0.165	0.022	0.754	0.895	0.132	0.176	0.158	0.188	0.018	0.035
238	643	Tcyt fraction	Tcyt/T cells in LNs	NA	NA	0.149	0.924	Greater than	Greater than	0.104	0.8	Greater than	Greater than	0.786	0.07	0.081	0.011	0.714	0.929	0.059	0.092	0.074	0.096	0.009	0.02
239	955	Tregs in central comp.	Tcyt diversity in LNs	cells/ml	NA	804.418	1.481	Less than	Less than	804.418	1.912	Less than	Less than	0.783	0.057	0.066	0.009	0.739	0.957	0.051	0.079	0.062	0.081	0.007	0.017
240	956	Tregs in central comp.	Tcyt evenness in LNs	cells/ml	NA	804.418	0.712	Less than	Less than	804.418	0.919	Less than	Less than	0.783	0.057	0.066	0.009	0.739	0.957	0.051	0.079	0.062	0.081	0.007	0.017
241	965	Exhausted Th	Tcyt/T cells in LNs	cells/ml	NA	3513269.194	0.8	Greater than	Greater than	5085.904	0.862	Greater than	Greater than	0.783	0.057	0.066	0.009	0.739	0.957	0.051	0.079	0.062	0.081	0.007	0.017
242	1794	CCL2	Tcyt diversity in LNs	nM	NA	0.178	1.481	Less than	Less than	0.335	1.912	Less than	Less than	0.783	0.057	0.066	0.009	0.739	0.957	0.051	0.079	0.062	0.081	0.007	0.017
243	1795	CCL2	Tcyt evenness in LNs	nM	NA	0.178	0.712	Less than	Less than	0.335	0.919	Less than	Less than	0.783	0.057	0.066	0.009	0.739	0.957	0.051	0.079	0.062	0.081	0.007	0.017
244	3982	Immune supp. cell fraction	Cancer clone richness	NA	NA	0.047	4.429	Greater than	Less than	0.004	4.429	Greater than	Less than	0.783	0.057	0.066	0.009	0.739	0.913	0.051	0.074	0.062	0.077	0.007	0.017
245	1189	Cancer clones evenness	Tcyt/T cells in LNs	NA	NA	0.711	0.924	Less than	Greater than	0.995	0.862	Less than	Greater than	0.783	0.171	0.199	0.028	0.754	0.884	0.16	0.21	0.191	0.224	0.024	0.04
246	994	neo-Ag diversity	Tcyt/T cells in LNs	NA	NA	1.948	0.924	Less than	Greater than	2.07	0.862	Less than	Greater than	0.781	0.158	0.184	0.026	0.75	0.875	0.147	0.191	0.176	0.206	0.022	0.039
247	995	neo-Ag evenness	Tcyt/T cells in LNs	NA	NA	0.937	0.924	Less than	Greater than	0.995	0.862	Less than	Greater than	0.781	0.158	0.184	0.026	0.75	0.875	0.147	0.191	0.176	0.206	0.022	0.039
248	953	Cancer clone diversity	Tcyt/T cells in LNs	NA	NA	1.11	0.924	Less than	Greater than	1.553	0.862	Less than	Greater than	0.779	0.167	0.195	0.028	0.75	0.882	0.151	0.206	0.188	0.221	0.024	0.04
249	2932	Th in central comp.	Th/Tcyt	cells/ml	NA	3528.075	1.282	Less than	Greater than	6981.979	0.651	Less than	Greater than	0.778	0.066	0.077	0.011	0.741	0.926	0.061	0.088	0.074	0.092	0.007	0.018
250	759	Th/Tcyt in central comp.	Tumor diameter	NA	cm	0.092	2.329	Less than	Greater than	0.268	1.755	Less than	Greater than	0.778	0.088	0.103	0.015	0.722	0.917	0.077	0.116	0.096	0.121	0.011	0.026
251	719	Th/T cells in central comp.	Exhausted Tcyt	NA	cells/ml	0.108	53643007.311	Less than	Greater than	0.16	18574680.528	Less than	Greater than	0.778	0.066	0.077	0.011	0.704	0.926	0.055	0.088	0.07	0.092	0.007	0.018
252	4023	Th/T cells in central comp.	Th	NA	cells/ml	0.16	40421314.6	Less than	Greater than	0.056	154970.286	Less than	Greater than	0.778	0.066	0.077	0.011	0.741	0.926	0.061	0.088	0.074	0.092	0.009	0.018
253	4025	Th/T cells in central comp.	IFNg	NA	nM	0.16	0.003	Less than	Greater than	0.056	0	Less than	Greater than	0.778	0.066	0.077	0.011	0.741	0.926	0.061	0.088	0.074	0.092	0.009	0.018
254	1445	Tcyt/T cells in central comp.	Th	NA	cells/ml	0.815	40421314.6	Greater than	Greater than	0.871	154970.286	Greater than	Greater than	0.778	0.066	0.077	0.011	0.741	0.926	0.061	0.088	0.074	0.092	0.007	0.018
255	1447	Tcyt/T cells in central comp.	IFNg	NA	nM	0.815	0.003	Greater than	Greater than	0.871	0	Greater than	Greater than	0.778	0.066	0.077	0.011	0.741	0.926	0.061	0.088	0.074	0.092	0.007	0.018
256	1421	Tcyt/T cells in central comp.	M1 Mac	NA	cells/ml	0.926	475672.464	Greater than	Less than	0.871	2305294.138	Greater than	Less than	0.778	0.132	0.154	0.022	0.741	0.889	0.121	0.165	0.147	0.176	0.018	0.033
257	743	MDSC	Tcyt/T cells in LNs	cells/ml	NA	882945.781	0.924	Less than	Greater than	882945.781	0.862	Less than	Greater than	0.776	0.186	0.217	0.031	0.75	0.868	0.175	0.224	0.21	0.243	0.028	0.046
258	744	NO	Tcyt/T cells in LNs	nM	NA	3.139	0.924	Less than	Greater than	3.139	0.862	Less than	Greater than	0.776	0.186	0.217	0.031	0.75	0.868	0.169	0.224	0.21	0.243	0.026	0.046
259	474	Th+Tcyt in central comp.	Tcyt/T cells in LNs	NA	NA	13085.973	0.924	Greater than	Greater than	13085.973	0.8	Greater than	Greater than	0.776	0.142	0.165	0.024	0.741	0.879	0.131	0.175	0.158	0.188	0.02	0.035
260	614	T cells in central comp.	Tcyt/T cells in LNs	cells/ml	NA	13420.695	0.924	Greater than	Greater than	13420.695	0.8	Greater than	Greater than	0.776	0.142	0.165	0.024	0.741	0.879	0.131	0.175	0.158	0.188	0.02	0.035
261	1432	Exhausted Th fraction	Th in LNs	NA	cells/mm^3	0.01	1315.967	Greater than	Less than	0.005	1315.967	Greater than	Less than	0.776	0.119	0.14	0.02	0.735	0.878	0.108	0.147	0.132	0.158	0.017	0.031
262	3977	M2/M1 Mac ratio	Cancer clone richness	NA	NA	3.732	4.429	Greater than	Less than	3.732	4.429	Greater than	Less than	0.774	0.075	0.088	0.013	0.742	0.903	0.07	0.097	0.085	0.103	0.009	0.022
263	1422	Tcyt/T cells in central comp.	IL12	NA	nM	0.926	0	Greater than	Less than	0.871	0.002	Greater than	Less than	0.774	0.129	0.151	0.022	0.736	0.887	0.118	0.162	0.143	0.173	0.018	0.033
264	778	MDSC fraction	Tcyt/T cells in LNs	NA	NA	0.003	0.924	Less than	Greater than	0.006	0.862	Less than	Greater than	0.773	0.182	0.213	0.031	0.747	0.867	0.171	0.221	0.206	0.239	0.026	0.044
265	1516	Exhausted Tcyt	Cancer clone diversity	cells/ml	NA	36108843.92	0.222	Greater than	Less than	18574680.528	1.553	Greater than	Less than	0.773	0.053	0.062	0.009	0.727	0.955	0.048	0.075	0.059	0.077	0.007	0.017
266	4223	Cancer clone richness	Cancer clones evenness	NA	NA	4.429	0.568	Less than	Less than	4.429	0.995	Less than	Less than	0.773	0.053	0.062	0.009	0.727	0.909	0.048	0.07	0.059	0.074	0.007	0.017
267	945	Treg/Tcyt	Tumor diameter	NA	cm	0.506	2.329	Less than	Greater than	2.936	1.755	Less than	Greater than	0.771	0.085	0.099	0.015	0.714	0.886	0.074	0.112	0.092	0.114	0.011	0.024
268	251	M1/(M1+M2) Mac	Exhausted Tcyt fraction	NA	NA	0.12	0.172	Less than	Greater than	0.12	0.106	Less than	Greater than	0.771	0.085	0.099	0.015	0.714	0.886	0.074	0.107	0.092	0.114	0.011	0.024
269	252	M2/(M1+M2) Mac	Exhausted Tcyt fraction	NA	NA	0.88	0.172	Greater than	Greater than	0.88	0.106	Greater than	Greater than	0.771	0.085	0.099	0.015	0.714	0.914	0.074	0.112	0.092	0.118	0.011	0.026
270	195	Tumor diameter	Treg/Tcyt in LNs	cm	NA	2.329	0.08	Greater than	Less than	1.755	0.08	Greater than	Less than	0.771	0.169	0.199	0.029	0.743	0.871	0.158	0.202	0.191	0.224	0.026	0.042
271	780	Tumor diameter	T cells in LNs	cm	cells/mm^3	2.329	6097.462	Greater than	Less than	1.755	12957.801	Greater than	Less than	0.771	0.085	0.099	0.015	0.714	0.886	0.074	0.107	0.092	0.114	0.011	0.024
272	4021	Th/T cells in central comp.	Exhausted Th	NA	cells/ml	0.16	3513269.194	Less than	Greater than	0.056	5085.904	Less than	Greater than	0.769	0.062	0.074	0.011	0.692	0.923	0.051	0.085	0.066	0.088	0.009	0.018
273	1441	Tcyt/T cells in central comp.	Exhausted Th	NA	cells/ml	0.815	3513269.194	Greater than	Greater than	0.871	5085.904	Greater than	Greater than	0.769	0.062	0.074	0.011	0.731	0.923	0.057	0.085	0.07	0.088	0.007	0.018
274	2822	Mac	Immune supp./act. cells	cells/ml	NA	6665902.528	0.219	Greater than	Less than	272387.046	0.219	Greater than	Less than	0.769	0.062	0.074	0.011	0.731	0.923	0.057	0.085	0.07	0.088	0.009	0.018
275	3899	M1/(M1+M2) Mac	Cancer clone richness	NA	NA	0.197	4.429	Less than	Less than	0.273	4.429	Less than	Less than	0.769	0.062	0.074	0.011	0.692	0.923	0.051	0.085	0.066	0.088	0.009	0.018
276	3900	M2/(M1+M2) Mac	Cancer clone richness	NA	NA	0.803	4.429	Greater than	Less than	0.651	4.429	Greater than	Less than	0.769	0.062	0.074	0.011	0.731	0.923	0.057	0.085	0.07	0.088	0.007	0.018
277	996	Neo-Ag specific T cell clones	Tcyt/T cells in LNs	NA	NA	1895.25	0.924	Greater than	Greater than	907.043	0.862	Greater than	Greater than	0.769	0.125	0.147	0.022	0.731	0.885	0.114	0.158	0.14	0.169	0.018	0.033
278	460	Th+Tcyt in central comp.	Tcyt/T cells in central comp.	NA	NA	13085.973	0.926	Greater than	Greater than	13085.973	0.815	Greater than	Greater than	0.768	0.134	0.158	0.024	0.732	0.875	0.123	0.167	0.151	0.18	0.02	0.035
279	515	T cells in central comp.	Tcyt/T cells in central comp.	cells/ml	NA	13420.695	0.926	Greater than	Greater than	13420.695	0.815	Greater than	Greater than	0.768	0.134	0.158	0.024	0.732	0.875	0.123	0.167	0.151	0.18	0.02	0.035
280	403	Exhausted Tcyt fraction	Tumor diameter	NA	cm	0.139	2.329	Greater than	Greater than	0.106	1.755	Greater than	Greater than	0.767	0.103	0.121	0.018	0.721	0.884	0.092	0.131	0.114	0.14	0.015	0.029
281	3949	Exhausted Tcyt	Cancer clone richness	cells/ml	NA	18574680.528	4.429	Greater than	Less than	1040517.136	4.429	Greater than	Less than	0.767	0.072	0.085	0.013	0.733	0.9	0.061	0.094	0.081	0.099	0.009	0.022
282	761	ArgI	Tcyt/T cells in LNs	mU	NA	67.121	0.924	Less than	Greater than	67.121	0.862	Less than	Greater than	0.766	0.184	0.217	0.033	0.74	0.857	0.173	0.222	0.21	0.243	0.029	0.048
283	442	Exhausted Tcyt	Th in LNs	cells/ml	cells/mm^3	53643007.311	1315.967	Greater than	Less than	18574680.528	1315.967	Greater than	Less than	0.765	0.081	0.096	0.015	0.706	0.912	0.075	0.108	0.088	0.114	0.011	0.024
284	894	immature APC	Tumor diameter	cells/ml	cm	1417.546	2.329	Greater than	Greater than	799.376	1.755	Greater than	Greater than	0.765	0.081	0.096	0.015	0.706	0.912	0.07	0.103	0.088	0.114	0.011	0.024
285	1002	T cells in LNs	Tcyt/T cells in LNs	cells/mm^3	NA	6097.462	0.924	Less than	Greater than	16387.97	0.862	Less than	Greater than	0.763	0.09	0.107	0.017	0.711	0.895	0.079	0.118	0.099	0.125	0.013	0.026
286	768	Th/T cells in central comp.	Tumor diameter	NA	cm	0.056	2.329	Less than	Greater than	0.16	1.755	Less than	Greater than	0.762	0.05	0.059	0.009	0.714	0.952	0.044	0.072	0.055	0.074	0.007	0.017
287	640	Treg/T cells	Exhausted Tcyt fraction	NA	NA	0.248	0.205	Less than	Greater than	0.248	0.106	Less than	Greater than	0.762	0.05	0.059	0.009	0.714	0.952	0.044	0.072	0.055	0.074	0.007	0.017
288	3975	Treg/T cells	Cancer clone richness	NA	NA	0.169	4.429	Less than	Less than	0.486	4.429	Less than	Less than	0.762	0.05	0.059	0.009	0.714	0.952	0.044	0.072	0.055	0.074	0.007	0.017
289	464	M2/M1 Mac ratio	Immune act. cell fraction	NA	NA	12.737	0.416	Greater than	Greater than	6.733	0.22	Greater than	Greater than	0.762	0.05	0.059	0.009	0.714	0.952	0.044	0.072	0.055	0.074	0.007	0.017
290	53	M2/M1 Mac ratio	(Th+Tcyt)/T cells in LNs	NA	NA	12.737	0.956	Greater than	Greater than	3.732	0.956	Greater than	Greater than	0.762	0.149	0.176	0.028	0.714	0.857	0.138	0.182	0.165	0.199	0.024	0.04
291	54	M2/M1 Mac ratio	Treg/T cells in LNs	NA	NA	12.737	0.044	Greater than	Less than	3.732	0.044	Greater than	Less than	0.762	0.149	0.176	0.028	0.73	0.873	0.138	0.182	0.169	0.202	0.024	0.04
292	3987	Treg fraction	Cancer clone richness	NA	NA	0.042	4.429	Greater than	Less than	0.001	4.429	Greater than	Less than	0.762	0.05	0.059	0.009	0.714	0.905	0.044	0.066	0.055	0.07	0.007	0.017
293	747	Tumor diameter	Th/T cells in LNs	cm	NA	2.329	0.06	Greater than	Less than	1.755	0.238	Greater than	Less than	0.762	0.05	0.059	0.009	0.714	0.905	0.044	0.066	0.055	0.07	0.007	0.017
294	1877	Th in central comp.	Exhausted Th fraction	cells/ml	NA	3528.075	0.01	Less than	Greater than	3528.075	0.005	Less than	Greater than	0.761	0.108	0.129	0.02	0.717	0.87	0.097	0.136	0.121	0.147	0.017	0.031
295	1166	Tcyt/T cells in central comp.	PDL1 in tumor	NA	molecule/micrometer^2	0.926	281.275	Greater than	Greater than	0.871	174.382	Greater than	Greater than	0.76	0.059	0.07	0.011	0.72	0.92	0.053	0.081	0.066	0.085	0.007	0.02
296	1485	Th fraction	Th/Tcyt in LNs	NA	NA	0.114	0.213	Greater than	Less than	0.057	0.213	Greater than	Less than	0.76	0.118	0.14	0.022	0.72	0.86	0.107	0.145	0.132	0.158	0.018	0.031
297	1494	Th/T cells in central comp.	Exhausted Th fraction	NA	NA	0.16	0.01	Less than	Greater than	0.16	0.005	Less than	Greater than	0.759	0.127	0.151	0.024	0.722	0.87	0.116	0.16	0.143	0.173	0.02	0.035
298	3942	T cells in central comp.	Cancer clone richness	cells/ml	NA	13420.695	4.429	Greater than	Less than	2570.573	4.429	Greater than	Less than	0.759	0.068	0.081	0.013	0.724	0.897	0.062	0.09	0.077	0.096	0.009	0.022
299	2569	Tcyt diversity in central comp.	CCL2	NA	nM	1.57	0.178	Less than	Less than	1.817	0.962	Less than	Less than	0.759	0.068	0.081	0.013	0.724	0.897	0.062	0.09	0.077	0.096	0.009	0.022
300	2605	Tcyt evenness in central comp.	CCL2	NA	nM	0.755	0.178	Less than	Less than	0.874	0.962	Less than	Less than	0.759	0.068	0.081	0.013	0.69	0.897	0.062	0.09	0.074	0.096	0.009	0.022
301	906	Th/T cells	Tumor diameter	NA	cm	0.217	2.329	Greater than	Greater than	0.008	1.755	Greater than	Greater than	0.759	0.068	0.081	0.013	0.724	0.897	0.062	0.09	0.077	0.096	0.009	0.022
302	2334	Th/T cells	Th in LNs	NA	cells/mm^3	0.286	1315.967	Greater than	Less than	0.147	1315.967	Greater than	Less than	0.759	0.068	0.081	0.013	0.69	0.931	0.057	0.096	0.074	0.099	0.011	0.02
303	3978	TIL fraction	Cancer clone richness	NA	NA	0.272	4.429	Greater than	Less than	0.027	4.429	Greater than	Less than	0.759	0.068	0.081	0.013	0.69	0.897	0.057	0.09	0.074	0.096	0.011	0.022
304	984	Immune supp. cells	Tcyt/T cells in LNs	cells/ml	NA	27503113.073	0.862	Greater than	Greater than	776726.822	0.862	Greater than	Greater than	0.759	0.068	0.081	0.013	0.724	0.897	0.062	0.09	0.077	0.096	0.009	0.02
305	644	Tcyt+Th cell fraction	Th/Tcyt in LNs	NA	NA	0.234	0.107	Greater than	Less than	0.162	0.213	Greater than	Less than	0.759	0.068	0.081	0.013	0.69	0.897	0.057	0.09	0.074	0.096	0.009	0.022
306	3895	M1 Mac	Cancer clone richness	cells/ml	NA	1390483.301	4.429	Less than	Less than	1390483.301	4.429	Less than	Less than	0.758	0.077	0.092	0.015	0.697	0.879	0.066	0.099	0.085	0.107	0.011	0.024
307	3896	IL12	Cancer clone richness	nM	NA	0.001	4.429	Less than	Less than	0.001	4.429	Less than	Less than	0.758	0.077	0.092	0.015	0.697	0.879	0.066	0.099	0.085	0.107	0.011	0.024
308	258	(Th+Tcyt)/T cells in central comp.	Tcyt in LNs	NA	cells/mm^3	0.963	4607.343	Greater than	Less than	0.963	13577.81	Greater than	Less than	0.756	0.096	0.114	0.018	0.707	0.878	0.085	0.123	0.107	0.132	0.015	0.029
309	681	Tcyt/T cells in central comp.	Angiogenic factor	NA	pg/ml	0.926	877.728	Greater than	Less than	0.815	877.728	Greater than	Less than	0.756	0.096	0.114	0.018	0.707	0.878	0.085	0.123	0.107	0.132	0.015	0.029
310	259	Treg/T cells in central comp.	Tcyt in LNs	NA	cells/mm^3	0.037	4607.343	Less than	Less than	0.037	13577.81	Less than	Less than	0.756	0.096	0.114	0.018	0.707	0.878	0.085	0.123	0.107	0.132	0.015	0.028
311	858	Tcyt diversity in central comp.	Tumor diameter	NA	cm	1.817	2.329	Less than	Greater than	2.065	1.755	Less than	Greater than	0.756	0.096	0.114	0.018	0.707	0.878	0.085	0.123	0.107	0.132	0.015	0.029
312	859	Tcyt evenness in central comp.	Tumor diameter	NA	cm	0.874	2.329	Less than	Greater than	0.993	1.755	Less than	Greater than	0.756	0.096	0.114	0.018	0.707	0.878	0.085	0.123	0.107	0.132	0.015	0.028
313	1464	Tcyt/T cells in central comp.	neo-Ag diversity	NA	NA	0.926	1.948	Greater than	Less than	0.871	2.07	Greater than	Less than	0.754	0.151	0.18	0.029	0.723	0.862	0.14	0.189	0.173	0.206	0.026	0.042
314	1465	Tcyt/T cells in central comp.	neo-Ag evenness	NA	NA	0.926	0.937	Greater than	Less than	0.871	0.995	Greater than	Less than	0.754	0.151	0.18	0.029	0.708	0.862	0.134	0.189	0.169	0.206	0.024	0.044
315	91	(Th+Tcyt)/T cells in LNs	Tcyt/T cells in LNs	NA	NA	0.956	0.924	Greater than	Greater than	0.956	0.8	Greater than	Greater than	0.754	0.16	0.191	0.031	0.725	0.855	0.149	0.199	0.184	0.217	0.028	0.046
316	92	Tcyt/T cells in LNs	Treg/T cells in LNs	NA	NA	0.924	0.044	Greater than	Less than	0.8	0.044	Greater than	Less than	0.754	0.16	0.191	0.031	0.725	0.855	0.149	0.199	0.184	0.217	0.026	0.044
317	11	M2/M1 Mac ratio	Treg/Tcyt in LNs	NA	NA	12.737	0.08	Greater than	Less than	6.733	0.08	Greater than	Less than	0.753	0.206	0.246	0.04	0.719	0.831	0.189	0.244	0.235	0.272	0.037	0.057
318	3934	Tcyt in central comp.	Cancer clone richness	cells/ml	NA	2204.586	2.714	Greater than	Less than	2204.586	4.429	Greater than	Less than	0.75	0.046	0.055	0.009	0.7	0.95	0.04	0.062	0.051	0.07	0.007	0.017
319	3939	Treg/Th in central comp.	Cancer clone richness	NA	NA	5.998	2.714	Less than	Less than	5.998	4.429	Less than	Less than	0.75	0.046	0.055	0.009	0.7	0.95	0.04	0.068	0.051	0.07	0.007	0.017
320	3941	Th+Tcyt in central comp.	Cancer clone richness	NA	NA	2355.956	2.714	Greater than	Less than	2355.956	4.429	Greater than	Less than	0.75	0.046	0.055	0.009	0.7	0.9	0.04	0.062	0.051	0.066	0.007	0.017
321	127	(Th+Tcyt)/T cells in central comp.	Tcyt/T cells in LNs	NA	NA	0.963	0.924	Greater than	Greater than	0.963	0.8	Greater than	Greater than	0.75	0.138	0.165	0.028	0.717	0.85	0.127	0.171	0.158	0.188	0.024	0.04
322	128	Treg/T cells in central comp.	Tcyt/T cells in LNs	NA	NA	0.037	0.924	Less than	Greater than	0.037	0.8	Less than	Greater than	0.75	0.138	0.165	0.028	0.717	0.85	0.127	0.171	0.158	0.188	0.024	0.04
323	3946	Tcyt richness in central comp.	Cancer clone richness	NA	NA	8	2.714	Greater than	Less than	8	4.429	Greater than	Less than	0.75	0.046	0.055	0.009	0.7	0.95	0.04	0.068	0.051	0.07	0.007	0.017
324	3950	Exhausted Th	Cancer clone richness	cells/ml	NA	5085.904	2.714	Greater than	Less than	5085.904	4.429	Greater than	Less than	0.75	0.046	0.055	0.009	0.7	0.9	0.04	0.062	0.051	0.066	0.007	0.017
325	3951	Carrying capacity	Cancer clone richness	NA	NA	366552543.534	2.714	Greater than	Less than	366552543.534	4.429	Greater than	Less than	0.75	0.046	0.055	0.009	0.7	0.9	0.04	0.062	0.051	0.066	0.007	0.017
326	3952	Angiogenic factor	Cancer clone richness	pg/ml	NA	939.449	2.714	Less than	Less than	939.449	4.429	Less than	Less than	0.75	0.046	0.055	0.009	0.7	0.95	0.04	0.062	0.051	0.07	0.007	0.017
327	842	Angiogenic factor	Tcyt/T cells in LNs	pg/ml	NA	877.728	0.924	Less than	Greater than	877.728	0.8	Less than	Greater than	0.75	0.101	0.121	0.02	0.705	0.864	0.09	0.129	0.114	0.14	0.017	0.031
328	3953	Treg	Cancer clone richness	cells/ml	NA	153192.056	2.714	Greater than	Less than	153192.056	4.429	Greater than	Less than	0.75	0.046	0.055	0.009	0.7	0.95	0.04	0.068	0.051	0.07	0.007	0.017
329	3954	immature APC	Cancer clone richness	cells/ml	NA	799.376	2.714	Greater than	Less than	799.376	4.429	Greater than	Less than	0.75	0.046	0.055	0.009	0.7	0.95	0.04	0.068	0.051	0.07	0.007	0.017
330	3955	mAPC	Cancer clone richness	cells/ml	NA	160.154	2.714	Greater than	Less than	160.154	4.429	Greater than	Less than	0.75	0.046	0.055	0.009	0.7	0.9	0.04	0.062	0.051	0.066	0.007	0.017
331	3956	Th	Cancer clone richness	cells/ml	NA	154970.286	2.714	Greater than	Less than	154970.286	4.429	Greater than	Less than	0.75	0.046	0.055	0.009	0.7	0.9	0.04	0.068	0.051	0.066	0.007	0.017
332	3958	TGFb	Cancer clone richness	nM	NA	0.02	2.714	Greater than	Less than	0.02	4.429	Greater than	Less than	0.75	0.046	0.055	0.009	0.7	0.9	0.04	0.062	0.051	0.066	0.007	0.017
333	3959	IFNg	Cancer clone richness	nM	NA	0	2.714	Greater than	Less than	0	4.429	Greater than	Less than	0.75	0.046	0.055	0.009	0.7	0.95	0.04	0.068	0.051	0.07	0.007	0.017
334	3963	CCL2	Cancer clone richness	nM	NA	0.492	2.714	Less than	Less than	0.492	4.429	Less than	Less than	0.75	0.046	0.055	0.009	0.7	0.9	0.04	0.062	0.051	0.066	0.007	0.017
335	2814	M2 Mac	Immune supp./act. cells	cells/ml	NA	6230117.994	0.219	Greater than	Less than	130990.871	0.219	Greater than	Less than	0.75	0.046	0.055	0.009	0.7	0.9	0.04	0.062	0.051	0.066	0.007	0.017
336	3964	M2 Mac	Cancer clone richness	cells/ml	NA	130990.871	2.714	Greater than	Less than	130990.871	4.429	Greater than	Less than	0.75	0.046	0.055	0.009	0.7	0.95	0.04	0.068	0.051	0.07	0.007	0.017
337	2815	IL10	Immune supp./act. cells	nM	NA	0.005	0.219	Greater than	Less than	0	0.219	Greater than	Less than	0.75	0.046	0.055	0.009	0.7	0.9	0.04	0.062	0.051	0.066	0.007	0.017
338	3965	IL10	Cancer clone richness	nM	NA	0	2.714	Greater than	Less than	0	4.429	Greater than	Less than	0.75	0.046	0.055	0.009	0.7	0.9	0.04	0.062	0.051	0.066	0.007	0.017
339	3966	Tcyt	Cancer clone richness	cells/ml	NA	2043115.411	2.714	Greater than	Less than	2043115.411	4.429	Greater than	Less than	0.75	0.046	0.055	0.009	0.7	0.9	0.04	0.062	0.051	0.066	0.007	0.017
340	3967	Treg/Tcyt	Cancer clone richness	NA	NA	1.964	2.714	Less than	Less than	2.936	4.429	Less than	Less than	0.75	0.046	0.055	0.009	0.7	0.9	0.04	0.068	0.051	0.066	0.007	0.017
341	3968	Th/Tcyt	Cancer clone richness	NA	NA	0.02	2.714	Greater than	Less than	0.02	4.429	Greater than	Less than	0.75	0.046	0.055	0.009	0.7	0.9	0.04	0.062	0.051	0.066	0.007	0.017
342	3103	Th/Tcyt	Cancer clone diversity	NA	NA	1.282	0.666	Greater than	Less than	0.651	1.553	Greater than	Less than	0.75	0.046	0.055	0.009	0.7	0.9	0.04	0.062	0.051	0.066	0.007	0.017
343	2910	Th/Tcyt	IL2	NA	nM	1.282	0.542	Greater than	Less than	0.651	0.542	Greater than	Less than	0.75	0.064	0.077	0.013	0.714	0.893	0.059	0.086	0.074	0.092	0.009	0.022
344	2680	Th/Tcyt	Th/Tcyt in LNs	NA	NA	0.651	0.107	Greater than	Less than	0.651	0.213	Greater than	Less than	0.75	0.046	0.055	0.009	0.7	0.95	0.04	0.068	0.051	0.07	0.007	0.017
345	3969	Treg/Th	Cancer clone richness	NA	NA	6.266	2.714	Less than	Less than	6.266	4.429	Less than	Less than	0.75	0.046	0.055	0.009	0.7	0.95	0.04	0.068	0.051	0.07	0.006	0.017
346	3970	Th+Tcyt	Cancer clone richness	NA	NA	2384258.065	2.714	Greater than	Less than	2384258.065	4.429	Greater than	Less than	0.75	0.046	0.055	0.009	0.7	0.9	0.04	0.062	0.051	0.066	0.007	0.017
347	3971	T cells	Cancer clone richness	cells/ml	NA	3987777.08	2.714	Greater than	Less than	3987777.08	4.429	Greater than	Less than	0.75	0.046	0.055	0.009	0.7	0.9	0.04	0.068	0.051	0.066	0.007	0.017
348	3972	(Th+Tcyt)/T cells	Cancer clone richness	NA	NA	0.585	4.429	Less than	Less than	0.663	4.429	Less than	Less than	0.75	0.064	0.077	0.013	0.714	0.893	0.053	0.086	0.074	0.092	0.009	0.022
349	3973	Th/T cells	Cancer clone richness	NA	NA	0.008	2.714	Greater than	Less than	0.008	4.429	Greater than	Less than	0.75	0.046	0.055	0.009	0.7	0.9	0.04	0.062	0.051	0.066	0.007	0.017
350	3974	Tcyt/T cells	Cancer clone richness	NA	NA	0.558	2.714	Less than	Less than	0.558	4.429	Less than	Less than	0.75	0.046	0.055	0.009	0.7	0.9	0.04	0.062	0.051	0.066	0.007	0.017
351	3976	Mac	Cancer clone richness	cells/ml	NA	272387.046	2.714	Greater than	Less than	272387.046	4.429	Greater than	Less than	0.75	0.046	0.055	0.009	0.7	0.95	0.04	0.062	0.051	0.07	0.007	0.017
352	641	M1/(M1+M2) Mac	Tumor diameter	NA	cm	0.12	2.329	Less than	Greater than	0.273	1.755	Less than	Greater than	0.75	0.138	0.165	0.028	0.717	0.85	0.127	0.176	0.158	0.188	0.024	0.04
353	642	M2/(M1+M2) Mac	Tumor diameter	NA	cm	0.88	2.329	Greater than	Greater than	0.727	1.755	Greater than	Greater than	0.75	0.138	0.165	0.028	0.717	0.867	0.127	0.176	0.158	0.191	0.024	0.04
354	3979	Immune supp. cells	Cancer clone richness	cells/ml	NA	776726.822	2.714	Greater than	Less than	776726.822	4.429	Greater than	Less than	0.75	0.046	0.055	0.009	0.7	0.95	0.04	0.068	0.051	0.07	0.007	0.017
355	3980	Immune act. cells	Cancer clone richness	cells/ml	NA	3701739.676	2.714	Greater than	Less than	3701739.676	4.429	Greater than	Less than	0.75	0.046	0.055	0.009	0.7	0.9	0.04	0.068	0.051	0.066	0.007	0.017
356	1160	Immune act. cells	Th/Tcyt in LNs	cells/ml	NA	143411176.683	0.213	Greater than	Less than	73556458.18	0.213	Greater than	Less than	0.75	0.064	0.077	0.013	0.714	0.893	0.059	0.086	0.074	0.092	0.009	0.022
357	3981	Immune supp./act. cells	Cancer clone richness	NA	NA	0.816	2.714	Less than	Less than	1.214	4.429	Less than	Less than	0.75	0.046	0.055	0.009	0.7	0.9	0.04	0.062	0.051	0.066	0.007	0.017
358	985	Immune supp./act. cells	Tcyt/T cells in LNs	NA	NA	0.617	0.924	Less than	Greater than	1.214	0.862	Less than	Greater than	0.75	0.184	0.221	0.037	0.713	0.838	0.167	0.222	0.21	0.246	0.033	0.051
359	3983	Immune act. cell fraction	Cancer clone richness	NA	NA	0.025	2.714	Greater than	Less than	0.025	4.429	Greater than	Less than	0.75	0.046	0.055	0.009	0.7	0.9	0.04	0.062	0.051	0.066	0.007	0.017
360	3984	M1 Mac fraction	Cancer clone richness	NA	NA	0.008	2.714	Less than	Less than	0.008	4.429	Less than	Less than	0.75	0.046	0.055	0.009	0.7	0.95	0.04	0.068	0.051	0.07	0.007	0.017
361	3985	M2 Mac fraction	Cancer clone richness	NA	NA	0.001	2.714	Greater than	Less than	0.001	4.429	Greater than	Less than	0.75	0.046	0.055	0.009	0.7	0.9	0.04	0.062	0.051	0.066	0.007	0.017
362	3986	Mac fraction	Cancer clone richness	NA	NA	0.001	2.714	Greater than	Less than	0.001	4.429	Greater than	Less than	0.75	0.046	0.055	0.009	0.7	0.9	0.04	0.062	0.051	0.066	0.007	0.017
363	3988	Tcyt fraction	Cancer clone richness	NA	NA	0.014	2.714	Greater than	Less than	0.014	4.429	Greater than	Less than	0.75	0.046	0.055	0.009	0.7	0.95	0.04	0.068	0.051	0.07	0.007	0.017
364	3989	Th fraction	Cancer clone richness	NA	NA	0.001	2.714	Greater than	Less than	0.001	4.429	Greater than	Less than	0.75	0.046	0.055	0.009	0.7	0.95	0.04	0.068	0.051	0.07	0.007	0.017
365	915	Th fraction	Tumor diameter	NA	cm	0.114	2.329	Greater than	Greater than	0.001	1.755	Greater than	Greater than	0.75	0.064	0.077	0.013	0.679	0.893	0.053	0.086	0.07	0.092	0.009	0.022
366	3990	Tcyt+Th cell fraction	Cancer clone richness	NA	NA	0.016	2.714	Greater than	Less than	0.016	4.429	Greater than	Less than	0.75	0.046	0.055	0.009	0.7	0.9	0.04	0.062	0.051	0.066	0.007	0.017
367	3991	mAPC fraction	Cancer clone richness	NA	NA	0	2.714	Less than	Less than	0	4.429	Less than	Less than	0.75	0.046	0.055	0.009	0.7	0.9	0.04	0.062	0.051	0.066	0.007	0.017
368	3992	APC fraction	Cancer clone richness	NA	NA	0	2.714	Less than	Less than	0	4.429	Less than	Less than	0.75	0.046	0.055	0.009	0.7	0.9	0.04	0.068	0.051	0.066	0.007	0.017
369	3993	Exhausted Tcyt fraction	Cancer clone richness	NA	NA	0.007	2.714	Greater than	Less than	0.007	4.429	Greater than	Less than	0.75	0.046	0.055	0.009	0.7	0.9	0.04	0.062	0.051	0.066	0.007	0.017
370	3994	Exhausted Th fraction	Cancer clone richness	NA	NA	0	2.714	Greater than	Less than	0	4.429	Greater than	Less than	0.75	0.046	0.055	0.009	0.7	0.9	0.04	0.062	0.051	0.066	0.007	0.017
371	1980	Exhausted Th fraction	Th+Tcyt in LNs	NA	cells/mm^3	0.01	5838.505	Greater than	Less than	0.005	12362.334	Greater than	Less than	0.75	0.046	0.055	0.009	0.7	0.95	0.04	0.068	0.051	0.07	0.007	0.017
372	3995	Immune cell fraction	Cancer clone richness	NA	NA	0.037	2.714	Greater than	Less than	0.037	4.429	Greater than	Less than	0.75	0.046	0.055	0.009	0.7	0.9	0.04	0.062	0.051	0.066	0.007	0.017
373	3996	Cancer clone richness	Tcyt richness	NA	NA	2.714	8	Less than	Greater than	4.429	8	Less than	Greater than	0.75	0.046	0.055	0.009	0.7	0.9	0.04	0.062	0.051	0.066	0.007	0.018
374	4002	Cancer clone richness	Tumor diameter	NA	cm	2.714	0.607	Less than	Greater than	4.429	0.607	Less than	Greater than	0.75	0.046	0.055	0.009	0.7	0.9	0.035	0.062	0.051	0.066	0.007	0.017
375	4003	Cancer clone richness	PDL1 in tumor	NA	molecule/micrometer^2	2.714	67.489	Less than	Greater than	4.429	67.489	Less than	Greater than	0.75	0.046	0.055	0.009	0.7	0.9	0.04	0.062	0.051	0.066	0.007	0.017
376	4004	Cancer clone richness	Treg/Th in LNs	NA	NA	2.714	0.012	Less than	Greater than	4.429	0.012	Less than	Greater than	0.75	0.046	0.055	0.009	0.7	0.95	0.04	0.068	0.051	0.07	0.007	0.017
377	4005	Cancer clone richness	APCs in LNs	NA	cells/mm^3	2.714	0.072	Less than	Greater than	4.429	0.072	Less than	Greater than	0.75	0.046	0.055	0.009	0.7	0.95	0.04	0.068	0.051	0.07	0.007	0.017
378	4006	Cancer clone richness	Tcyt richness in LNs	NA	NA	2.714	8	Less than	Greater than	4.429	8	Less than	Greater than	0.75	0.046	0.055	0.009	0.7	0.95	0.04	0.068	0.051	0.07	0.007	0.017
379	2713	PDL1 in tumor	Th in LNs	molecule/micrometer^2	cells/mm^3	495.06	1315.967	Greater than	Less than	174.382	1315.967	Greater than	Less than	0.75	0.074	0.088	0.015	0.688	0.906	0.062	0.096	0.081	0.107	0.011	0.024
380	125	Tregs in LNs	Tcyt/T cells in LNs	cells/mm^3	NA	306.283	0.924	Less than	Greater than	306.283	0.676	Less than	Greater than	0.75	0.165	0.199	0.033	0.708	0.847	0.149	0.204	0.188	0.224	0.029	0.046
381	954	Tcyt in LNs	Tcyt/T cells in LNs	cells/mm^3	NA	4607.343	0.924	Less than	Greater than	11335.193	0.862	Less than	Greater than	0.75	0.046	0.055	0.009	0.7	0.9	0.04	0.062	0.051	0.066	0.007	0.017
382	939	Tcyt/T cells in central comp.	Th fraction	NA	NA	0.871	0.057	Greater than	Greater than	0.815	0.057	Greater than	Greater than	0.747	0.208	0.25	0.042	0.714	0.835	0.191	0.252	0.239	0.279	0.037	0.059
383	991	Th fraction	Tcyt/T cells in LNs	NA	NA	0.057	0.862	Greater than	Greater than	0.001	0.862	Greater than	Greater than	0.747	0.208	0.25	0.042	0.714	0.835	0.191	0.257	0.239	0.279	0.037	0.057
384	748	CCL2	Tumor diameter	nM	cm	0.178	2.329	Less than	Greater than	0.335	1.755	Less than	Greater than	0.746	0.134	0.162	0.028	0.712	0.864	0.123	0.173	0.154	0.188	0.024	0.039
385	1677	Th/Tcyt in central comp.	Th fraction	NA	NA	0.092	0.057	Less than	Greater than	0.18	0.057	Less than	Greater than	0.745	0.125	0.151	0.026	0.709	0.855	0.114	0.158	0.143	0.173	0.022	0.037
386	701	Tumor diameter	Tcyt diversity in LNs	cm	NA	2.329	1.768	Greater than	Less than	1.755	1.912	Greater than	Less than	0.745	0.107	0.129	0.022	0.702	0.872	0.096	0.14	0.121	0.151	0.018	0.033
387	702	Tumor diameter	Tcyt evenness in LNs	cm	NA	2.329	0.85	Greater than	Less than	1.755	0.919	Greater than	Less than	0.745	0.107	0.129	0.022	0.702	0.872	0.096	0.134	0.121	0.151	0.018	0.033
388	737	mAPC	Tcyt/T cells in LNs	cells/ml	NA	229.292	0.924	Greater than	Greater than	229.292	0.862	Greater than	Greater than	0.744	0.176	0.213	0.037	0.705	0.846	0.16	0.221	0.202	0.243	0.031	0.05
389	849	Immune supp./act. cells	Tumor diameter	NA	cm	0.219	2.329	Less than	Greater than	0.418	1.755	Less than	Greater than	0.744	0.088	0.107	0.018	0.692	0.872	0.077	0.116	0.099	0.125	0.015	0.029
390	1669	Tregs in central comp.	Exhausted Th fraction	cells/ml	NA	804.418	0.01	Less than	Greater than	804.418	0.005	Less than	Greater than	0.741	0.131	0.158	0.028	0.707	0.845	0.119	0.164	0.151	0.18	0.024	0.04
391	1897	Tregs in central comp.	Tcyt diversity in central comp.	cells/ml	NA	804.418	1.57	Less than	Less than	804.418	1.941	Less than	Less than	0.741	0.061	0.074	0.013	0.704	0.889	0.055	0.083	0.07	0.088	0.009	0.022
392	1898	Tregs in central comp.	Tcyt evenness in central comp.	cells/ml	NA	804.418	0.755	Less than	Less than	804.418	0.933	Less than	Less than	0.741	0.061	0.074	0.013	0.667	0.889	0.05	0.083	0.066	0.088	0.011	0.022
393	925	Tregs in central comp.	Tcyt/T cells in LNs	cells/ml	NA	2311.425	0.924	Less than	Greater than	1557.922	0.862	Less than	Greater than	0.741	0.182	0.221	0.039	0.716	0.84	0.171	0.226	0.213	0.25	0.033	0.053
394	926	Th in central comp.	Tcyt/T cells in LNs	cells/ml	NA	3528.075	0.924	Less than	Greater than	3528.075	0.862	Less than	Greater than	0.741	0.182	0.221	0.039	0.704	0.84	0.165	0.226	0.21	0.25	0.033	0.053
395	232	Treg/Tcyt in central comp.	Tcyt/T cells in LNs	NA	NA	0.114	0.924	Less than	Greater than	0.058	0.8	Less than	Greater than	0.741	0.182	0.221	0.039	0.704	0.84	0.165	0.226	0.21	0.25	0.033	0.053
396	957	Th/Tcyt in central comp.	Tcyt/T cells in LNs	NA	NA	0.092	0.924	Less than	Greater than	0.18	0.862	Less than	Greater than	0.741	0.182	0.221	0.039	0.716	0.827	0.171	0.221	0.213	0.246	0.033	0.055
397	958	Treg/Th in central comp.	Tcyt/T cells in LNs	NA	NA	17.949	0.924	Less than	Greater than	17.949	0.862	Less than	Greater than	0.741	0.182	0.221	0.039	0.704	0.84	0.165	0.226	0.21	0.25	0.033	0.055
398	959	Th/T cells in central comp.	Tcyt/T cells in LNs	NA	NA	0.108	0.924	Less than	Greater than	0.16	0.862	Less than	Greater than	0.741	0.182	0.221	0.039	0.704	0.84	0.165	0.221	0.21	0.25	0.033	0.053
399	1425	Tcyt/T cells in central comp.	Th+Tcyt in LNs	NA	cells/mm^3	0.926	5838.505	Greater than	Less than	0.871	15624.248	Greater than	Less than	0.741	0.061	0.074	0.013	0.667	0.889	0.05	0.083	0.066	0.088	0.009	0.022
400	960	Tcyt/T cells in central comp.	Tcyt/T cells in LNs	NA	NA	0.594	0.924	Greater than	Greater than	0.594	0.862	Greater than	Greater than	0.741	0.182	0.221	0.039	0.704	0.827	0.165	0.221	0.21	0.246	0.035	0.055
401	961	Tcyt richness in central comp.	Tcyt/T cells in LNs	NA	NA	8	0.924	Greater than	Greater than	8	0.862	Greater than	Greater than	0.741	0.182	0.221	0.039	0.704	0.84	0.165	0.226	0.21	0.25	0.033	0.053
402	730	Exhausted Tcyt	Th/T cells in LNs	cells/ml	NA	53643007.311	0.119	Greater than	Less than	18574680.528	0.179	Greater than	Less than	0.741	0.061	0.074	0.013	0.667	0.889	0.05	0.083	0.066	0.088	0.009	0.022
403	967	Treg	Tcyt/T cells in LNs	cells/ml	NA	153192.056	0.924	Greater than	Greater than	153192.056	0.862	Greater than	Greater than	0.741	0.182	0.221	0.039	0.716	0.827	0.171	0.221	0.213	0.246	0.033	0.053
404	970	TGFb	Tcyt/T cells in LNs	nM	NA	0.02	0.924	Greater than	Greater than	0.02	0.862	Greater than	Greater than	0.741	0.182	0.221	0.039	0.716	0.827	0.171	0.221	0.213	0.246	0.033	0.053
405	973	M2 Mac	Tcyt/T cells in LNs	cells/ml	NA	130990.871	0.924	Greater than	Greater than	130990.871	0.862	Greater than	Greater than	0.741	0.182	0.221	0.039	0.704	0.827	0.165	0.221	0.21	0.246	0.035	0.053
406	975	IL10	Tcyt/T cells in LNs	nM	NA	0	0.924	Greater than	Greater than	0	0.862	Greater than	Greater than	0.741	0.182	0.221	0.039	0.704	0.827	0.165	0.221	0.21	0.246	0.033	0.053
407	976	Treg/Tcyt	Tcyt/T cells in LNs	NA	NA	1.478	0.924	Less than	Greater than	2.936	0.862	Less than	Greater than	0.741	0.182	0.221	0.039	0.704	0.84	0.165	0.226	0.21	0.25	0.033	0.053
408	978	Treg/Th	Tcyt/T cells in LNs	NA	NA	18.633	0.924	Less than	Greater than	18.633	0.862	Less than	Greater than	0.741	0.182	0.221	0.039	0.704	0.827	0.165	0.221	0.21	0.246	0.033	0.053
409	979	Th+Tcyt	Tcyt/T cells in LNs	NA	NA	2384258.065	0.924	Greater than	Greater than	2384258.065	0.862	Greater than	Greater than	0.741	0.182	0.221	0.039	0.716	0.827	0.171	0.221	0.213	0.246	0.033	0.053
410	980	T cells	Tcyt/T cells in LNs	cells/ml	NA	3987777.08	0.924	Greater than	Greater than	3987777.08	0.862	Greater than	Greater than	0.741	0.182	0.221	0.039	0.704	0.84	0.165	0.226	0.21	0.25	0.033	0.053
411	982	Treg/T cells	Tcyt/T cells in LNs	NA	NA	0.328	0.924	Less than	Greater than	0.486	0.862	Less than	Greater than	0.741	0.182	0.221	0.039	0.704	0.827	0.165	0.221	0.21	0.246	0.033	0.053
412	983	Mac	Tcyt/T cells in LNs	cells/ml	NA	272387.046	0.924	Greater than	Greater than	272387.046	0.862	Greater than	Greater than	0.741	0.182	0.221	0.039	0.704	0.84	0.171	0.226	0.21	0.25	0.033	0.053
413	988	M2 Mac fraction	Tcyt/T cells in LNs	NA	NA	0.001	0.924	Greater than	Greater than	0.001	0.862	Greater than	Greater than	0.741	0.182	0.221	0.039	0.716	0.827	0.171	0.221	0.213	0.246	0.033	0.053
414	989	Mac fraction	Tcyt/T cells in LNs	NA	NA	0.001	0.924	Greater than	Greater than	0.001	0.862	Greater than	Greater than	0.741	0.182	0.221	0.039	0.704	0.84	0.165	0.226	0.21	0.25	0.033	0.053
415	1559	Th fraction	Th in LNs	NA	cells/mm^3	0.114	1315.967	Greater than	Less than	0.057	1315.967	Greater than	Less than	0.741	0.121	0.147	0.026	0.704	0.852	0.11	0.154	0.14	0.169	0.022	0.039
416	993	Tcyt richness	Tcyt/T cells in LNs	NA	NA	8	0.924	Greater than	Greater than	8	0.862	Greater than	Greater than	0.741	0.182	0.221	0.039	0.716	0.84	0.171	0.226	0.213	0.25	0.033	0.053
417	997	IL2	Tcyt/T cells in LNs	nM	NA	0.482	0.924	Less than	Greater than	0.542	0.862	Less than	Greater than	0.741	0.182	0.221	0.039	0.704	0.827	0.165	0.221	0.21	0.246	0.033	0.053
418	998	Th in LNs	Tcyt/T cells in LNs	cells/mm^3	NA	1315.967	0.924	Less than	Greater than	2627.076	0.862	Less than	Greater than	0.741	0.182	0.221	0.039	0.704	0.827	0.165	0.221	0.21	0.246	0.033	0.053
419	404	Treg/Tcyt in LNs	Tcyt/T cells in LNs	NA	NA	0.08	0.924	Less than	Greater than	0.08	0.8	Less than	Greater than	0.741	0.182	0.221	0.039	0.704	0.827	0.165	0.221	0.21	0.246	0.033	0.053
420	999	Th/Tcyt in LNs	Tcyt/T cells in LNs	NA	NA	0.107	0.924	Less than	Greater than	0.213	0.862	Less than	Greater than	0.741	0.182	0.221	0.039	0.704	0.827	0.165	0.221	0.21	0.246	0.033	0.053
421	1000	Treg/Th in LNs	Tcyt/T cells in LNs	NA	NA	0.012	0.924	Greater than	Greater than	0.012	0.862	Greater than	Greater than	0.741	0.182	0.221	0.039	0.704	0.84	0.171	0.226	0.21	0.25	0.033	0.053
422	1003	Th/T cells in LNs	Tcyt/T cells in LNs	NA	NA	0.119	0.924	Less than	Greater than	0.179	0.862	Less than	Greater than	0.741	0.182	0.221	0.039	0.716	0.827	0.171	0.221	0.213	0.246	0.033	0.053
423	1005	Tcyt/T cells in LNs	Tcyt richness in LNs	NA	NA	0.924	8	Greater than	Greater than	0.862	8	Greater than	Greater than	0.741	0.182	0.221	0.039	0.704	0.84	0.165	0.226	0.21	0.25	0.033	0.053
424	1161	Tregs in central comp.	Tcyt/T cells	cells/ml	NA	804.418	0.26	Less than	Less than	804.418	0.409	Less than	Less than	0.739	0.103	0.125	0.022	0.696	0.848	0.092	0.131	0.118	0.143	0.018	0.033
425	392	Th/Tcyt in central comp.	Exhausted Tcyt fraction	NA	NA	0.18	0.205	Less than	Greater than	0.18	0.106	Less than	Greater than	0.739	0.051	0.062	0.011	0.652	0.913	0.04	0.074	0.055	0.077	0.009	0.02
426	269	(Th+Tcyt)/T cells in central comp.	Tcyt diversity in LNs	NA	NA	0.963	1.481	Greater than	Less than	0.963	2.055	Greater than	Less than	0.739	0.051	0.062	0.011	0.696	0.913	0.046	0.074	0.059	0.077	0.009	0.018
427	270	(Th+Tcyt)/T cells in central comp.	Tcyt evenness in LNs	NA	NA	0.963	0.712	Greater than	Less than	0.963	0.988	Greater than	Less than	0.739	0.051	0.062	0.011	0.696	0.913	0.046	0.074	0.059	0.077	0.007	0.018
428	383	Th/T cells in central comp.	Exhausted Tcyt fraction	NA	NA	0.16	0.205	Less than	Greater than	0.16	0.106	Less than	Greater than	0.739	0.051	0.062	0.011	0.696	0.913	0.046	0.074	0.059	0.077	0.009	0.018
429	1457	Tcyt/T cells in central comp.	Immune supp. cells	NA	cells/ml	0.871	27503113.073	Greater than	Greater than	0.871	776726.822	Greater than	Greater than	0.739	0.051	0.062	0.011	0.696	0.913	0.046	0.074	0.059	0.077	0.009	0.018
430	279	Treg/T cells in central comp.	Tcyt diversity in LNs	NA	NA	0.037	1.481	Less than	Less than	0.037	2.055	Less than	Less than	0.739	0.051	0.062	0.011	0.652	0.913	0.04	0.074	0.055	0.077	0.009	0.018
431	280	Treg/T cells in central comp.	Tcyt evenness in LNs	NA	NA	0.037	0.712	Less than	Less than	0.037	0.988	Less than	Less than	0.739	0.051	0.062	0.011	0.696	0.913	0.046	0.074	0.059	0.077	0.009	0.02
432	754	Treg/Tcyt	Exhausted Tcyt fraction	NA	NA	0.992	0.205	Less than	Greater than	0.992	0.106	Less than	Greater than	0.739	0.051	0.062	0.011	0.696	0.913	0.046	0.074	0.059	0.077	0.007	0.018
433	483	Exhausted Tcyt fraction	IL2	NA	nM	0.205	0.542	Greater than	Less than	0.106	0.542	Greater than	Less than	0.739	0.051	0.062	0.011	0.696	0.913	0.046	0.074	0.059	0.077	0.009	0.018
434	129	Exhausted Tcyt fraction	Th in LNs	NA	cells/mm^3	0.205	2627.076	Greater than	Less than	0.106	1315.967	Greater than	Less than	0.739	0.051	0.062	0.011	0.696	0.913	0.046	0.074	0.059	0.077	0.007	0.018
435	700	Exhausted Tcyt fraction	T cells in LNs	NA	cells/mm^3	0.205	16387.97	Greater than	Less than	0.106	9527.631	Greater than	Less than	0.739	0.051	0.062	0.011	0.696	0.913	0.046	0.074	0.059	0.077	0.009	0.018
436	2644	Tcyt diversity	T cells in LNs	NA	cells/mm^3	1.634	6097.462	Less than	Less than	1.776	16387.97	Less than	Less than	0.739	0.051	0.062	0.011	0.696	0.913	0.046	0.074	0.059	0.077	0.007	0.018
437	2645	Tcyt evenness	T cells in LNs	NA	cells/mm^3	0.786	6097.462	Less than	Less than	0.854	16387.97	Less than	Less than	0.739	0.051	0.062	0.011	0.696	0.913	0.046	0.074	0.059	0.077	0.009	0.018
438	1113	APC fraction	Tcyt/T cells in LNs	NA	NA	0	0.924	Less than	Greater than	0	0.862	Less than	Greater than	0.738	0.178	0.217	0.039	0.7	0.838	0.162	0.222	0.206	0.246	0.033	0.053
439	1684	Th fraction	Th/T cells in LNs	NA	NA	0.114	0.179	Greater than	Less than	0.057	0.179	Greater than	Less than	0.736	0.118	0.143	0.026	0.698	0.849	0.107	0.151	0.136	0.165	0.022	0.039
440	917	Exhausted Th fraction	Tumor diameter	NA	cm	0.01	2.329	Greater than	Greater than	0	1.755	Greater than	Greater than	0.733	0.066	0.081	0.015	0.667	0.867	0.055	0.088	0.074	0.096	0.011	0.024
441	1466	Tcyt/T cells in central comp.	Neo-Ag specific T cell clones	NA	NA	0.926	1895.25	Greater than	Greater than	0.871	907.043	Greater than	Greater than	0.732	0.123	0.151	0.028	0.696	0.857	0.112	0.162	0.143	0.176	0.024	0.039
442	741	Tumor diameter	Th/Tcyt in LNs	cm	NA	2.329	0.107	Greater than	Less than	1.755	0.32	Greater than	Less than	0.732	0.09	0.11	0.02	0.683	0.878	0.079	0.118	0.103	0.132	0.017	0.031
443	450	Th/T cells in central comp.	Immune act. cell fraction	NA	NA	0.056	0.318	Less than	Greater than	0.16	0.318	Less than	Greater than	0.731	0.147	0.18	0.033	0.687	0.821	0.131	0.18	0.169	0.202	0.029	0.048
444	2658	CCL2	Tcyt diversity	nM	NA	0.178	1.492	Less than	Less than	0.335	1.919	Less than	Less than	0.731	0.057	0.07	0.013	0.654	0.885	0.046	0.079	0.062	0.085	0.011	0.022
445	2659	CCL2	Tcyt evenness	nM	NA	0.178	0.717	Less than	Less than	0.335	0.923	Less than	Less than	0.731	0.057	0.07	0.013	0.692	0.885	0.051	0.079	0.066	0.085	0.011	0.022
446	721	M2/M1 Mac ratio	Tcyt+Th cell fraction	NA	NA	12.737	0.234	Greater than	Greater than	6.733	0.162	Greater than	Greater than	0.731	0.057	0.07	0.013	0.654	0.885	0.046	0.079	0.062	0.085	0.011	0.022
447	1971	T cells in LNs	Tcyt diversity in LNs	cells/mm^3	NA	6097.462	1.625	Less than	Less than	9527.631	1.912	Less than	Less than	0.73	0.081	0.099	0.018	0.676	0.865	0.07	0.103	0.092	0.118	0.015	0.029
448	1972	T cells in LNs	Tcyt evenness in LNs	cells/mm^3	NA	6097.462	0.781	Less than	Less than	9527.631	0.919	Less than	Less than	0.73	0.081	0.099	0.018	0.676	0.865	0.07	0.108	0.092	0.118	0.015	0.029
449	423	Th in central comp.	Exhausted Tcyt fraction	cells/ml	NA	6981.979	0.205	Less than	Greater than	3528.075	0.106	Less than	Greater than	0.727	0.048	0.059	0.011	0.682	0.909	0.042	0.07	0.055	0.074	0.009	0.018
450	927	Exhausted Tcyt	IL2	cells/ml	nM	53643007.311	0.482	Greater than	Less than	18574680.528	0.542	Greater than	Less than	0.727	0.048	0.059	0.011	0.682	0.909	0.042	0.07	0.055	0.074	0.009	0.018
451	1375	Th/Tcyt	M2/M1 Mac ratio	NA	NA	1.282	12.737	Greater than	Greater than	0.02	6.733	Greater than	Greater than	0.727	0.048	0.059	0.011	0.682	0.909	0.042	0.07	0.055	0.074	0.007	0.018
452	182	M2/M1 Mac ratio	Exhausted Tcyt fraction	NA	NA	3.732	0.205	Greater than	Greater than	6.733	0.106	Greater than	Greater than	0.727	0.048	0.059	0.011	0.682	0.909	0.042	0.07	0.055	0.074	0.009	0.018
453	2206	Tcyt fraction	Cancer clone diversity	NA	NA	0.149	0.222	Greater than	Less than	0.104	1.553	Greater than	Less than	0.727	0.048	0.059	0.011	0.682	0.909	0.042	0.07	0.055	0.074	0.009	0.018
454	756	Exhausted Tcyt fraction	Tcyt in LNs	NA	cells/mm^3	0.205	11335.193	Greater than	Less than	0.106	11335.193	Greater than	Less than	0.727	0.048	0.059	0.011	0.682	0.909	0.042	0.07	0.055	0.074	0.009	0.018
455	862	M1 Mac	Tumor diameter	cells/ml	cm	475672.464	2.329	Less than	Greater than	2305294.138	1.755	Less than	Greater than	0.726	0.134	0.165	0.031	0.694	0.839	0.123	0.167	0.158	0.191	0.026	0.046
456	1153	Th/Tcyt in central comp.	Immune act. cells	NA	cells/ml	0.18	143411176.683	Less than	Greater than	0.18	73556458.18	Less than	Greater than	0.724	0.062	0.077	0.015	0.69	0.897	0.057	0.09	0.074	0.096	0.011	0.024
457	1154	Tcyt/T cells in central comp.	MDSC	NA	cells/ml	0.926	882945.781	Greater than	Less than	0.871	882945.781	Greater than	Less than	0.724	0.164	0.202	0.039	0.684	0.816	0.147	0.202	0.191	0.228	0.033	0.051
458	1155	Tcyt/T cells in central comp.	NO	NA	nM	0.926	3.139	Greater than	Less than	0.871	3.139	Greater than	Less than	0.724	0.164	0.202	0.039	0.684	0.816	0.147	0.202	0.191	0.228	0.035	0.053
459	857	Tcyt/T cells in central comp.	mAPC	NA	cells/ml	0.926	229.292	Greater than	Greater than	0.871	229.292	Greater than	Greater than	0.72	0.16	0.199	0.039	0.68	0.813	0.149	0.204	0.188	0.224	0.033	0.053
460	1177	Tcyt/T cells in central comp.	MDSC fraction	NA	NA	0.926	0.003	Greater than	Less than	0.871	0.003	Greater than	Less than	0.72	0.16	0.199	0.039	0.68	0.827	0.143	0.204	0.188	0.228	0.033	0.053
461	2292	M2 Mac fraction	Exhausted Th fraction	NA	NA	0.018	0.01	Greater than	Greater than	0.001	0.005	Greater than	Greater than	0.72	0.053	0.066	0.013	0.68	0.88	0.048	0.075	0.062	0.081	0.009	0.022
462	69	Tregs in LNs	Tcyt diversity in LNs	cells/mm^3	NA	306.283	1.481	Less than	Less than	306.283	1.912	Less than	Less than	0.72	0.053	0.066	0.013	0.64	0.88	0.042	0.075	0.059	0.081	0.009	0.022
463	70	Tregs in LNs	Tcyt evenness in LNs	cells/mm^3	NA	306.283	0.712	Less than	Less than	306.283	0.919	Less than	Less than	0.72	0.053	0.066	0.013	0.68	0.88	0.048	0.075	0.062	0.081	0.009	0.02
464	482	Immune act. cell fraction	Tumor diameter	NA	cm	0.318	2.329	Greater than	Greater than	0.22	1.755	Greater than	Greater than	0.719	0.121	0.151	0.029	0.684	0.842	0.11	0.16	0.143	0.176	0.026	0.042
465	869	Tcyt/T cells	Tumor diameter	NA	cm	0.26	2.329	Less than	Greater than	0.484	1.755	Less than	Greater than	0.719	0.068	0.085	0.017	0.656	0.844	0.057	0.09	0.077	0.099	0.013	0.026
466	592	Th in central comp.	Immune act. cell fraction	cells/ml	NA	3528.075	0.416	Less than	Greater than	3528.075	0.318	Less than	Greater than	0.718	0.151	0.188	0.037	0.676	0.817	0.14	0.189	0.176	0.213	0.033	0.05
467	1122	Treg/T cells	M1/(M1+M2) Mac	NA	NA	0.09	0.12	Less than	Less than	0.248	0.12	Less than	Less than	0.718	0.151	0.188	0.037	0.69	0.817	0.14	0.195	0.18	0.213	0.033	0.051
468	1123	Treg/T cells	M2/(M1+M2) Mac	NA	NA	0.09	0.88	Less than	Greater than	0.248	0.88	Less than	Greater than	0.718	0.151	0.188	0.037	0.676	0.817	0.134	0.189	0.176	0.213	0.033	0.051
469	878	Tcyt diversity	Tumor diameter	NA	cm	1.776	2.329	Less than	Greater than	2.061	1.755	Less than	Greater than	0.718	0.083	0.103	0.02	0.667	0.846	0.072	0.11	0.096	0.121	0.017	0.031
470	879	Tcyt evenness	Tumor diameter	NA	cm	0.854	2.329	Less than	Greater than	0.991	1.755	Less than	Greater than	0.718	0.083	0.103	0.02	0.667	0.846	0.072	0.11	0.096	0.121	0.017	0.031
471	863	IL12	Tumor diameter	nM	cm	0	2.329	Less than	Greater than	0.002	1.755	Less than	Greater than	0.717	0.127	0.158	0.031	0.683	0.833	0.116	0.165	0.151	0.184	0.028	0.044
472	844	Treg/T cells	Tumor diameter	NA	cm	0.248	2.329	Less than	Greater than	0.248	1.755	Less than	Greater than	0.716	0.142	0.176	0.035	0.687	0.821	0.125	0.18	0.169	0.202	0.029	0.048
473	1899	Tregs in central comp.	Immune supp. cell fraction	cells/ml	NA	804.418	0.133	Less than	Greater than	804.418	0.047	Less than	Greater than	0.714	0.044	0.055	0.011	0.667	0.905	0.039	0.066	0.051	0.07	0.009	0.018
474	1672	Th in central comp.	Tcyt fraction	cells/ml	NA	3528.075	0.194	Less than	Greater than	3528.075	0.104	Less than	Greater than	0.714	0.044	0.055	0.011	0.667	0.905	0.039	0.066	0.051	0.07	0.009	0.018
475	1202	Tcyt/T cells in central comp.	ArgI	NA	mU	0.926	67.121	Greater than	Less than	0.871	67.121	Greater than	Less than	0.714	0.162	0.202	0.04	0.675	0.805	0.151	0.206	0.191	0.228	0.035	0.055
476	1423	Tcyt/T cells in central comp.	Cancer clone diversity	NA	NA	0.926	1.331	Greater than	Less than	0.871	1.553	Greater than	Less than	0.714	0.162	0.202	0.04	0.675	0.805	0.151	0.2	0.191	0.228	0.035	0.055
477	1424	Tcyt/T cells in central comp.	Tcyt in LNs	NA	cells/mm^3	0.926	6849.959	Greater than	Less than	0.871	13577.81	Greater than	Less than	0.714	0.088	0.11	0.022	0.667	0.857	0.077	0.121	0.103	0.132	0.018	0.033
478	636	Exhausted Tcyt	Th/Tcyt in LNs	cells/ml	NA	53643007.311	0.213	Greater than	Less than	18574680.528	0.213	Greater than	Less than	0.714	0.088	0.11	0.022	0.667	0.833	0.077	0.116	0.103	0.129	0.018	0.033
479	4106	Exhausted Th	IL2	cells/ml	nM	3513269.194	0.542	Greater than	Less than	3513269.194	0.663	Greater than	Less than	0.714	0.059	0.074	0.015	0.643	0.857	0.048	0.081	0.066	0.088	0.011	0.024
480	903	Th/Tcyt	Tumor diameter	NA	cm	0.651	2.329	Greater than	Greater than	0.02	1.755	Greater than	Greater than	0.714	0.088	0.11	0.022	0.667	0.833	0.077	0.116	0.103	0.129	0.018	0.033
481	175	Th/Tcyt	Tregs in LNs	NA	cells/mm^3	1.282	306.283	Greater than	Less than	0.02	306.283	Greater than	Less than	0.714	0.088	0.11	0.022	0.667	0.857	0.077	0.121	0.103	0.132	0.018	0.033
482	1379	Th/T cells	M2/M1 Mac ratio	NA	NA	0.217	12.737	Greater than	Greater than	0.008	6.733	Greater than	Greater than	0.714	0.074	0.092	0.018	0.657	0.857	0.062	0.101	0.085	0.11	0.015	0.028
483	566	Immune act. cell fraction	Th/T cells in LNs	NA	NA	0.318	0.06	Greater than	Less than	0.318	0.179	Greater than	Less than	0.714	0.132	0.165	0.033	0.683	0.825	0.121	0.171	0.158	0.191	0.029	0.046
484	1969	Tcyt fraction	T cells in LNs	NA	cells/mm^3	0.194	9527.631	Greater than	Less than	0.104	9527.631	Greater than	Less than	0.714	0.044	0.055	0.011	0.667	0.905	0.039	0.066	0.051	0.07	0.009	0.018
485	762	Tumor diameter	IL2	cm	nM	2.329	0.482	Greater than	Less than	1.755	0.542	Greater than	Less than	0.714	0.103	0.129	0.026	0.673	0.837	0.092	0.136	0.121	0.151	0.022	0.037
486	740	Tumor diameter	Th in LNs	cm	cells/mm^3	2.329	1315.967	Greater than	Less than	1.755	2627.076	Greater than	Less than	0.712	0.138	0.173	0.035	0.682	0.818	0.127	0.176	0.165	0.199	0.029	0.048
487	60	(Th+Tcyt)/T cells in central comp.	M1/(M1+M2) Mac	NA	NA	0.963	0.12	Greater than	Less than	0.963	0.273	Greater than	Less than	0.711	0.316	0.397	0.081	0.691	0.783	0.294	0.377	0.386	0.438	0.074	0.101
488	61	(Th+Tcyt)/T cells in central comp.	M2/(M1+M2) Mac	NA	NA	0.963	0.88	Greater than	Greater than	0.963	0.727	Greater than	Greater than	0.711	0.316	0.397	0.081	0.691	0.783	0.294	0.377	0.386	0.438	0.074	0.101
489	1784	Tcyt/T cells in central comp.	Cancer clones evenness	NA	NA	0.926	0.853	Greater than	Less than	0.871	0.995	Greater than	Less than	0.711	0.158	0.199	0.04	0.671	0.816	0.142	0.202	0.188	0.228	0.035	0.055
490	62	Treg/T cells in central comp.	M1/(M1+M2) Mac	NA	NA	0.037	0.12	Less than	Less than	0.037	0.273	Less than	Less than	0.711	0.316	0.397	0.081	0.684	0.783	0.3	0.377	0.382	0.438	0.074	0.103
491	63	Treg/T cells in central comp.	M2/(M1+M2) Mac	NA	NA	0.037	0.88	Less than	Greater than	0.037	0.727	Less than	Greater than	0.711	0.316	0.397	0.081	0.684	0.783	0.294	0.377	0.382	0.438	0.074	0.103
492	1471	Tcyt/T cells in central comp.	T cells in LNs	NA	cells/mm^3	0.926	6097.462	Greater than	Less than	0.871	16387.97	Greater than	Less than	0.71	0.064	0.081	0.017	0.645	0.871	0.053	0.092	0.074	0.099	0.013	0.026
493	2420	Tcyt diversity in central comp.	T cells in LNs	NA	cells/mm^3	1.693	6097.462	Less than	Less than	1.817	16387.97	Less than	Less than	0.71	0.064	0.081	0.017	0.645	0.871	0.053	0.092	0.074	0.099	0.013	0.026
494	2421	Tcyt evenness in central comp.	T cells in LNs	NA	cells/mm^3	0.814	6097.462	Less than	Less than	0.874	16387.97	Less than	Less than	0.71	0.064	0.081	0.017	0.645	0.871	0.053	0.092	0.074	0.099	0.013	0.028
495	1390	M2/M1 Mac ratio	Exhausted Th fraction	NA	NA	12.737	0.01	Greater than	Greater than	6.733	0	Greater than	Greater than	0.71	0.064	0.081	0.017	0.645	0.839	0.053	0.086	0.074	0.096	0.013	0.026
496	2213	Tcyt diversity	Th in LNs	NA	cells/mm^3	1.492	1315.967	Less than	Less than	1.919	1315.967	Less than	Less than	0.71	0.064	0.081	0.017	0.645	0.871	0.053	0.092	0.074	0.099	0.013	0.026
497	2216	Tcyt evenness	Th in LNs	NA	cells/mm^3	0.717	1315.967	Less than	Less than	0.923	1315.967	Less than	Less than	0.71	0.064	0.081	0.017	0.645	0.871	0.053	0.092	0.074	0.099	0.013	0.026
498	221	MDSC	Exhausted Tcyt fraction	cells/ml	NA	2622922.254	0.205	Less than	Greater than	882945.781	0.106	Less than	Greater than	0.708	0.05	0.062	0.013	0.667	0.875	0.044	0.072	0.059	0.077	0.009	0.02
499	222	NO	Exhausted Tcyt fraction	nM	NA	9.325	0.205	Less than	Greater than	3.139	0.106	Less than	Greater than	0.708	0.05	0.062	0.013	0.625	0.875	0.039	0.072	0.055	0.077	0.011	0.02
500	249	ArgI	Exhausted Tcyt fraction	mU	NA	199.772	0.205	Less than	Greater than	67.121	0.106	Less than	Greater than	0.708	0.05	0.062	0.013	0.625	0.875	0.039	0.072	0.055	0.077	0.009	0.022
501	684	Immune supp./act. cells	Exhausted Tcyt fraction	NA	NA	0.418	0.205	Less than	Greater than	0.418	0.106	Less than	Greater than	0.708	0.05	0.062	0.013	0.625	0.875	0.039	0.072	0.055	0.077	0.009	0.022
502	384	MDSC fraction	Exhausted Tcyt fraction	NA	NA	0.009	0.205	Less than	Greater than	0.003	0.106	Less than	Greater than	0.708	0.05	0.062	0.013	0.667	0.917	0.044	0.077	0.059	0.081	0.009	0.02
503	746	M1 Mac fraction	Tumor diameter	NA	cm	0.003	2.329	Less than	Greater than	0.005	1.755	Less than	Greater than	0.708	0.149	0.188	0.039	0.667	0.806	0.132	0.193	0.176	0.213	0.035	0.051
504	2637	Tcyt diversity	Th+Tcyt in LNs	NA	cells/mm^3	1.634	5838.505	Less than	Less than	1.776	15624.248	Less than	Less than	0.708	0.05	0.062	0.013	0.667	0.875	0.039	0.072	0.059	0.077	0.009	0.02
505	2638	Tcyt evenness	Th+Tcyt in LNs	NA	cells/mm^3	0.786	5838.505	Less than	Less than	0.854	15624.248	Less than	Less than	0.708	0.05	0.062	0.013	0.667	0.875	0.039	0.072	0.059	0.077	0.011	0.02
506	2998	Th/Tcyt	Tcyt in LNs	NA	cells/mm^3	1.282	6849.959	Greater than	Less than	0.651	11335.193	Greater than	Less than	0.707	0.085	0.107	0.022	0.659	0.854	0.074	0.112	0.099	0.129	0.018	0.033
507	2930	Th/Tcyt	T cells in LNs	NA	cells/mm^3	1.282	9527.631	Greater than	Less than	0.651	9527.631	Greater than	Less than	0.707	0.085	0.107	0.022	0.659	0.854	0.074	0.118	0.099	0.129	0.018	0.033
508	765	Tumor diameter	Neo-Ag specific T cell clones	cm	NA	2.329	1895.25	Greater than	Greater than	1.755	1401.146	Greater than	Greater than	0.707	0.085	0.107	0.022	0.659	0.854	0.074	0.112	0.099	0.129	0.018	0.033
509	902	Tcyt	Tumor diameter	cells/ml	cm	22728101.511	2.329	Greater than	Greater than	22728101.511	1.755	Greater than	Greater than	0.707	0.119	0.151	0.031	0.672	0.81	0.108	0.153	0.143	0.173	0.028	0.044
510	909	Immune act. cells	Tumor diameter	cells/ml	cm	73556458.18	2.329	Greater than	Greater than	3701739.676	1.755	Greater than	Greater than	0.706	0.105	0.132	0.028	0.667	0.824	0.094	0.132	0.125	0.154	0.024	0.039
511	935	Tcyt+Th cell fraction	IL2	NA	nM	0.234	0.482	Greater than	Less than	0.162	0.542	Greater than	Less than	0.706	0.07	0.088	0.018	0.647	0.853	0.059	0.097	0.081	0.107	0.015	0.029
512	1458	Tcyt/T cells in central comp.	Immune supp./act. cells	NA	NA	0.926	0.418	Greater than	Less than	0.871	1.214	Greater than	Less than	0.705	0.16	0.202	0.042	0.667	0.808	0.143	0.204	0.191	0.232	0.037	0.055
513	2084	Tregs in central comp.	Carrying capacity	cells/ml	NA	804.418	3507145888.495	Less than	Greater than	804.418	366552543.534	Less than	Greater than	0.704	0.055	0.07	0.015	0.63	0.852	0.044	0.077	0.062	0.085	0.011	0.024
514	2472	Th/Tcyt in central comp.	Th/T cells	NA	NA	0.092	0.147	Less than	Greater than	0.18	0.147	Less than	Greater than	0.704	0.11	0.14	0.029	0.667	0.815	0.099	0.143	0.132	0.162	0.026	0.042
515	680	Th/Tcyt in central comp.	Tcyt+Th cell fraction	NA	NA	0.092	0.234	Less than	Greater than	0.18	0.162	Less than	Greater than	0.704	0.055	0.07	0.015	0.63	0.852	0.044	0.077	0.062	0.085	0.013	0.024
516	735	Th/T cells in central comp.	Tcyt+Th cell fraction	NA	NA	0.108	0.234	Less than	Greater than	0.16	0.162	Less than	Greater than	0.704	0.11	0.14	0.029	0.667	0.833	0.099	0.149	0.132	0.165	0.026	0.04
517	2992	CCL2	M2 Mac	nM	cells/ml	0.178	6230117.994	Less than	Greater than	0.335	3180554.433	Less than	Greater than	0.704	0.055	0.07	0.015	0.63	0.852	0.044	0.077	0.062	0.085	0.011	0.024
518	2953	CCL2	IL10	nM	nM	0.178	0.005	Less than	Greater than	0.335	0.002	Less than	Greater than	0.704	0.055	0.07	0.015	0.63	0.852	0.044	0.077	0.062	0.085	0.011	0.024
519	914	Tcyt fraction	Tumor diameter	NA	cm	0.104	2.329	Greater than	Greater than	0.014	1.755	Greater than	Greater than	0.704	0.11	0.14	0.029	0.667	0.833	0.099	0.149	0.132	0.165	0.024	0.042
520	227	Exhausted Tcyt fraction	Tcyt diversity in LNs	NA	NA	0.139	1.481	Greater than	Less than	0.106	1.912	Greater than	Less than	0.704	0.055	0.07	0.015	0.63	0.852	0.05	0.077	0.062	0.085	0.011	0.024
521	228	Exhausted Tcyt fraction	Tcyt evenness in LNs	NA	NA	0.139	0.712	Greater than	Less than	0.106	0.919	Greater than	Less than	0.704	0.055	0.07	0.015	0.63	0.889	0.05	0.077	0.062	0.088	0.011	0.024
522	50	Tcyt/T cells in central comp.	Tregs in LNs	NA	cells/mm^3	0.926	306.283	Greater than	Less than	0.815	306.283	Greater than	Less than	0.703	0.151	0.191	0.04	0.662	0.811	0.14	0.195	0.18	0.221	0.035	0.057
523	766	Tumor diameter	Th+Tcyt in LNs	cm	cells/mm^3	2.329	5838.505	Greater than	Less than	1.755	15624.248	Greater than	Less than	0.703	0.075	0.096	0.02	0.649	0.838	0.064	0.103	0.088	0.114	0.017	0.031
524	3276	Neo-Ag specific T cell clones	T cells in LNs	NA	cells/mm^3	1895.25	6097.462	Greater than	Less than	1895.25	9527.631	Greater than	Less than	0.703	0.075	0.096	0.02	0.649	0.838	0.064	0.108	0.088	0.114	0.017	0.031
525	1989	Th+Tcyt in LNs	Tcyt diversity in LNs	cells/mm^3	NA	5838.505	1.625	Less than	Less than	12362.334	1.912	Less than	Less than	0.703	0.075	0.096	0.02	0.649	0.838	0.064	0.103	0.088	0.114	0.017	0.029
526	1990	Th+Tcyt in LNs	Tcyt evenness in LNs	cells/mm^3	NA	5838.505	0.781	Less than	Less than	12362.334	0.919	Less than	Less than	0.703	0.075	0.096	0.02	0.649	0.838	0.064	0.103	0.088	0.114	0.017	0.031
527	479	TIL fraction	Tumor diameter	NA	cm	0.272	2.329	Greater than	Greater than	0.272	1.755	Greater than	Greater than	0.701	0.156	0.199	0.042	0.662	0.792	0.14	0.195	0.188	0.224	0.037	0.057
528	578	Immune cell fraction	Tumor diameter	NA	cm	0.284	2.329	Greater than	Greater than	0.284	1.755	Greater than	Greater than	0.701	0.156	0.199	0.042	0.662	0.805	0.14	0.2	0.188	0.228	0.037	0.057
529	3174	immature APC	Treg/T cells	cells/ml	NA	1417.546	0.09	Greater than	Less than	1417.546	0.486	Greater than	Less than	0.7	0.061	0.077	0.017	0.633	0.833	0.05	0.083	0.07	0.092	0.013	0.026
530	4168	Th	IL2	cells/ml	nM	40421314.6	0.542	Greater than	Less than	40421314.6	0.542	Greater than	Less than	0.7	0.061	0.077	0.017	0.633	0.867	0.055	0.088	0.07	0.096	0.013	0.026
531	4170	IFNg	IL2	nM	nM	0.003	0.542	Greater than	Less than	0.003	0.542	Greater than	Less than	0.7	0.061	0.077	0.017	0.633	0.867	0.05	0.088	0.07	0.096	0.013	0.026
532	3235	CCL2	Mac	nM	cells/ml	0.178	6665902.528	Less than	Greater than	0.178	272387.046	Less than	Greater than	0.7	0.061	0.077	0.017	0.633	0.867	0.05	0.083	0.07	0.096	0.013	0.026
533	2858	Th+Tcyt	Th+Tcyt in LNs	NA	cells/mm^3	53954044.799	5838.505	Greater than	Less than	53954044.799	12362.334	Greater than	Less than	0.7	0.061	0.077	0.017	0.633	0.867	0.05	0.088	0.07	0.096	0.013	0.026
534	1953	Tcyt fraction	Th+Tcyt in LNs	NA	cells/mm^3	0.194	9100.42	Greater than	Less than	0.104	12362.334	Greater than	Less than	0.7	0.04	0.051	0.011	0.65	0.9	0.035	0.062	0.048	0.066	0.009	0.018
535	1873	Exhausted Th fraction	IL2	NA	nM	0.01	0.542	Greater than	Less than	0.005	0.542	Greater than	Less than	0.7	0.121	0.154	0.033	0.667	0.817	0.11	0.16	0.147	0.18	0.029	0.046
536	3338	neo-Ag diversity	Neo-Ag specific T cell clones	NA	NA	1.827	2883.457	Less than	Greater than	1.948	1895.25	Less than	Greater than	0.7	0.04	0.051	0.011	0.65	0.9	0.035	0.062	0.048	0.066	0.009	0.018
537	3339	neo-Ag evenness	Neo-Ag specific T cell clones	NA	NA	0.879	2883.457	Less than	Greater than	0.937	1895.25	Less than	Greater than	0.7	0.04	0.051	0.011	0.65	0.9	0.035	0.062	0.048	0.066	0.009	0.018
538	407	(Th+Tcyt)/T cells in LNs	Tcyt diversity in LNs	NA	NA	0.956	1.481	Greater than	Less than	0.956	1.912	Greater than	Less than	0.7	0.061	0.077	0.017	0.633	0.867	0.05	0.088	0.07	0.096	0.013	0.026
539	408	(Th+Tcyt)/T cells in LNs	Tcyt evenness in LNs	NA	NA	0.956	0.712	Greater than	Less than	0.956	0.919	Greater than	Less than	0.7	0.061	0.077	0.017	0.633	0.833	0.05	0.083	0.07	0.092	0.013	0.026
540	409	Treg/T cells in LNs	Tcyt diversity in LNs	NA	NA	0.044	1.481	Less than	Less than	0.044	1.912	Less than	Less than	0.7	0.061	0.077	0.017	0.633	0.867	0.055	0.088	0.07	0.096	0.013	0.026
541	410	Treg/T cells in LNs	Tcyt evenness in LNs	NA	NA	0.044	0.712	Less than	Less than	0.044	0.919	Less than	Less than	0.7	0.061	0.077	0.017	0.633	0.867	0.05	0.088	0.07	0.096	0.013	0.026
542	1921	Th in central comp.	Th fraction	cells/ml	NA	3528.075	0.114	Less than	Greater than	3528.075	0.057	Less than	Greater than	0.698	0.107	0.136	0.029	0.66	0.83	0.096	0.145	0.129	0.162	0.026	0.04
543	465	mAPC fraction	Tumor diameter	NA	cm	0	2.329	Less than	Greater than	0	1.755	Less than	Greater than	0.698	0.107	0.136	0.029	0.66	0.811	0.096	0.145	0.129	0.158	0.026	0.042
544	691	Th/Tcyt in central comp.	Exhausted Tcyt	NA	cells/ml	0.18	53643007.311	Less than	Greater than	0.18	18574680.528	Less than	Greater than	0.698	0.086	0.11	0.024	0.651	0.837	0.075	0.119	0.103	0.132	0.02	0.035
545	216	(Th+Tcyt)/T cells in central comp.	T cells in LNs	NA	cells/mm^3	0.963	6097.462	Greater than	Less than	0.963	16387.97	Greater than	Less than	0.697	0.153	0.195	0.042	0.658	0.803	0.136	0.197	0.184	0.224	0.037	0.057
546	83	Tcyt/T cells in central comp.	(Th+Tcyt)/T cells in LNs	NA	NA	0.926	0.956	Greater than	Greater than	0.815	0.956	Greater than	Greater than	0.697	0.153	0.195	0.042	0.658	0.803	0.136	0.191	0.184	0.224	0.037	0.057
547	84	Tcyt/T cells in central comp.	Treg/T cells in LNs	NA	NA	0.926	0.044	Greater than	Less than	0.815	0.044	Greater than	Less than	0.697	0.153	0.195	0.042	0.658	0.803	0.136	0.197	0.184	0.224	0.037	0.057
548	220	Treg/T cells in central comp.	T cells in LNs	NA	cells/mm^3	0.037	6097.462	Less than	Less than	0.037	16387.97	Less than	Less than	0.697	0.153	0.195	0.042	0.658	0.789	0.136	0.197	0.184	0.221	0.037	0.055
549	738	MDSC	Tumor diameter	cells/ml	cm	882945.781	2.329	Less than	Greater than	882945.781	1.755	Less than	Greater than	0.697	0.153	0.195	0.042	0.658	0.803	0.136	0.197	0.184	0.224	0.037	0.055
550	739	NO	Tumor diameter	nM	cm	3.139	2.329	Less than	Greater than	3.139	1.755	Less than	Greater than	0.697	0.153	0.195	0.042	0.658	0.803	0.136	0.191	0.184	0.224	0.039	0.057
551	1495	Th/T cells in central comp.	Tcyt diversity in LNs	NA	NA	0.108	1.481	Less than	Less than	0.16	1.912	Less than	Less than	0.697	0.066	0.085	0.018	0.636	0.848	0.055	0.088	0.077	0.103	0.015	0.029
552	1496	Th/T cells in central comp.	Tcyt evenness in LNs	NA	NA	0.108	0.712	Less than	Less than	0.16	0.919	Less than	Less than	0.697	0.066	0.085	0.018	0.636	0.848	0.055	0.094	0.077	0.103	0.015	0.028
553	1417	Th/T cells in LNs	Tcyt diversity in LNs	NA	NA	0.119	1.481	Less than	Less than	0.179	1.912	Less than	Less than	0.697	0.066	0.085	0.018	0.636	0.848	0.055	0.094	0.077	0.103	0.015	0.028
554	1418	Th/T cells in LNs	Tcyt evenness in LNs	NA	NA	0.119	0.712	Less than	Less than	0.179	0.919	Less than	Less than	0.697	0.066	0.085	0.018	0.636	0.848	0.055	0.088	0.077	0.103	0.015	0.028
555	774	M2/M1 Mac ratio	Immune supp./act. cells	NA	NA	9.735	0.219	Greater than	Less than	3.732	0.219	Greater than	Less than	0.696	0.204	0.261	0.057	0.667	0.794	0.188	0.259	0.25	0.298	0.051	0.074
556	782	Th+Tcyt in central comp.	Exhausted Tcyt fraction	NA	NA	23815.989	0.205	Greater than	Greater than	2355.956	0.106	Greater than	Greater than	0.696	0.046	0.059	0.013	0.609	0.87	0.04	0.068	0.051	0.074	0.011	0.02
557	783	T cells in central comp.	Exhausted Tcyt fraction	cells/ml	NA	24270.816	0.205	Greater than	Greater than	2570.573	0.106	Greater than	Greater than	0.696	0.046	0.059	0.013	0.609	0.87	0.04	0.068	0.051	0.074	0.009	0.02
558	772	Treg/Th	Exhausted Tcyt fraction	NA	NA	3.174	0.205	Less than	Greater than	6.266	0.106	Less than	Greater than	0.696	0.046	0.059	0.013	0.652	0.87	0.035	0.068	0.055	0.074	0.011	0.02
559	709	M2/M1 Mac ratio	Tcyt diversity in LNs	NA	NA	9.735	1.481	Greater than	Less than	6.733	1.912	Greater than	Less than	0.696	0.046	0.059	0.013	0.652	0.87	0.04	0.068	0.055	0.074	0.011	0.02
560	710	M2/M1 Mac ratio	Tcyt evenness in LNs	NA	NA	9.735	0.712	Greater than	Less than	6.733	0.919	Greater than	Less than	0.696	0.046	0.059	0.013	0.652	0.87	0.04	0.068	0.055	0.074	0.011	0.02
561	814	TIL fraction	Exhausted Tcyt fraction	NA	NA	0.516	0.205	Greater than	Greater than	0.027	0.106	Greater than	Greater than	0.696	0.046	0.059	0.013	0.652	0.87	0.04	0.068	0.055	0.074	0.011	0.022
562	626	Immune act. cell fraction	IL2	NA	nM	0.513	0.542	Greater than	Less than	0.318	0.542	Greater than	Less than	0.696	0.046	0.059	0.013	0.652	0.87	0.04	0.068	0.055	0.074	0.009	0.02
563	824	Tcyt+Th cell fraction	Exhausted Tcyt fraction	NA	NA	0.234	0.205	Greater than	Greater than	0.016	0.106	Greater than	Greater than	0.696	0.046	0.059	0.013	0.609	0.87	0.035	0.068	0.051	0.074	0.009	0.022
564	2995	Th/Tcyt	(Th+Tcyt)/T cells	NA	NA	1.282	0.585	Greater than	Less than	0.651	0.663	Greater than	Less than	0.694	0.072	0.092	0.02	0.639	0.833	0.061	0.099	0.085	0.11	0.017	0.031
565	818	MDSC fraction	Tumor diameter	NA	cm	0.003	2.329	Less than	Greater than	0.003	1.755	Less than	Greater than	0.694	0.143	0.184	0.04	0.653	0.806	0.132	0.188	0.173	0.213	0.035	0.055
566	2789	PDL1 in tumor	Th/Tcyt in LNs	molecule/micrometer^2	NA	495.06	0.213	Greater than	Less than	174.382	0.107	Greater than	Less than	0.694	0.072	0.092	0.02	0.639	0.833	0.061	0.099	0.085	0.11	0.017	0.031
567	2960	PDL1 in tumor	Th/T cells in LNs	molecule/micrometer^2	NA	495.06	0.179	Greater than	Less than	281.275	0.179	Greater than	Less than	0.694	0.072	0.092	0.02	0.639	0.833	0.061	0.099	0.085	0.11	0.017	0.029
568	755	Tcyt+Th cell fraction	Tumor diameter	NA	cm	0.162	2.329	Greater than	Greater than	0.089	1.755	Greater than	Greater than	0.694	0.123	0.158	0.035	0.661	0.806	0.112	0.162	0.151	0.184	0.031	0.048
569	497	Exhausted Tcyt	Tumor diameter	cells/ml	cm	18574680.528	2.329	Greater than	Greater than	18574680.528	1.755	Greater than	Greater than	0.693	0.149	0.191	0.042	0.667	0.8	0.138	0.193	0.184	0.221	0.037	0.055
570	2026	Tregs in central comp.	(Th+Tcyt)/T cells	cells/ml	NA	804.418	0.43	Less than	Less than	804.418	0.663	Less than	Less than	0.692	0.051	0.066	0.015	0.654	0.846	0.046	0.074	0.062	0.081	0.011	0.024
571	1777	Th/Tcyt in central comp.	Tcyt diversity in LNs	NA	NA	0.092	1.481	Less than	Less than	0.18	1.912	Less than	Less than	0.692	0.051	0.066	0.015	0.654	0.885	0.046	0.074	0.062	0.085	0.011	0.022
572	1778	Th/Tcyt in central comp.	Tcyt evenness in LNs	NA	NA	0.092	0.712	Less than	Less than	0.18	0.919	Less than	Less than	0.692	0.051	0.066	0.015	0.654	0.846	0.046	0.074	0.062	0.081	0.011	0.024
573	1443	Tcyt/T cells in central comp.	Treg	NA	cells/ml	0.815	25267418.106	Greater than	Greater than	0.871	153192.056	Greater than	Greater than	0.692	0.077	0.099	0.022	0.641	0.821	0.066	0.105	0.092	0.118	0.018	0.033
574	2294	Mac fraction	Exhausted Th fraction	NA	NA	0.019	0.01	Greater than	Greater than	0.001	0.005	Greater than	Greater than	0.692	0.051	0.066	0.015	0.615	0.885	0.04	0.074	0.059	0.085	0.011	0.024
575	1686	Immune cell fraction	Cancer clone diversity	NA	NA	0.408	0.222	Greater than	Less than	0.284	1.553	Greater than	Less than	0.692	0.077	0.099	0.022	0.641	0.821	0.066	0.105	0.092	0.118	0.018	0.033
576	1240	Tregs in central comp.	Tcyt/T cells in central comp.	cells/ml	NA	1557.922	0.926	Less than	Greater than	1557.922	0.871	Less than	Greater than	0.691	0.16	0.206	0.046	0.654	0.79	0.143	0.204	0.195	0.235	0.04	0.061
577	1350	Th in central comp.	Tcyt/T cells in central comp.	cells/ml	NA	3528.075	0.926	Less than	Greater than	3528.075	0.871	Less than	Greater than	0.691	0.16	0.206	0.046	0.654	0.79	0.143	0.199	0.195	0.235	0.04	0.061
578	240	Treg/Tcyt in central comp.	Tcyt/T cells in central comp.	NA	NA	0.114	0.926	Less than	Greater than	0.058	0.815	Less than	Greater than	0.691	0.16	0.206	0.046	0.654	0.79	0.143	0.204	0.195	0.235	0.04	0.061
579	1436	Th/Tcyt in central comp.	Tcyt/T cells in central comp.	NA	NA	0.092	0.926	Less than	Greater than	0.18	0.871	Less than	Greater than	0.691	0.16	0.206	0.046	0.654	0.778	0.143	0.199	0.195	0.232	0.04	0.061
580	1437	Treg/Th in central comp.	Tcyt/T cells in central comp.	NA	NA	17.949	0.926	Less than	Greater than	17.949	0.871	Less than	Greater than	0.691	0.16	0.206	0.046	0.654	0.79	0.143	0.204	0.195	0.235	0.04	0.062
581	93	(Th+Tcyt)/T cells in central comp.	Tcyt/T cells in central comp.	NA	NA	0.75	0.926	Greater than	Greater than	0.963	0.815	Greater than	Greater than	0.691	0.16	0.206	0.046	0.654	0.79	0.143	0.204	0.195	0.235	0.04	0.061
582	1439	Th/T cells in central comp.	Tcyt/T cells in central comp.	NA	NA	0.108	0.926	Less than	Greater than	0.16	0.871	Less than	Greater than	0.691	0.16	0.206	0.046	0.654	0.79	0.143	0.204	0.195	0.235	0.04	0.061
583	94	Tcyt/T cells in central comp.	Treg/T cells in central comp.	NA	NA	0.926	0.073	Greater than	Less than	0.815	0.037	Greater than	Less than	0.691	0.16	0.206	0.046	0.654	0.79	0.143	0.204	0.195	0.235	0.04	0.062
584	1440	Tcyt/T cells in central comp.	Tcyt richness in central comp.	NA	NA	0.926	8	Greater than	Greater than	0.871	8	Greater than	Greater than	0.691	0.16	0.206	0.046	0.654	0.79	0.143	0.204	0.195	0.235	0.04	0.061
585	1444	Tcyt/T cells in central comp.	immature APC	NA	cells/ml	0.926	799.376	Greater than	Greater than	0.871	799.376	Greater than	Greater than	0.691	0.16	0.206	0.046	0.654	0.79	0.143	0.204	0.195	0.235	0.04	0.062
586	1446	Tcyt/T cells in central comp.	TGFb	NA	nM	0.926	0.02	Greater than	Greater than	0.871	0.02	Greater than	Greater than	0.691	0.16	0.206	0.046	0.654	0.79	0.143	0.204	0.195	0.235	0.04	0.062
587	1448	Tcyt/T cells in central comp.	M2 Mac	NA	cells/ml	0.926	130990.871	Greater than	Greater than	0.871	130990.871	Greater than	Greater than	0.691	0.16	0.206	0.046	0.654	0.79	0.149	0.204	0.195	0.235	0.04	0.062
588	1449	Tcyt/T cells in central comp.	IL10	NA	nM	0.926	0	Greater than	Greater than	0.871	0	Greater than	Greater than	0.691	0.16	0.206	0.046	0.654	0.79	0.143	0.204	0.195	0.235	0.04	0.061
589	1450	Tcyt/T cells in central comp.	Treg/Tcyt	NA	NA	0.926	0.992	Greater than	Less than	0.871	2.936	Greater than	Less than	0.691	0.16	0.206	0.046	0.654	0.802	0.143	0.21	0.195	0.239	0.04	0.061
590	1452	Tcyt/T cells in central comp.	Treg/Th	NA	NA	0.926	18.633	Greater than	Less than	0.871	18.633	Greater than	Less than	0.691	0.16	0.206	0.046	0.654	0.79	0.143	0.204	0.195	0.235	0.04	0.061
591	1453	Tcyt/T cells in central comp.	Th+Tcyt	NA	NA	0.926	2384258.065	Greater than	Greater than	0.871	2384258.065	Greater than	Greater than	0.691	0.16	0.206	0.046	0.654	0.802	0.143	0.21	0.195	0.239	0.04	0.062
592	1454	Tcyt/T cells in central comp.	T cells	NA	cells/ml	0.926	3987777.08	Greater than	Greater than	0.871	3987777.08	Greater than	Greater than	0.691	0.16	0.206	0.046	0.667	0.79	0.143	0.204	0.199	0.235	0.04	0.061
593	1455	Tcyt/T cells in central comp.	Treg/T cells	NA	NA	0.926	0.248	Greater than	Less than	0.871	0.486	Greater than	Less than	0.691	0.16	0.206	0.046	0.654	0.79	0.143	0.204	0.195	0.235	0.04	0.061
594	1456	Tcyt/T cells in central comp.	Mac	NA	cells/ml	0.926	272387.046	Greater than	Greater than	0.871	272387.046	Greater than	Greater than	0.691	0.16	0.206	0.046	0.654	0.778	0.143	0.199	0.195	0.232	0.04	0.062
595	1460	Tcyt/T cells in central comp.	M2 Mac fraction	NA	NA	0.926	0.001	Greater than	Greater than	0.871	0.001	Greater than	Greater than	0.691	0.16	0.206	0.046	0.654	0.802	0.143	0.21	0.195	0.239	0.04	0.062
596	1461	Tcyt/T cells in central comp.	Mac fraction	NA	NA	0.926	0.001	Greater than	Greater than	0.871	0.001	Greater than	Greater than	0.691	0.16	0.206	0.046	0.654	0.79	0.143	0.204	0.195	0.235	0.04	0.061
597	1462	Tcyt/T cells in central comp.	Treg fraction	NA	NA	0.926	0.001	Greater than	Greater than	0.871	0.001	Greater than	Greater than	0.691	0.16	0.206	0.046	0.654	0.79	0.143	0.204	0.195	0.235	0.04	0.061
598	1463	Tcyt/T cells in central comp.	Tcyt richness	NA	NA	0.926	8	Greater than	Greater than	0.871	8	Greater than	Greater than	0.691	0.16	0.206	0.046	0.654	0.79	0.143	0.204	0.195	0.235	0.04	0.061
599	1467	Tcyt/T cells in central comp.	IL2	NA	nM	0.926	0.482	Greater than	Less than	0.871	0.542	Greater than	Less than	0.691	0.16	0.206	0.046	0.667	0.802	0.149	0.21	0.199	0.239	0.04	0.061
600	1468	Tcyt/T cells in central comp.	Th in LNs	NA	cells/mm^3	0.926	2627.076	Greater than	Less than	0.871	2627.076	Greater than	Less than	0.691	0.16	0.206	0.046	0.654	0.79	0.143	0.204	0.195	0.235	0.04	0.062
601	416	Tcyt/T cells in central comp.	Treg/Tcyt in LNs	NA	NA	0.926	0.08	Greater than	Less than	0.815	0.08	Greater than	Less than	0.691	0.16	0.206	0.046	0.654	0.79	0.143	0.204	0.195	0.235	0.04	0.062
602	1469	Tcyt/T cells in central comp.	Th/Tcyt in LNs	NA	NA	0.926	0.107	Greater than	Less than	0.871	0.213	Greater than	Less than	0.691	0.16	0.206	0.046	0.654	0.79	0.143	0.204	0.195	0.235	0.04	0.061
603	1470	Tcyt/T cells in central comp.	Treg/Th in LNs	NA	NA	0.926	0.012	Greater than	Greater than	0.871	0.012	Greater than	Greater than	0.691	0.16	0.206	0.046	0.654	0.79	0.143	0.204	0.195	0.235	0.04	0.062
604	1472	Tcyt/T cells in central comp.	Th/T cells in LNs	NA	NA	0.926	0.119	Greater than	Less than	0.871	0.179	Greater than	Less than	0.691	0.16	0.206	0.046	0.654	0.79	0.143	0.204	0.195	0.235	0.04	0.061
605	1474	Tcyt/T cells in central comp.	Tcyt richness in LNs	NA	NA	0.926	8	Greater than	Greater than	0.871	8	Greater than	Greater than	0.691	0.16	0.206	0.046	0.654	0.79	0.143	0.204	0.195	0.235	0.04	0.061
606	157	(Th+Tcyt)/T cells in central comp.	Th+Tcyt in LNs	NA	cells/mm^3	0.963	5838.505	Greater than	Less than	0.963	12362.334	Greater than	Less than	0.691	0.134	0.173	0.039	0.662	0.794	0.123	0.173	0.165	0.199	0.033	0.053
607	160	Treg/T cells in central comp.	Th+Tcyt in LNs	NA	cells/mm^3	0.037	5838.505	Less than	Less than	0.037	12362.334	Less than	Less than	0.691	0.134	0.173	0.039	0.647	0.794	0.118	0.173	0.162	0.199	0.033	0.051
608	1008	Th/T cells in central comp.	Immune act. cells	NA	cells/ml	0.056	73556458.18	Less than	Greater than	0.16	73556458.18	Less than	Greater than	0.691	0.108	0.14	0.031	0.655	0.8	0.097	0.147	0.132	0.162	0.028	0.042
609	2920	Th/Tcyt	Th+Tcyt in LNs	NA	cells/mm^3	1.282	9100.42	Greater than	Less than	0.651	12362.334	Greater than	Less than	0.69	0.083	0.107	0.024	0.643	0.833	0.072	0.116	0.099	0.129	0.02	0.035
610	757	Th in central comp.	Tumor diameter	cells/ml	cm	3528.075	2.329	Less than	Greater than	6981.979	1.755	Less than	Greater than	0.69	0.14	0.18	0.04	0.648	0.803	0.123	0.184	0.169	0.21	0.037	0.055
611	144	Tcyt diversity in central comp.	Tregs in LNs	NA	cells/mm^3	1.57	306.283	Less than	Less than	2.065	306.283	Less than	Less than	0.69	0.057	0.074	0.017	0.621	0.862	0.046	0.079	0.066	0.092	0.013	0.026
612	145	Tcyt evenness in central comp.	Tregs in LNs	NA	cells/mm^3	0.755	306.283	Less than	Less than	0.993	306.283	Less than	Less than	0.69	0.057	0.074	0.017	0.621	0.828	0.046	0.079	0.066	0.088	0.013	0.026
613	2411	Tcyt diversity	IL2	NA	nM	1.492	0.482	Less than	Less than	1.776	0.542	Less than	Less than	0.69	0.057	0.074	0.017	0.621	0.862	0.046	0.085	0.066	0.092	0.013	0.026
614	2079	Tcyt diversity	Th/Tcyt in LNs	NA	NA	1.492	0.107	Less than	Less than	1.919	0.213	Less than	Less than	0.69	0.057	0.074	0.017	0.621	0.862	0.051	0.085	0.066	0.092	0.013	0.024
615	2412	Tcyt evenness	IL2	NA	nM	0.717	0.482	Less than	Less than	0.854	0.542	Less than	Less than	0.69	0.057	0.074	0.017	0.621	0.862	0.046	0.085	0.066	0.092	0.013	0.026
616	2080	Tcyt evenness	Th/Tcyt in LNs	NA	NA	0.717	0.107	Less than	Less than	0.923	0.213	Less than	Less than	0.69	0.057	0.074	0.017	0.621	0.862	0.046	0.085	0.066	0.092	0.013	0.026
617	1099	Immune act. cell fraction	Cancer clone diversity	NA	NA	0.318	0.222	Greater than	Less than	0.318	1.553	Greater than	Less than	0.689	0.088	0.114	0.026	0.644	0.822	0.077	0.121	0.107	0.136	0.022	0.037
618	745	ArgI	Tumor diameter	mU	cm	67.121	2.329	Less than	Greater than	67.121	1.755	Less than	Greater than	0.688	0.151	0.195	0.044	0.662	0.792	0.134	0.195	0.188	0.224	0.039	0.059
619	1403	Th/T cells in central comp.	Tcyt fraction	NA	NA	0.056	0.149	Less than	Greater than	0.16	0.104	Less than	Greater than	0.688	0.094	0.121	0.028	0.646	0.812	0.083	0.127	0.114	0.143	0.024	0.039
620	2246	Th/T cells in central comp.	Tcyt diversity	NA	NA	0.108	1.492	Less than	Less than	0.16	1.776	Less than	Less than	0.688	0.062	0.081	0.018	0.625	0.844	0.051	0.09	0.074	0.099	0.015	0.028
621	2247	Th/T cells in central comp.	Tcyt evenness	NA	NA	0.108	0.717	Less than	Less than	0.16	0.854	Less than	Less than	0.688	0.062	0.081	0.018	0.625	0.812	0.051	0.085	0.074	0.096	0.015	0.028
622	1512	Tcyt/T cells in central comp.	APC fraction	NA	NA	0.926	0	Greater than	Less than	0.871	0	Greater than	Less than	0.688	0.156	0.202	0.046	0.65	0.787	0.14	0.2	0.191	0.232	0.04	0.062
623	2400	Tcyt diversity in central comp.	Th+Tcyt in LNs	NA	cells/mm^3	1.693	5838.505	Less than	Less than	1.817	15624.248	Less than	Less than	0.688	0.062	0.081	0.018	0.625	0.844	0.051	0.09	0.074	0.099	0.015	0.028
624	2402	Tcyt evenness in central comp.	Th+Tcyt in LNs	NA	cells/mm^3	0.814	5838.505	Less than	Less than	0.874	15624.248	Less than	Less than	0.688	0.062	0.081	0.018	0.625	0.844	0.051	0.09	0.074	0.099	0.015	0.029
625	500	Immune act. cell fraction	Th/Tcyt in LNs	NA	NA	0.416	0.107	Greater than	Less than	0.318	0.213	Greater than	Less than	0.688	0.062	0.081	0.018	0.625	0.844	0.051	0.09	0.074	0.099	0.015	0.028
626	2352	Tcyt diversity	Th/T cells in LNs	NA	NA	1.492	0.119	Less than	Less than	1.919	0.179	Less than	Less than	0.688	0.062	0.081	0.018	0.625	0.844	0.051	0.09	0.074	0.099	0.015	0.028
627	2353	Tcyt evenness	Th/T cells in LNs	NA	NA	0.717	0.119	Less than	Less than	0.923	0.179	Less than	Less than	0.688	0.062	0.081	0.018	0.625	0.844	0.051	0.09	0.074	0.099	0.015	0.029
628	920	Tumor diameter	PDL1 in tumor	cm	molecule/micrometer^2	2.329	281.275	Greater than	Greater than	1.755	67.489	Greater than	Greater than	0.686	0.099	0.129	0.029	0.647	0.804	0.088	0.132	0.121	0.151	0.026	0.042
629	899	M2 Mac	Tumor diameter	cells/ml	cm	3180554.433	2.329	Greater than	Greater than	130990.871	1.755	Greater than	Greater than	0.686	0.068	0.088	0.02	0.629	0.829	0.057	0.096	0.081	0.107	0.017	0.029
630	900	IL10	Tumor diameter	nM	cm	0.002	2.329	Greater than	Greater than	0	1.755	Greater than	Greater than	0.686	0.068	0.088	0.02	0.629	0.829	0.057	0.096	0.081	0.107	0.017	0.029
631	1729	IL2	Tcyt diversity in LNs	nM	NA	0.542	1.481	Less than	Less than	0.542	1.912	Less than	Less than	0.686	0.068	0.088	0.02	0.629	0.829	0.057	0.096	0.081	0.107	0.017	0.029
632	1730	IL2	Tcyt evenness in LNs	nM	NA	0.542	0.712	Less than	Less than	0.542	0.919	Less than	Less than	0.686	0.068	0.088	0.02	0.629	0.829	0.057	0.096	0.081	0.107	0.017	0.029
633	866	(Th+Tcyt)/T cells	Tumor diameter	NA	cm	0.585	2.329	Less than	Greater than	0.663	1.755	Less than	Greater than	0.685	0.142	0.184	0.042	0.644	0.795	0.125	0.186	0.173	0.213	0.039	0.057
634	729	Tcyt in central comp.	Tumor diameter	cells/ml	cm	9491.727	2.329	Greater than	Greater than	9491.727	1.755	Greater than	Greater than	0.684	0.147	0.191	0.044	0.658	0.789	0.136	0.191	0.184	0.221	0.039	0.059
635	421	Treg/Tcyt in LNs	Tcyt diversity in LNs	NA	NA	0.08	1.481	Less than	Less than	0.08	1.912	Less than	Less than	0.684	0.074	0.096	0.022	0.632	0.816	0.062	0.101	0.088	0.114	0.018	0.033
636	422	Treg/Tcyt in LNs	Tcyt evenness in LNs	NA	NA	0.08	0.712	Less than	Less than	0.08	0.919	Less than	Less than	0.684	0.074	0.096	0.022	0.632	0.816	0.062	0.101	0.088	0.114	0.018	0.033
637	303	(Th+Tcyt)/T cells in central comp.	immature APC	NA	cells/ml	0.963	1417.546	Greater than	Greater than	0.963	799.376	Greater than	Greater than	0.684	0.153	0.199	0.046	0.646	0.772	0.136	0.191	0.188	0.224	0.04	0.061
638	342	Treg/T cells in central comp.	immature APC	NA	cells/ml	0.037	1417.546	Less than	Greater than	0.037	799.376	Less than	Greater than	0.684	0.153	0.199	0.046	0.646	0.785	0.136	0.197	0.188	0.228	0.04	0.061
639	1051	immature APC	Immune act. cell fraction	cells/ml	NA	1417.546	0.416	Greater than	Greater than	799.376	0.318	Greater than	Greater than	0.683	0.079	0.103	0.024	0.634	0.805	0.068	0.107	0.096	0.121	0.02	0.035
640	760	mAPC	Tumor diameter	cells/ml	cm	229.292	2.329	Greater than	Greater than	229.292	1.755	Greater than	Greater than	0.683	0.158	0.206	0.048	0.646	0.78	0.142	0.202	0.195	0.235	0.044	0.064
641	1735	Th/T cells in central comp.	Th fraction	NA	NA	0.16	0.114	Less than	Greater than	0.16	0.057	Less than	Greater than	0.683	0.121	0.158	0.037	0.635	0.794	0.105	0.16	0.147	0.184	0.033	0.051
642	838	Tregs in central comp.	Tcyt fraction	cells/ml	NA	804.418	0.194	Less than	Greater than	804.418	0.104	Less than	Greater than	0.682	0.042	0.055	0.013	0.591	0.864	0.031	0.064	0.048	0.07	0.011	0.02
643	71	Tregs in central comp.	Exhausted Tcyt fraction	cells/ml	NA	1557.922	0.205	Less than	Greater than	1557.922	0.106	Less than	Greater than	0.682	0.042	0.055	0.013	0.591	0.864	0.031	0.064	0.048	0.07	0.011	0.022
644	781	Tcyt in central comp.	Exhausted Tcyt fraction	cells/ml	NA	24066.009	0.205	Greater than	Greater than	2204.586	0.106	Greater than	Greater than	0.682	0.042	0.055	0.013	0.636	0.864	0.037	0.064	0.051	0.07	0.009	0.02
645	1129	Tcyt diversity in central comp.	M2/M1 Mac ratio	NA	NA	1.693	12.737	Less than	Greater than	1.941	6.733	Less than	Greater than	0.682	0.042	0.055	0.013	0.636	0.864	0.037	0.064	0.051	0.07	0.011	0.02
646	2593	Tcyt diversity in central comp.	Neo-Ag specific T cell clones	NA	NA	1.817	2883.457	Less than	Greater than	1.817	907.043	Less than	Greater than	0.682	0.042	0.055	0.013	0.636	0.864	0.031	0.064	0.051	0.07	0.011	0.022
647	1130	Tcyt evenness in central comp.	M2/M1 Mac ratio	NA	NA	0.814	12.737	Less than	Greater than	0.933	6.733	Less than	Greater than	0.682	0.042	0.055	0.013	0.636	0.864	0.031	0.064	0.051	0.07	0.011	0.022
648	2629	Tcyt evenness in central comp.	Neo-Ag specific T cell clones	NA	NA	0.874	2883.457	Less than	Greater than	0.874	907.043	Less than	Greater than	0.682	0.042	0.055	0.013	0.636	0.864	0.037	0.064	0.051	0.07	0.009	0.022
649	809	Th/T cells	Exhausted Tcyt fraction	NA	NA	0.078	0.205	Greater than	Greater than	0.008	0.106	Greater than	Greater than	0.682	0.042	0.055	0.013	0.636	0.864	0.037	0.064	0.051	0.07	0.009	0.02
650	2944	Th/T cells	T cells in LNs	NA	cells/mm^3	0.217	6097.462	Greater than	Less than	0.147	9527.631	Greater than	Less than	0.682	0.085	0.11	0.026	0.636	0.818	0.074	0.118	0.103	0.132	0.022	0.037
651	911	M2 Mac fraction	Tumor diameter	NA	cm	0.018	2.329	Greater than	Greater than	0.001	1.755	Greater than	Greater than	0.682	0.042	0.055	0.013	0.636	0.864	0.031	0.064	0.051	0.07	0.009	0.02
652	912	Mac fraction	Tumor diameter	NA	cm	0.019	2.329	Greater than	Greater than	0.001	1.755	Greater than	Greater than	0.682	0.042	0.055	0.013	0.636	0.864	0.037	0.064	0.051	0.07	0.009	0.02
653	2779	Tcyt diversity	Neo-Ag specific T cell clones	NA	NA	1.776	2883.457	Less than	Greater than	1.776	907.043	Less than	Greater than	0.682	0.042	0.055	0.013	0.591	0.864	0.031	0.064	0.048	0.07	0.009	0.02
654	2785	Tcyt evenness	Neo-Ag specific T cell clones	NA	NA	0.854	2883.457	Less than	Greater than	0.854	907.043	Less than	Greater than	0.682	0.042	0.055	0.013	0.591	0.864	0.031	0.064	0.048	0.07	0.009	0.02
655	441	Exhausted Tcyt	M2/M1 Mac ratio	cells/ml	NA	36108843.92	12.737	Greater than	Greater than	18574680.528	6.733	Greater than	Greater than	0.681	0.09	0.118	0.028	0.638	0.809	0.079	0.123	0.11	0.14	0.024	0.04
656	1407	Treg/Tcyt	M2/M1 Mac ratio	NA	NA	0.992	12.737	Less than	Greater than	0.992	6.733	Less than	Greater than	0.681	0.138	0.18	0.042	0.639	0.778	0.121	0.176	0.169	0.206	0.037	0.057
657	865	Treg/Th	Tumor diameter	NA	cm	3.174	2.329	Less than	Greater than	6.266	1.755	Less than	Greater than	0.681	0.138	0.18	0.042	0.639	0.778	0.121	0.176	0.169	0.206	0.037	0.057
658	81	Treg/Tcyt in central comp.	Exhausted Tcyt fraction	NA	NA	0.114	0.205	Less than	Greater than	0.058	0.106	Less than	Greater than	0.68	0.048	0.062	0.015	0.6	0.88	0.042	0.075	0.055	0.081	0.011	0.024
659	767	Treg/Th in central comp.	Exhausted Tcyt fraction	NA	NA	5.998	0.205	Less than	Greater than	17.949	0.106	Less than	Greater than	0.68	0.048	0.062	0.015	0.64	0.84	0.042	0.07	0.059	0.077	0.011	0.024
660	37	(Th+Tcyt)/T cells in central comp.	Exhausted Tcyt fraction	NA	NA	0.75	0.205	Greater than	Greater than	0.927	0.106	Greater than	Greater than	0.68	0.048	0.062	0.015	0.6	0.84	0.042	0.07	0.055	0.077	0.011	0.022
661	38	Treg/T cells in central comp.	Exhausted Tcyt fraction	NA	NA	0.073	0.205	Less than	Greater than	0.073	0.106	Less than	Greater than	0.68	0.048	0.062	0.015	0.64	0.84	0.042	0.07	0.059	0.077	0.011	0.024
662	785	Tcyt richness in central comp.	Exhausted Tcyt fraction	NA	NA	8	0.205	Greater than	Greater than	8	0.106	Greater than	Greater than	0.68	0.048	0.062	0.015	0.64	0.84	0.042	0.07	0.059	0.077	0.011	0.022
663	769	Tcyt diversity in central comp.	Exhausted Tcyt fraction	NA	NA	2.065	0.205	Less than	Greater than	1.941	0.106	Less than	Greater than	0.68	0.048	0.062	0.015	0.6	0.88	0.037	0.07	0.055	0.081	0.011	0.024
664	770	Tcyt evenness in central comp.	Exhausted Tcyt fraction	NA	NA	0.993	0.205	Less than	Greater than	0.933	0.106	Less than	Greater than	0.68	0.048	0.062	0.015	0.6	0.84	0.037	0.07	0.055	0.077	0.011	0.024
665	786	Exhausted Tcyt	Exhausted Tcyt fraction	cells/ml	NA	1040517.136	0.205	Greater than	Greater than	1040517.136	0.106	Greater than	Greater than	0.68	0.048	0.062	0.015	0.6	0.84	0.037	0.07	0.055	0.077	0.013	0.024
666	787	Exhausted Th	Exhausted Tcyt fraction	cells/ml	NA	5085.904	0.205	Greater than	Greater than	5085.904	0.106	Greater than	Greater than	0.68	0.048	0.062	0.015	0.64	0.88	0.042	0.075	0.059	0.081	0.011	0.024
667	788	Carrying capacity	Exhausted Tcyt fraction	NA	NA	366552543.534	0.205	Greater than	Greater than	366552543.534	0.106	Greater than	Greater than	0.68	0.048	0.062	0.015	0.6	0.84	0.037	0.07	0.055	0.077	0.011	0.024
668	789	Angiogenic factor	Exhausted Tcyt fraction	pg/ml	NA	877.728	0.205	Less than	Greater than	939.449	0.106	Less than	Greater than	0.68	0.048	0.062	0.015	0.6	0.84	0.037	0.07	0.055	0.077	0.011	0.024
669	790	Treg	Exhausted Tcyt fraction	cells/ml	NA	153192.056	0.205	Greater than	Greater than	153192.056	0.106	Greater than	Greater than	0.68	0.048	0.062	0.015	0.6	0.84	0.037	0.07	0.055	0.077	0.011	0.022
670	791	immature APC	Exhausted Tcyt fraction	cells/ml	NA	799.376	0.205	Greater than	Greater than	799.376	0.106	Greater than	Greater than	0.68	0.048	0.062	0.015	0.64	0.84	0.042	0.07	0.059	0.077	0.011	0.024
671	792	mAPC	Exhausted Tcyt fraction	cells/ml	NA	160.154	0.205	Greater than	Greater than	160.154	0.106	Greater than	Greater than	0.68	0.048	0.062	0.015	0.6	0.84	0.037	0.07	0.055	0.077	0.011	0.024
672	793	Th	Exhausted Tcyt fraction	cells/ml	NA	154970.286	0.205	Greater than	Greater than	154970.286	0.106	Greater than	Greater than	0.68	0.048	0.062	0.015	0.6	0.84	0.037	0.07	0.055	0.077	0.011	0.024
673	794	TGFb	Exhausted Tcyt fraction	nM	NA	0.02	0.205	Greater than	Greater than	0.02	0.106	Greater than	Greater than	0.68	0.048	0.062	0.015	0.64	0.84	0.042	0.075	0.059	0.077	0.011	0.024
674	795	IFNg	Exhausted Tcyt fraction	nM	NA	0	0.205	Greater than	Greater than	0	0.106	Greater than	Greater than	0.68	0.048	0.062	0.015	0.64	0.84	0.037	0.07	0.059	0.077	0.011	0.024
675	707	CCL2	Exhausted Tcyt fraction	nM	NA	0.492	0.205	Less than	Greater than	0.335	0.106	Less than	Greater than	0.68	0.048	0.062	0.015	0.6	0.84	0.037	0.07	0.055	0.077	0.011	0.024
676	749	M1 Mac	Exhausted Tcyt fraction	cells/ml	NA	1847888.719	0.205	Less than	Greater than	933077.882	0.106	Less than	Greater than	0.68	0.048	0.062	0.015	0.64	0.84	0.042	0.07	0.059	0.077	0.013	0.024
677	803	M2 Mac	Exhausted Tcyt fraction	cells/ml	NA	130990.871	0.205	Greater than	Greater than	130990.871	0.106	Greater than	Greater than	0.68	0.048	0.062	0.015	0.6	0.84	0.037	0.07	0.055	0.077	0.011	0.024
678	1370	IL12	M2/M1 Mac ratio	nM	NA	0	15.739	Less than	Greater than	0.001	6.733	Less than	Greater than	0.68	0.048	0.062	0.015	0.6	0.84	0.037	0.07	0.055	0.077	0.011	0.024
679	750	IL12	Exhausted Tcyt fraction	nM	NA	0.002	0.205	Less than	Greater than	0.002	0.106	Less than	Greater than	0.68	0.048	0.062	0.015	0.6	0.88	0.037	0.075	0.055	0.081	0.011	0.024
680	804	IL10	Exhausted Tcyt fraction	nM	NA	0	0.205	Greater than	Greater than	0	0.106	Greater than	Greater than	0.68	0.048	0.062	0.015	0.64	0.84	0.042	0.075	0.059	0.077	0.011	0.024
681	805	Tcyt	Exhausted Tcyt fraction	cells/ml	NA	2043115.411	0.205	Greater than	Greater than	2043115.411	0.106	Greater than	Greater than	0.68	0.048	0.062	0.015	0.6	0.84	0.037	0.07	0.055	0.077	0.011	0.024
682	806	Th/Tcyt	Exhausted Tcyt fraction	NA	NA	0.02	0.205	Greater than	Greater than	0.02	0.106	Greater than	Greater than	0.68	0.048	0.062	0.015	0.6	0.84	0.037	0.07	0.055	0.077	0.011	0.024
683	807	Th+Tcyt	Exhausted Tcyt fraction	NA	NA	2384258.065	0.205	Greater than	Greater than	2384258.065	0.106	Greater than	Greater than	0.68	0.048	0.062	0.015	0.64	0.88	0.042	0.075	0.059	0.081	0.011	0.024
684	808	T cells	Exhausted Tcyt fraction	cells/ml	NA	3987777.08	0.205	Greater than	Greater than	3987777.08	0.106	Greater than	Greater than	0.68	0.048	0.062	0.015	0.6	0.84	0.037	0.07	0.055	0.077	0.011	0.024
685	773	(Th+Tcyt)/T cells	Exhausted Tcyt fraction	NA	NA	0.663	0.205	Less than	Greater than	0.663	0.106	Less than	Greater than	0.68	0.048	0.062	0.015	0.6	0.84	0.037	0.07	0.055	0.077	0.013	0.024
686	810	Tcyt/T cells	Exhausted Tcyt fraction	NA	NA	0.558	0.205	Less than	Greater than	0.558	0.106	Less than	Greater than	0.68	0.048	0.062	0.015	0.6	0.88	0.037	0.07	0.055	0.081	0.011	0.024
687	811	Mac	Exhausted Tcyt fraction	cells/ml	NA	272387.046	0.205	Greater than	Greater than	272387.046	0.106	Greater than	Greater than	0.68	0.048	0.062	0.015	0.6	0.88	0.037	0.07	0.055	0.081	0.011	0.024
688	815	Immune supp. cells	Exhausted Tcyt fraction	cells/ml	NA	776726.822	0.205	Greater than	Greater than	776726.822	0.106	Greater than	Greater than	0.68	0.048	0.062	0.015	0.64	0.88	0.042	0.075	0.059	0.081	0.011	0.024
689	816	Immune act. cells	Exhausted Tcyt fraction	cells/ml	NA	3701739.676	0.205	Greater than	Greater than	3701739.676	0.106	Greater than	Greater than	0.68	0.048	0.062	0.015	0.64	0.88	0.042	0.075	0.059	0.081	0.011	0.024
690	817	Immune supp. cell fraction	Exhausted Tcyt fraction	NA	NA	0.004	0.205	Greater than	Greater than	0.004	0.106	Greater than	Greater than	0.68	0.048	0.062	0.015	0.6	0.84	0.037	0.07	0.055	0.077	0.013	0.024
691	776	Immune act. cell fraction	Exhausted Tcyt fraction	NA	NA	0.025	0.205	Greater than	Greater than	0.22	0.106	Greater than	Greater than	0.68	0.048	0.062	0.015	0.6	0.84	0.037	0.07	0.055	0.077	0.011	0.024
692	724	M1 Mac fraction	Exhausted Tcyt fraction	NA	NA	0.005	0.205	Less than	Greater than	0.005	0.106	Less than	Greater than	0.68	0.048	0.062	0.015	0.6	0.84	0.037	0.07	0.055	0.077	0.011	0.024
693	819	M2 Mac fraction	Exhausted Tcyt fraction	NA	NA	0.001	0.205	Greater than	Greater than	0.001	0.106	Greater than	Greater than	0.68	0.048	0.062	0.015	0.64	0.84	0.042	0.07	0.059	0.077	0.011	0.024
694	820	Mac fraction	Exhausted Tcyt fraction	NA	NA	0.001	0.205	Greater than	Greater than	0.001	0.106	Greater than	Greater than	0.68	0.048	0.062	0.015	0.6	0.84	0.037	0.075	0.055	0.077	0.011	0.022
695	821	Treg fraction	Exhausted Tcyt fraction	NA	NA	0.001	0.205	Greater than	Greater than	0.001	0.106	Greater than	Greater than	0.68	0.048	0.062	0.015	0.64	0.84	0.042	0.07	0.059	0.077	0.011	0.022
696	822	Tcyt fraction	Exhausted Tcyt fraction	NA	NA	0.014	0.205	Greater than	Greater than	0.014	0.106	Greater than	Greater than	0.68	0.048	0.062	0.015	0.6	0.84	0.037	0.07	0.055	0.077	0.013	0.024
697	823	Th fraction	Exhausted Tcyt fraction	NA	NA	0.001	0.205	Greater than	Greater than	0.001	0.106	Greater than	Greater than	0.68	0.048	0.062	0.015	0.64	0.88	0.042	0.07	0.059	0.081	0.011	0.024
698	825	mAPC fraction	Exhausted Tcyt fraction	NA	NA	0	0.205	Less than	Greater than	0	0.106	Less than	Greater than	0.68	0.048	0.062	0.015	0.6	0.84	0.037	0.07	0.055	0.077	0.011	0.024
699	877	APC fraction	Exhausted Tcyt fraction	NA	NA	0	0.205	Less than	Greater than	0	0.106	Less than	Greater than	0.68	0.048	0.062	0.015	0.64	0.84	0.042	0.07	0.059	0.077	0.011	0.024
700	826	Exhausted Tcyt fraction	Exhausted Th fraction	NA	NA	0.205	0	Greater than	Greater than	0.106	0	Greater than	Greater than	0.68	0.048	0.062	0.015	0.64	0.84	0.042	0.07	0.059	0.077	0.011	0.024
701	827	Exhausted Tcyt fraction	Immune cell fraction	NA	NA	0.205	0.037	Greater than	Greater than	0.106	0.037	Greater than	Greater than	0.68	0.048	0.062	0.015	0.6	0.84	0.037	0.075	0.055	0.077	0.011	0.024
702	828	Exhausted Tcyt fraction	Tcyt richness	NA	NA	0.205	8	Greater than	Greater than	0.106	8	Greater than	Greater than	0.68	0.048	0.062	0.015	0.6	0.88	0.037	0.07	0.055	0.081	0.011	0.024
703	726	Exhausted Tcyt fraction	Tcyt diversity	NA	NA	0.205	2.061	Greater than	Less than	0.106	1.919	Greater than	Less than	0.68	0.048	0.062	0.015	0.64	0.84	0.042	0.07	0.059	0.077	0.013	0.024
704	727	Exhausted Tcyt fraction	Tcyt evenness	NA	NA	0.205	0.991	Greater than	Less than	0.106	0.923	Greater than	Less than	0.68	0.048	0.062	0.015	0.6	0.88	0.037	0.075	0.055	0.081	0.011	0.024
705	829	Exhausted Tcyt fraction	neo-Ag diversity	NA	NA	0.205	2.07	Greater than	Less than	0.106	2.07	Greater than	Less than	0.68	0.048	0.062	0.015	0.6	0.84	0.037	0.07	0.055	0.077	0.011	0.024
706	830	Exhausted Tcyt fraction	neo-Ag evenness	NA	NA	0.205	0.995	Greater than	Less than	0.106	0.995	Greater than	Less than	0.68	0.048	0.062	0.015	0.64	0.84	0.037	0.07	0.059	0.077	0.011	0.024
707	831	Exhausted Tcyt fraction	Neo-Ag specific T cell clones	NA	NA	0.205	907.043	Greater than	Greater than	0.106	907.043	Greater than	Greater than	0.68	0.048	0.062	0.015	0.6	0.84	0.037	0.07	0.055	0.077	0.011	0.024
708	832	Exhausted Tcyt fraction	PDL1 in tumor	NA	molecule/micrometer^2	0.205	67.489	Greater than	Greater than	0.106	67.489	Greater than	Greater than	0.68	0.048	0.062	0.015	0.6	0.84	0.037	0.07	0.055	0.077	0.011	0.024
709	9	Exhausted Tcyt fraction	Tregs in LNs	NA	cells/mm^3	0.205	602.551	Greater than	Less than	0.106	306.283	Greater than	Less than	0.68	0.048	0.062	0.015	0.6	0.84	0.042	0.07	0.055	0.077	0.011	0.024
710	10	Exhausted Tcyt fraction	Treg/Tcyt in LNs	NA	NA	0.205	0.08	Greater than	Less than	0.106	0.08	Greater than	Less than	0.68	0.048	0.062	0.015	0.6	0.88	0.042	0.07	0.055	0.081	0.011	0.024
711	833	Exhausted Tcyt fraction	Treg/Th in LNs	NA	NA	0.205	0.012	Greater than	Greater than	0.106	0.012	Greater than	Greater than	0.68	0.048	0.062	0.015	0.6	0.88	0.037	0.075	0.055	0.081	0.011	0.024
712	120	Exhausted Tcyt fraction	(Th+Tcyt)/T cells in LNs	NA	NA	0.205	0.696	Greater than	Greater than	0.073	0.956	Greater than	Greater than	0.68	0.048	0.062	0.015	0.6	0.84	0.042	0.07	0.055	0.077	0.011	0.022
713	121	Exhausted Tcyt fraction	Treg/T cells in LNs	NA	NA	0.205	0.088	Greater than	Less than	0.073	0.044	Greater than	Less than	0.68	0.048	0.062	0.015	0.6	0.84	0.037	0.07	0.055	0.077	0.011	0.024
714	835	Exhausted Tcyt fraction	Tcyt richness in LNs	NA	NA	0.205	8	Greater than	Greater than	0.106	8	Greater than	Greater than	0.68	0.048	0.062	0.015	0.6	0.84	0.037	0.075	0.055	0.077	0.011	0.024
715	1151	Immune act. cells	Th/T cells in LNs	cells/ml	NA	73556458.18	0.06	Greater than	Less than	73556458.18	0.179	Greater than	Less than	0.679	0.101	0.132	0.031	0.642	0.811	0.09	0.14	0.125	0.158	0.028	0.044
716	1670	Tregs in central comp.	Tcyt diversity	cells/ml	NA	804.418	1.492	Less than	Less than	804.418	1.919	Less than	Less than	0.679	0.053	0.07	0.017	0.607	0.857	0.048	0.081	0.062	0.088	0.013	0.026
717	1671	Tregs in central comp.	Tcyt evenness	cells/ml	NA	804.418	0.717	Less than	Less than	804.418	0.923	Less than	Less than	0.679	0.053	0.07	0.017	0.607	0.857	0.042	0.081	0.062	0.088	0.013	0.026
718	649	Treg/Tcyt in central comp.	Carrying capacity	NA	NA	0.058	3507145888.495	Less than	Greater than	0.058	366552543.534	Less than	Greater than	0.679	0.053	0.07	0.017	0.607	0.821	0.042	0.075	0.062	0.085	0.013	0.026
719	3087	M2 Mac	Th/Tcyt	cells/ml	NA	3180554.433	1.282	Greater than	Greater than	130990.871	0.651	Greater than	Greater than	0.679	0.053	0.07	0.017	0.607	0.857	0.042	0.075	0.062	0.088	0.013	0.026
720	3091	IL10	Th/Tcyt	nM	NA	0.002	1.282	Greater than	Greater than	0	0.651	Greater than	Greater than	0.679	0.053	0.07	0.017	0.607	0.857	0.048	0.081	0.062	0.088	0.013	0.026
721	3094	Th/Tcyt	Mac	NA	cells/ml	1.282	3469144.787	Greater than	Greater than	0.651	272387.046	Greater than	Greater than	0.679	0.053	0.07	0.017	0.643	0.857	0.042	0.081	0.066	0.088	0.013	0.026
722	1389	M2/M1 Mac ratio	Th fraction	NA	NA	12.737	0.114	Greater than	Greater than	6.733	0.001	Greater than	Greater than	0.679	0.053	0.07	0.017	0.643	0.821	0.048	0.075	0.066	0.085	0.013	0.026
723	880	neo-Ag diversity	Tumor diameter	NA	cm	1.948	2.329	Less than	Greater than	2.07	1.755	Less than	Greater than	0.678	0.112	0.147	0.035	0.644	0.78	0.101	0.151	0.14	0.169	0.031	0.048
724	881	neo-Ag evenness	Tumor diameter	NA	cm	0.937	2.329	Less than	Greater than	0.995	1.755	Less than	Greater than	0.678	0.112	0.147	0.035	0.644	0.797	0.101	0.151	0.14	0.173	0.029	0.046
725	1562	Tregs in central comp.	Th fraction	cells/ml	NA	804.418	0.114	Less than	Greater than	804.418	0.057	Less than	Greater than	0.677	0.118	0.154	0.037	0.645	0.79	0.107	0.156	0.147	0.18	0.031	0.05
726	390	Treg/Tcyt in central comp.	Tcyt diversity in LNs	NA	NA	0.058	1.481	Less than	Less than	0.058	1.912	Less than	Less than	0.677	0.059	0.077	0.018	0.613	0.839	0.048	0.086	0.07	0.096	0.015	0.028
727	391	Treg/Tcyt in central comp.	Tcyt evenness in LNs	NA	NA	0.058	0.712	Less than	Less than	0.058	0.919	Less than	Less than	0.677	0.059	0.077	0.018	0.613	0.839	0.048	0.086	0.07	0.096	0.015	0.028
728	4043	Th	T cells in LNs	cells/ml	cells/mm^3	40421314.6	9527.631	Greater than	Less than	154970.286	6097.462	Greater than	Less than	0.677	0.059	0.077	0.018	0.613	0.839	0.048	0.086	0.07	0.096	0.015	0.028
729	4045	IFNg	T cells in LNs	nM	cells/mm^3	0.003	9527.631	Greater than	Less than	0	6097.462	Greater than	Less than	0.677	0.059	0.077	0.018	0.613	0.839	0.048	0.086	0.07	0.096	0.015	0.028
730	1392	M2/M1 Mac ratio	PDL1 in tumor	NA	molecule/micrometer^2	12.737	388.167	Greater than	Greater than	6.733	67.489	Greater than	Greater than	0.677	0.059	0.077	0.018	0.613	0.839	0.048	0.086	0.07	0.096	0.015	0.029
731	1973	Th in central comp.	Tcyt diversity in LNs	cells/ml	NA	3528.075	1.481	Less than	Less than	6981.979	1.912	Less than	Less than	0.676	0.064	0.085	0.02	0.618	0.824	0.053	0.092	0.077	0.103	0.017	0.029
732	1974	Th in central comp.	Tcyt evenness in LNs	cells/ml	NA	3528.075	0.712	Less than	Less than	6981.979	0.919	Less than	Less than	0.676	0.064	0.085	0.02	0.618	0.824	0.053	0.092	0.077	0.103	0.017	0.029
733	310	(Th+Tcyt)/T cells in central comp.	Th/Tcyt	NA	NA	0.963	1.282	Greater than	Greater than	0.963	0.02	Greater than	Greater than	0.676	0.064	0.085	0.02	0.618	0.824	0.053	0.092	0.077	0.103	0.017	0.029
734	349	Treg/T cells in central comp.	Th/Tcyt	NA	NA	0.037	1.282	Less than	Greater than	0.037	0.02	Less than	Greater than	0.676	0.064	0.085	0.02	0.618	0.824	0.053	0.092	0.077	0.103	0.017	0.029
735	1434	Th in LNs	Tcyt diversity in LNs	cells/mm^3	NA	1315.967	1.481	Less than	Less than	1315.967	1.912	Less than	Less than	0.676	0.064	0.085	0.02	0.618	0.824	0.053	0.092	0.077	0.103	0.017	0.031
736	1435	Th in LNs	Tcyt evenness in LNs	cells/mm^3	NA	1315.967	0.712	Less than	Less than	1315.967	0.919	Less than	Less than	0.676	0.064	0.085	0.02	0.618	0.824	0.053	0.092	0.077	0.103	0.017	0.031
737	1238	Th/Tcyt in LNs	Tcyt diversity in LNs	NA	NA	0.213	1.481	Less than	Less than	0.213	1.912	Less than	Less than	0.676	0.064	0.085	0.02	0.618	0.824	0.053	0.092	0.077	0.103	0.017	0.031
738	1239	Th/Tcyt in LNs	Tcyt evenness in LNs	NA	NA	0.213	0.712	Less than	Less than	0.213	0.919	Less than	Less than	0.676	0.064	0.085	0.02	0.618	0.824	0.053	0.092	0.077	0.103	0.017	0.029
739	725	Tcyt+Th cell fraction	Th/T cells in LNs	NA	NA	0.162	0.06	Greater than	Less than	0.162	0.179	Greater than	Less than	0.676	0.134	0.176	0.042	0.634	0.775	0.118	0.173	0.165	0.202	0.037	0.057
740	2963	Th/Tcyt in central comp.	PDL1 in tumor	NA	molecule/micrometer^2	0.18	495.06	Less than	Greater than	0.18	174.382	Less than	Greater than	0.676	0.07	0.092	0.022	0.622	0.811	0.059	0.097	0.085	0.11	0.018	0.033
741	2343	Th/T cells in central comp.	T cells	NA	cells/ml	0.056	98786424.925	Less than	Greater than	0.16	98786424.925	Less than	Greater than	0.676	0.07	0.092	0.022	0.622	0.838	0.059	0.103	0.085	0.114	0.018	0.033
742	2052	Tcyt diversity in central comp.	Th in LNs	NA	cells/mm^3	1.57	1315.967	Less than	Less than	1.817	2627.076	Less than	Less than	0.676	0.07	0.092	0.022	0.622	0.811	0.059	0.097	0.085	0.11	0.018	0.031
743	2054	Tcyt evenness in central comp.	Th in LNs	NA	cells/mm^3	0.755	1315.967	Less than	Less than	0.874	2627.076	Less than	Less than	0.676	0.07	0.092	0.022	0.622	0.811	0.059	0.097	0.085	0.11	0.018	0.033
744	1169	Exhausted Tcyt	T cells in LNs	cells/ml	cells/mm^3	53643007.311	9527.631	Greater than	Less than	18574680.528	9527.631	Greater than	Less than	0.676	0.07	0.092	0.022	0.622	0.838	0.059	0.103	0.085	0.114	0.018	0.033
745	417	Immune act. cell fraction	Th in LNs	NA	cells/mm^3	0.416	1315.967	Greater than	Less than	0.318	1315.967	Greater than	Less than	0.676	0.14	0.184	0.044	0.635	0.784	0.123	0.184	0.173	0.213	0.039	0.059
746	658	Treg/Tcyt in central comp.	Th/Tcyt	NA	NA	0.058	1.282	Less than	Greater than	0.058	0.02	Less than	Greater than	0.675	0.075	0.099	0.024	0.625	0.825	0.064	0.108	0.092	0.121	0.02	0.035
747	1376	Th+Tcyt	M2/M1 Mac ratio	NA	NA	53954044.799	12.737	Greater than	Greater than	2384258.065	6.733	Greater than	Greater than	0.675	0.075	0.099	0.024	0.625	0.825	0.064	0.103	0.092	0.121	0.02	0.035
748	1863	Immune act. cells	Cancer clone diversity	cells/ml	NA	73556458.18	0.222	Greater than	Less than	73556458.18	1.553	Greater than	Less than	0.675	0.075	0.099	0.024	0.625	0.825	0.064	0.103	0.092	0.121	0.02	0.035
749	919	Cancer clone diversity	Tumor diameter	NA	cm	1.11	2.329	Less than	Greater than	1.553	1.755	Less than	Greater than	0.675	0.151	0.199	0.048	0.637	0.775	0.134	0.195	0.188	0.228	0.042	0.064
750	3064	Carrying capacity	Th/Tcyt	NA	NA	1413416991.854	1.282	Greater than	Greater than	366552543.534	0.651	Greater than	Greater than	0.674	0.081	0.107	0.026	0.628	0.814	0.07	0.114	0.099	0.129	0.022	0.037
751	839	Th in central comp.	TIL fraction	cells/ml	NA	3528.075	0.516	Less than	Greater than	3528.075	0.272	Less than	Greater than	0.674	0.086	0.114	0.028	0.63	0.804	0.075	0.119	0.107	0.136	0.024	0.04
752	1814	Tcyt	Cancer clone diversity	cells/ml	NA	22728101.511	0.222	Greater than	Less than	22728101.511	1.553	Greater than	Less than	0.673	0.092	0.121	0.029	0.633	0.796	0.081	0.125	0.114	0.143	0.026	0.04
753	130	Tregs in central comp.	Exhausted Tcyt	cells/ml	cells/ml	804.418	53643007.311	Less than	Greater than	804.418	18574680.528	Less than	Greater than	0.667	0.061	0.081	0.02	0.606	0.818	0.05	0.088	0.074	0.099	0.017	0.029
754	2086	Tregs in central comp.	immature APC	cells/ml	cells/ml	804.418	1417.546	Less than	Greater than	804.418	799.376	Less than	Greater than	0.667	0.154	0.206	0.051	0.631	0.762	0.138	0.199	0.195	0.235	0.046	0.066
755	2454	Th in central comp.	Tcyt diversity	cells/ml	NA	3528.075	1.492	Less than	Less than	6981.979	1.776	Less than	Less than	0.667	0.061	0.081	0.02	0.606	0.818	0.05	0.088	0.074	0.099	0.017	0.031
756	2455	Th in central comp.	Tcyt evenness	cells/ml	NA	3528.075	0.717	Less than	Less than	6981.979	0.854	Less than	Less than	0.667	0.061	0.081	0.02	0.606	0.818	0.05	0.088	0.074	0.099	0.017	0.031
757	2396	Th/Tcyt in central comp.	Tcyt diversity	NA	NA	0.18	1.492	Less than	Less than	0.18	1.919	Less than	Less than	0.667	0.061	0.081	0.02	0.606	0.818	0.05	0.088	0.074	0.099	0.017	0.031
758	2397	Th/Tcyt in central comp.	Tcyt evenness	NA	NA	0.18	0.717	Less than	Less than	0.18	0.923	Less than	Less than	0.667	0.061	0.081	0.02	0.606	0.818	0.05	0.088	0.074	0.099	0.017	0.029
759	855	Treg/Th in central comp.	Tumor diameter	NA	cm	3.01	2.329	Less than	Greater than	5.998	1.755	Less than	Greater than	0.667	0.143	0.191	0.048	0.628	0.782	0.127	0.193	0.18	0.224	0.042	0.064
760	886	Th+Tcyt in central comp.	Tumor diameter	NA	cm	2355.956	2.329	Greater than	Greater than	2355.956	1.755	Greater than	Greater than	0.667	0.154	0.206	0.051	0.631	0.762	0.138	0.204	0.195	0.235	0.046	0.068
761	1193	Th+Tcyt in central comp.	Th/Tcyt in LNs	NA	NA	23815.989	0.107	Greater than	Less than	13085.973	0.213	Greater than	Less than	0.667	0.072	0.096	0.024	0.615	0.821	0.061	0.105	0.088	0.118	0.02	0.035
762	887	T cells in central comp.	Tumor diameter	cells/ml	cm	2570.573	2.329	Greater than	Greater than	2570.573	1.755	Greater than	Greater than	0.667	0.154	0.206	0.051	0.631	0.762	0.138	0.199	0.195	0.235	0.046	0.068
763	300	(Th+Tcyt)/T cells in central comp.	Carrying capacity	NA	NA	0.963	3507145888.495	Greater than	Greater than	0.963	366552543.534	Greater than	Greater than	0.667	0.044	0.059	0.015	0.583	0.833	0.033	0.066	0.051	0.074	0.013	0.024
764	339	Treg/T cells in central comp.	Carrying capacity	NA	NA	0.037	3507145888.495	Less than	Greater than	0.037	366552543.534	Less than	Greater than	0.667	0.044	0.059	0.015	0.583	0.833	0.039	0.066	0.051	0.074	0.011	0.024
765	889	Tcyt richness in central comp.	Tumor diameter	NA	cm	8	2.329	Greater than	Greater than	8	1.755	Greater than	Greater than	0.667	0.154	0.206	0.051	0.643	0.762	0.143	0.199	0.199	0.235	0.046	0.068
766	2053	Tcyt diversity in central comp.	Th/T cells in LNs	NA	NA	1.57	0.06	Less than	Less than	1.817	0.238	Less than	Less than	0.667	0.044	0.059	0.015	0.583	0.833	0.033	0.066	0.051	0.074	0.011	0.022
767	2055	Tcyt evenness in central comp.	Th/T cells in LNs	NA	NA	0.755	0.06	Less than	Less than	0.874	0.238	Less than	Less than	0.667	0.044	0.059	0.015	0.583	0.833	0.033	0.066	0.051	0.074	0.011	0.024
768	890	Exhausted Th	Tumor diameter	cells/ml	cm	5085.904	2.329	Greater than	Greater than	5085.904	1.755	Greater than	Greater than	0.667	0.154	0.206	0.051	0.631	0.762	0.138	0.204	0.195	0.235	0.046	0.066
769	4041	Exhausted Th	T cells in LNs	cells/ml	cells/mm^3	3513269.194	9527.631	Greater than	Less than	5085.904	6097.462	Greater than	Less than	0.667	0.055	0.074	0.018	0.6	0.833	0.044	0.083	0.066	0.092	0.015	0.028
770	891	Carrying capacity	Tumor diameter	NA	cm	366552543.534	2.329	Greater than	Greater than	366552543.534	1.755	Greater than	Greater than	0.667	0.154	0.206	0.051	0.631	0.762	0.138	0.199	0.195	0.235	0.046	0.068
771	520	Carrying capacity	(Th+Tcyt)/T cells in LNs	NA	NA	3507145888.495	0.956	Greater than	Greater than	366552543.534	0.956	Greater than	Greater than	0.667	0.055	0.074	0.018	0.6	0.833	0.044	0.083	0.066	0.092	0.015	0.028
772	521	Carrying capacity	Treg/T cells in LNs	NA	NA	3507145888.495	0.044	Greater than	Less than	366552543.534	0.044	Greater than	Less than	0.667	0.055	0.074	0.018	0.6	0.833	0.044	0.083	0.066	0.092	0.015	0.028
773	892	Angiogenic factor	Tumor diameter	pg/ml	cm	877.728	2.329	Less than	Greater than	939.449	1.755	Less than	Greater than	0.667	0.105	0.14	0.035	0.632	0.789	0.094	0.143	0.132	0.165	0.031	0.048
774	893	Treg	Tumor diameter	cells/ml	cm	153192.056	2.329	Greater than	Greater than	153192.056	1.755	Greater than	Greater than	0.667	0.154	0.206	0.051	0.631	0.762	0.138	0.199	0.195	0.235	0.046	0.068
775	3069	immature APC	Th/Tcyt	cells/ml	NA	1417.546	1.282	Greater than	Greater than	799.376	0.651	Greater than	Greater than	0.667	0.055	0.074	0.018	0.6	0.833	0.05	0.083	0.066	0.092	0.015	0.028
776	895	Th	Tumor diameter	cells/ml	cm	154970.286	2.329	Greater than	Greater than	154970.286	1.755	Greater than	Greater than	0.667	0.154	0.206	0.051	0.631	0.774	0.138	0.204	0.195	0.239	0.046	0.066
777	896	TGFb	Tumor diameter	nM	cm	0.02	2.329	Greater than	Greater than	0.02	1.755	Greater than	Greater than	0.667	0.154	0.206	0.051	0.631	0.774	0.138	0.204	0.195	0.239	0.046	0.066
778	897	IFNg	Tumor diameter	nM	cm	0	2.329	Greater than	Greater than	0	1.755	Greater than	Greater than	0.667	0.154	0.206	0.051	0.631	0.762	0.138	0.199	0.195	0.235	0.046	0.068
779	2271	Treg/Tcyt	Tcyt diversity in LNs	NA	NA	0.506	1.481	Less than	Less than	2.936	1.768	Less than	Less than	0.667	0.055	0.074	0.018	0.6	0.833	0.044	0.083	0.066	0.092	0.015	0.028
780	2272	Treg/Tcyt	Tcyt evenness in LNs	NA	NA	0.506	0.712	Less than	Less than	2.936	0.85	Less than	Less than	0.667	0.055	0.074	0.018	0.6	0.833	0.044	0.083	0.066	0.092	0.015	0.029
781	1159	Treg/Th	M2/M1 Mac ratio	NA	NA	6.266	15.739	Less than	Greater than	6.266	6.733	Less than	Greater than	0.667	0.061	0.081	0.02	0.606	0.818	0.05	0.088	0.074	0.099	0.017	0.031
782	904	Th+Tcyt	Tumor diameter	NA	cm	2384258.065	2.329	Greater than	Greater than	2384258.065	1.755	Greater than	Greater than	0.667	0.154	0.206	0.051	0.631	0.774	0.138	0.204	0.195	0.239	0.046	0.068
783	2660	Th+Tcyt	Th/Tcyt in LNs	NA	NA	53954044.799	0.107	Greater than	Less than	53954044.799	0.213	Greater than	Less than	0.667	0.088	0.118	0.029	0.625	0.792	0.077	0.127	0.11	0.14	0.024	0.04
784	905	T cells	Tumor diameter	cells/ml	cm	3987777.08	2.329	Greater than	Greater than	3987777.08	1.755	Greater than	Greater than	0.667	0.154	0.206	0.051	0.631	0.774	0.138	0.199	0.195	0.239	0.046	0.068
785	2023	(Th+Tcyt)/T cells	Tcyt diversity in LNs	NA	NA	0.585	1.481	Less than	Less than	0.585	1.912	Less than	Less than	0.667	0.066	0.088	0.022	0.611	0.806	0.055	0.094	0.081	0.107	0.018	0.033
786	2024	(Th+Tcyt)/T cells	Tcyt evenness in LNs	NA	NA	0.585	0.712	Less than	Less than	0.585	0.919	Less than	Less than	0.667	0.066	0.088	0.022	0.611	0.806	0.055	0.094	0.081	0.107	0.018	0.033
787	2756	Th/T cells	IL2	NA	nM	0.286	0.542	Greater than	Less than	0.147	0.542	Greater than	Less than	0.667	0.061	0.081	0.02	0.606	0.818	0.05	0.088	0.074	0.099	0.017	0.029
788	907	Mac	Tumor diameter	cells/ml	cm	272387.046	2.329	Greater than	Greater than	272387.046	1.755	Greater than	Greater than	0.667	0.154	0.206	0.051	0.631	0.762	0.138	0.199	0.195	0.235	0.046	0.068
789	1306	M2/M1 Mac ratio	Cancer clone diversity	NA	NA	9.735	0.222	Greater than	Less than	6.733	1.553	Greater than	Less than	0.667	0.044	0.059	0.015	0.583	0.833	0.039	0.066	0.051	0.074	0.011	0.022
790	1503	TIL fraction	Cancer clone diversity	NA	NA	0.394	0.222	Greater than	Less than	0.272	1.553	Greater than	Less than	0.667	0.066	0.088	0.022	0.611	0.806	0.055	0.094	0.081	0.107	0.018	0.033
791	908	Immune supp. cells	Tumor diameter	cells/ml	cm	776726.822	2.329	Greater than	Greater than	776726.822	1.755	Greater than	Greater than	0.667	0.154	0.206	0.051	0.631	0.762	0.138	0.199	0.195	0.235	0.046	0.068
792	1987	Immune supp./act. cells	Tcyt diversity in LNs	NA	NA	0.219	1.481	Less than	Less than	0.418	1.912	Less than	Less than	0.667	0.055	0.074	0.018	0.6	0.833	0.044	0.083	0.066	0.092	0.015	0.028
793	1988	Immune supp./act. cells	Tcyt evenness in LNs	NA	NA	0.219	0.712	Less than	Less than	0.418	0.919	Less than	Less than	0.667	0.055	0.074	0.018	0.6	0.833	0.044	0.083	0.066	0.092	0.015	0.029
794	910	Immune supp. cell fraction	Tumor diameter	NA	cm	0.004	2.329	Greater than	Greater than	0.004	1.755	Greater than	Greater than	0.667	0.154	0.206	0.051	0.631	0.774	0.138	0.204	0.195	0.239	0.046	0.066
795	2766	M2 Mac fraction	Tcyt diversity	NA	NA	0.018	1.634	Greater than	Less than	0.001	1.776	Greater than	Less than	0.667	0.039	0.051	0.013	0.571	0.857	0.028	0.061	0.044	0.066	0.009	0.02
796	2767	M2 Mac fraction	Tcyt evenness	NA	NA	0.018	0.786	Greater than	Less than	0.001	0.854	Greater than	Less than	0.667	0.039	0.051	0.013	0.619	0.857	0.033	0.061	0.048	0.066	0.011	0.02
797	913	Treg fraction	Tumor diameter	NA	cm	0.001	2.329	Greater than	Greater than	0.001	1.755	Greater than	Greater than	0.667	0.154	0.206	0.051	0.631	0.774	0.138	0.204	0.195	0.239	0.046	0.068
798	1144	Tcyt fraction	Th in LNs	NA	cells/mm^3	0.194	1315.967	Greater than	Less than	0.104	1315.967	Greater than	Less than	0.667	0.044	0.059	0.015	0.625	0.875	0.039	0.072	0.055	0.077	0.011	0.022
799	575	Tcyt+Th cell fraction	Th in LNs	NA	cells/mm^3	0.234	1315.967	Greater than	Less than	0.162	1315.967	Greater than	Less than	0.667	0.165	0.221	0.055	0.633	0.756	0.149	0.21	0.21	0.25	0.05	0.072
800	918	Tcyt richness	Tumor diameter	NA	cm	8	2.329	Greater than	Greater than	8	1.755	Greater than	Greater than	0.667	0.154	0.206	0.051	0.631	0.762	0.138	0.199	0.195	0.235	0.046	0.068
801	1147	Cancer clones evenness	Tumor diameter	NA	cm	0.711	2.329	Less than	Greater than	0.995	1.755	Less than	Greater than	0.667	0.143	0.191	0.048	0.628	0.769	0.127	0.188	0.18	0.221	0.042	0.062
802	921	Tumor diameter	Treg/Th in LNs	cm	NA	2.329	0.012	Greater than	Greater than	1.755	0.012	Greater than	Greater than	0.667	0.154	0.206	0.051	0.631	0.762	0.138	0.199	0.195	0.235	0.046	0.066
803	923	Tumor diameter	Tcyt richness in LNs	cm	NA	2.329	8	Greater than	Greater than	1.755	8	Greater than	Greater than	0.667	0.154	0.206	0.051	0.631	0.762	0.138	0.199	0.195	0.235	0.046	0.068
804	2153	Tcyt in LNs	Tcyt diversity in LNs	cells/mm^3	NA	11335.193	1.481	Less than	Less than	11335.193	1.768	Less than	Less than	0.667	0.066	0.088	0.022	0.611	0.806	0.055	0.099	0.081	0.107	0.018	0.033
805	2154	Tcyt in LNs	Tcyt evenness in LNs	cells/mm^3	NA	11335.193	0.712	Less than	Less than	11335.193	0.85	Less than	Less than	0.667	0.066	0.088	0.022	0.611	0.806	0.055	0.094	0.081	0.107	0.018	0.033
806	883	Th in central comp.	Tcyt+Th cell fraction	cells/ml	NA	3528.075	0.234	Less than	Greater than	3528.075	0.162	Less than	Greater than	0.663	0.167	0.224	0.057	0.63	0.761	0.151	0.217	0.213	0.257	0.051	0.074
807	951	APC fraction	Tumor diameter	NA	cm	0	2.329	Less than	Greater than	0	1.755	Less than	Greater than	0.663	0.151	0.202	0.051	0.627	0.759	0.134	0.195	0.191	0.232	0.046	0.068
808	205	(Th+Tcyt)/T cells in central comp.	Th/T cells in LNs	NA	NA	0.963	0.06	Greater than	Less than	0.963	0.179	Greater than	Less than	0.662	0.129	0.173	0.044	0.62	0.775	0.112	0.173	0.162	0.202	0.039	0.059
809	207	Treg/T cells in central comp.	Th/T cells in LNs	NA	NA	0.037	0.06	Less than	Less than	0.037	0.179	Less than	Less than	0.662	0.129	0.173	0.044	0.634	0.775	0.118	0.173	0.165	0.202	0.039	0.059
810	705	Th/T cells in central comp.	TIL fraction	NA	NA	0.056	0.394	Less than	Greater than	0.16	0.272	Less than	Greater than	0.66	0.096	0.129	0.033	0.623	0.792	0.085	0.129	0.121	0.154	0.029	0.046
811	1066	Th/Tcyt	Treg/Tcyt in LNs	NA	NA	1.282	0.08	Greater than	Less than	0.02	0.08	Greater than	Less than	0.66	0.096	0.129	0.033	0.623	0.774	0.085	0.129	0.121	0.151	0.029	0.046
812	2685	Th/Tcyt in central comp.	Th/Tcyt	NA	NA	0.268	1.282	Less than	Greater than	0.18	0.651	Less than	Greater than	0.659	0.079	0.107	0.028	0.614	0.795	0.068	0.112	0.099	0.129	0.024	0.039
813	3290	PDL1 in tumor	T cells in LNs	molecule/micrometer^2	cells/mm^3	495.06	9527.631	Greater than	Less than	281.275	9527.631	Greater than	Less than	0.659	0.074	0.099	0.026	0.61	0.805	0.062	0.107	0.092	0.121	0.022	0.037
814	850	Immune act. cell fraction	T cells in LNs	NA	cells/mm^3	0.318	6097.462	Greater than	Less than	0.318	12957.801	Greater than	Less than	0.658	0.142	0.191	0.05	0.62	0.759	0.131	0.186	0.18	0.221	0.044	0.064
815	2008	Th/T cells in central comp.	Tcyt diversity in central comp.	NA	NA	0.108	1.57	Less than	Less than	0.16	1.817	Less than	Less than	0.658	0.068	0.092	0.024	0.605	0.789	0.057	0.096	0.085	0.11	0.02	0.035
816	2009	Th/T cells in central comp.	Tcyt evenness in central comp.	NA	NA	0.108	0.755	Less than	Less than	0.16	0.874	Less than	Less than	0.658	0.068	0.092	0.024	0.605	0.816	0.057	0.101	0.085	0.114	0.02	0.035
817	2113	Tcyt diversity in central comp.	IL2	NA	nM	1.57	0.482	Less than	Less than	1.817	0.542	Less than	Less than	0.657	0.062	0.085	0.022	0.6	0.829	0.051	0.096	0.077	0.107	0.018	0.031
818	2031	Tcyt diversity in central comp.	Th/Tcyt in LNs	NA	NA	1.57	0.107	Less than	Less than	1.817	0.213	Less than	Less than	0.657	0.062	0.085	0.022	0.6	0.8	0.051	0.09	0.077	0.103	0.018	0.033
819	2115	Tcyt evenness in central comp.	IL2	NA	nM	0.755	0.482	Less than	Less than	0.874	0.542	Less than	Less than	0.657	0.062	0.085	0.022	0.6	0.8	0.051	0.096	0.077	0.103	0.018	0.031
820	2033	Tcyt evenness in central comp.	Th/Tcyt in LNs	NA	NA	0.755	0.107	Less than	Less than	0.874	0.213	Less than	Less than	0.657	0.062	0.085	0.022	0.6	0.829	0.051	0.09	0.077	0.107	0.018	0.031
821	3259	Th/Tcyt	Cancer clones evenness	NA	NA	1.282	0.568	Greater than	Less than	0.651	0.995	Greater than	Less than	0.657	0.062	0.085	0.022	0.6	0.8	0.051	0.09	0.077	0.103	0.018	0.031
822	2000	Treg/T cells	Tcyt diversity in LNs	NA	NA	0.248	1.481	Less than	Less than	0.248	1.912	Less than	Less than	0.657	0.062	0.085	0.022	0.6	0.8	0.051	0.09	0.077	0.103	0.018	0.033
823	2001	Treg/T cells	Tcyt evenness in LNs	NA	NA	0.248	0.712	Less than	Less than	0.248	0.919	Less than	Less than	0.657	0.062	0.085	0.022	0.6	0.8	0.051	0.096	0.077	0.103	0.018	0.033
824	2198	Immune supp. cell fraction	Tcyt diversity in LNs	NA	NA	0.047	1.481	Greater than	Less than	0.004	1.912	Greater than	Less than	0.657	0.062	0.085	0.022	0.6	0.829	0.051	0.09	0.077	0.107	0.018	0.033
825	2199	Immune supp. cell fraction	Tcyt evenness in LNs	NA	NA	0.047	0.712	Greater than	Less than	0.004	0.919	Greater than	Less than	0.657	0.062	0.085	0.022	0.6	0.829	0.051	0.096	0.077	0.107	0.018	0.033
826	1918	mAPC fraction	Cancer clone diversity	NA	NA	0	0.222	Less than	Less than	0	1.553	Less than	Less than	0.657	0.062	0.085	0.022	0.6	0.8	0.051	0.09	0.077	0.103	0.018	0.033
827	3530	PDL1 in tumor	Tcyt in LNs	molecule/micrometer^2	cells/mm^3	495.06	6849.959	Greater than	Less than	388.167	13577.81	Greater than	Less than	0.657	0.062	0.085	0.022	0.6	0.8	0.051	0.09	0.077	0.103	0.018	0.031
828	3957	Th	Th+Tcyt in LNs	cells/ml	cells/mm^3	40421314.6	9100.42	Greater than	Less than	40421314.6	12362.334	Greater than	Less than	0.656	0.057	0.077	0.02	0.594	0.812	0.046	0.09	0.07	0.096	0.017	0.029
829	3960	IFNg	Th+Tcyt in LNs	nM	cells/mm^3	0.003	9100.42	Greater than	Less than	0.003	12362.334	Greater than	Less than	0.656	0.057	0.077	0.02	0.594	0.812	0.046	0.085	0.07	0.096	0.017	0.029
830	3107	Th/Tcyt	PDL1 in tumor	NA	molecule/micrometer^2	1.282	388.167	Greater than	Greater than	0.651	67.489	Greater than	Greater than	0.656	0.057	0.077	0.02	0.594	0.812	0.046	0.085	0.07	0.096	0.017	0.029
831	1354	Carrying capacity	M2/M1 Mac ratio	NA	NA	1413416991.854	12.737	Greater than	Greater than	366552543.534	6.733	Greater than	Greater than	0.656	0.16	0.217	0.057	0.622	0.756	0.143	0.21	0.206	0.25	0.051	0.074
832	5	M1/(M1+M2) Mac	Tregs in LNs	NA	cells/mm^3	0.12	306.283	Less than	Less than	0.273	306.283	Less than	Less than	0.656	0.371	0.504	0.132	0.632	0.718	0.344	0.443	0.485	0.551	0.123	0.158
833	6	M2/(M1+M2) Mac	Tregs in LNs	NA	cells/mm^3	0.88	306.283	Greater than	Less than	0.727	306.283	Greater than	Less than	0.656	0.371	0.504	0.132	0.632	0.718	0.344	0.443	0.485	0.551	0.123	0.158
834	261	(Th+Tcyt)/T cells in central comp.	Tcyt diversity in central comp.	NA	NA	0.963	1.57	Greater than	Less than	0.963	2.065	Greater than	Less than	0.655	0.051	0.07	0.018	0.586	0.793	0.046	0.074	0.062	0.085	0.015	0.029
835	262	(Th+Tcyt)/T cells in central comp.	Tcyt evenness in central comp.	NA	NA	0.963	0.755	Greater than	Less than	0.963	0.993	Greater than	Less than	0.655	0.051	0.07	0.018	0.586	0.828	0.04	0.079	0.062	0.088	0.015	0.028
836	271	Treg/T cells in central comp.	Tcyt diversity in central comp.	NA	NA	0.037	1.57	Less than	Less than	0.037	2.065	Less than	Less than	0.655	0.051	0.07	0.018	0.586	0.828	0.04	0.079	0.062	0.088	0.015	0.028
837	272	Treg/T cells in central comp.	Tcyt evenness in central comp.	NA	NA	0.037	0.755	Less than	Less than	0.037	0.993	Less than	Less than	0.655	0.051	0.07	0.018	0.586	0.828	0.04	0.079	0.062	0.088	0.015	0.028
838	3205	immature APC	Th	cells/ml	cells/ml	1417.546	40421314.6	Greater than	Greater than	1417.546	154970.286	Greater than	Greater than	0.655	0.051	0.07	0.018	0.586	0.828	0.04	0.079	0.062	0.088	0.015	0.028
839	3207	immature APC	IFNg	cells/ml	nM	1417.546	0.003	Greater than	Greater than	1417.546	0	Greater than	Greater than	0.655	0.051	0.07	0.018	0.586	0.828	0.04	0.079	0.062	0.088	0.015	0.028
840	4169	Th	Tcyt in LNs	cells/ml	cells/mm^3	40421314.6	6849.959	Greater than	Less than	40421314.6	11335.193	Greater than	Less than	0.655	0.051	0.07	0.018	0.586	0.828	0.04	0.079	0.062	0.088	0.015	0.028
841	4171	IFNg	Tcyt in LNs	nM	cells/mm^3	0.003	6849.959	Greater than	Less than	0.003	11335.193	Greater than	Less than	0.655	0.051	0.07	0.018	0.586	0.828	0.04	0.079	0.062	0.088	0.015	0.028
842	1205	Tcyt fraction	Th/Tcyt in LNs	NA	NA	0.194	0.213	Greater than	Less than	0.104	0.213	Greater than	Less than	0.655	0.051	0.07	0.018	0.586	0.828	0.04	0.079	0.062	0.088	0.015	0.028
843	1046	Carrying capacity	Immune act. cell fraction	NA	NA	3507145888.495	0.318	Greater than	Greater than	366552543.534	0.318	Greater than	Greater than	0.654	0.046	0.062	0.017	0.577	0.846	0.035	0.074	0.055	0.081	0.013	0.026
844	1632	immature APC	Tcyt+Th cell fraction	cells/ml	NA	1417.546	0.234	Greater than	Greater than	799.376	0.162	Greater than	Greater than	0.654	0.092	0.125	0.033	0.615	0.788	0.081	0.131	0.118	0.151	0.028	0.046
845	1368	M1 Mac	M2/M1 Mac ratio	cells/ml	NA	475672.464	15.739	Less than	Greater than	1390483.301	6.733	Less than	Greater than	0.654	0.046	0.062	0.017	0.577	0.846	0.035	0.074	0.055	0.081	0.013	0.026
846	3441	Mac	neo-Ag diversity	cells/ml	NA	6665902.528	1.827	Greater than	Less than	272387.046	1.948	Greater than	Less than	0.654	0.046	0.062	0.017	0.577	0.846	0.035	0.074	0.055	0.081	0.013	0.026
847	3442	Mac	neo-Ag evenness	cells/ml	NA	6665902.528	0.879	Greater than	Less than	272387.046	0.937	Greater than	Less than	0.654	0.046	0.062	0.017	0.577	0.846	0.035	0.068	0.055	0.081	0.013	0.026
848	327	(Th+Tcyt)/T cells in central comp.	Cancer clone diversity	NA	NA	0.963	0.222	Greater than	Less than	0.963	1.553	Greater than	Less than	0.652	0.081	0.11	0.029	0.609	0.783	0.07	0.114	0.103	0.132	0.026	0.042
849	366	Treg/T cells in central comp.	Cancer clone diversity	NA	NA	0.037	0.222	Less than	Less than	0.037	1.553	Less than	Less than	0.652	0.081	0.11	0.029	0.609	0.783	0.07	0.114	0.103	0.132	0.026	0.042
850	2584	Tcyt diversity in central comp.	M2 Mac fraction	NA	NA	1.693	0.018	Less than	Greater than	1.817	0.001	Less than	Greater than	0.652	0.04	0.055	0.015	0.565	0.826	0.029	0.062	0.048	0.07	0.011	0.022
851	2620	Tcyt evenness in central comp.	M2 Mac fraction	NA	NA	0.814	0.018	Less than	Greater than	0.874	0.001	Less than	Greater than	0.652	0.04	0.055	0.015	0.565	0.826	0.029	0.062	0.048	0.07	0.013	0.024
852	543	Th/Tcyt	(Th+Tcyt)/T cells in LNs	NA	NA	1.282	0.956	Greater than	Greater than	0.02	0.956	Greater than	Greater than	0.652	0.081	0.11	0.029	0.609	0.783	0.07	0.114	0.103	0.132	0.026	0.04
853	544	Th/Tcyt	Treg/T cells in LNs	NA	NA	1.282	0.044	Greater than	Less than	0.02	0.044	Greater than	Less than	0.652	0.081	0.11	0.029	0.609	0.783	0.07	0.114	0.103	0.132	0.026	0.04
854	1018	M1/(M1+M2) Mac	Tcyt fraction	NA	NA	0.12	0.149	Less than	Greater than	0.12	0.104	Less than	Greater than	0.652	0.081	0.11	0.029	0.609	0.783	0.07	0.114	0.103	0.132	0.026	0.042
855	1320	M1/(M1+M2) Mac	Neo-Ag specific T cell clones	NA	NA	0.197	2883.457	Less than	Greater than	0.12	907.043	Less than	Greater than	0.652	0.04	0.055	0.015	0.609	0.826	0.035	0.062	0.051	0.07	0.011	0.022
856	1019	M2/(M1+M2) Mac	Tcyt fraction	NA	NA	0.88	0.149	Greater than	Greater than	0.88	0.104	Greater than	Greater than	0.652	0.081	0.11	0.029	0.609	0.783	0.07	0.114	0.103	0.132	0.026	0.042
857	1340	M2/(M1+M2) Mac	Neo-Ag specific T cell clones	NA	NA	0.803	2883.457	Greater than	Greater than	0.88	907.043	Greater than	Greater than	0.652	0.04	0.055	0.015	0.565	0.87	0.029	0.068	0.048	0.074	0.011	0.024
858	557	TIL fraction	Th/Tcyt in LNs	NA	NA	0.516	0.107	Greater than	Less than	0.272	0.213	Greater than	Less than	0.652	0.04	0.055	0.015	0.609	0.826	0.035	0.062	0.051	0.07	0.011	0.022
859	1416	Tcyt fraction	Th/T cells in LNs	NA	NA	0.194	0.119	Greater than	Less than	0.104	0.179	Greater than	Less than	0.652	0.04	0.055	0.015	0.609	0.826	0.035	0.062	0.051	0.07	0.011	0.024
860	108	(Th+Tcyt)/T cells in central comp.	Th/T cells in central comp.	NA	NA	0.963	0.056	Greater than	Less than	0.963	0.16	Greater than	Less than	0.651	0.145	0.199	0.053	0.614	0.759	0.129	0.195	0.188	0.232	0.048	0.07
861	114	Th/T cells in central comp.	Treg/T cells in central comp.	NA	NA	0.056	0.037	Less than	Less than	0.16	0.037	Less than	Less than	0.651	0.145	0.199	0.053	0.614	0.747	0.129	0.189	0.188	0.228	0.048	0.07
862	2571	Tcyt diversity in central comp.	M2 Mac	NA	cells/ml	1.57	3180554.433	Less than	Greater than	1.817	130990.871	Less than	Greater than	0.65	0.035	0.048	0.013	0.6	0.85	0.029	0.057	0.044	0.062	0.011	0.02
863	2573	Tcyt diversity in central comp.	IL10	NA	nM	1.57	0.002	Less than	Greater than	1.817	0	Less than	Greater than	0.65	0.035	0.048	0.013	0.6	0.85	0.029	0.057	0.044	0.062	0.011	0.02
864	2607	Tcyt evenness in central comp.	M2 Mac	NA	cells/ml	0.755	3180554.433	Less than	Greater than	0.874	130990.871	Less than	Greater than	0.65	0.035	0.048	0.013	0.6	0.85	0.029	0.057	0.044	0.062	0.009	0.02
865	2609	Tcyt evenness in central comp.	IL10	NA	nM	0.755	0.002	Less than	Greater than	0.874	0	Less than	Greater than	0.65	0.035	0.048	0.013	0.6	0.85	0.029	0.057	0.044	0.062	0.009	0.022
866	2675	CCL2	Neo-Ag specific T cell clones	nM	NA	0.178	2883.457	Less than	Greater than	0.178	1401.146	Less than	Greater than	0.65	0.035	0.048	0.013	0.6	0.85	0.029	0.057	0.044	0.062	0.011	0.02
867	3157	Th/T cells	M2 Mac fraction	NA	NA	0.286	0.018	Greater than	Greater than	0.147	0.001	Greater than	Greater than	0.65	0.035	0.048	0.013	0.6	0.85	0.029	0.057	0.044	0.062	0.011	0.02
868	3158	Th/T cells	Mac fraction	NA	NA	0.286	0.019	Greater than	Greater than	0.147	0.001	Greater than	Greater than	0.65	0.035	0.048	0.013	0.6	0.85	0.029	0.057	0.044	0.062	0.009	0.02
869	1135	M2/M1 Mac ratio	Tcyt diversity	NA	NA	9.735	1.634	Greater than	Less than	6.733	1.919	Greater than	Less than	0.65	0.07	0.096	0.026	0.6	0.775	0.059	0.097	0.088	0.114	0.022	0.037
870	1136	M2/M1 Mac ratio	Tcyt evenness	NA	NA	9.735	0.786	Greater than	Less than	6.733	0.923	Greater than	Less than	0.65	0.07	0.096	0.026	0.6	0.8	0.059	0.103	0.088	0.118	0.022	0.039
871	2101	Tregs in central comp.	Treg fraction	cells/ml	NA	804.418	0.042	Less than	Greater than	804.418	0.001	Less than	Greater than	0.649	0.199	0.272	0.074	0.614	0.737	0.176	0.254	0.257	0.309	0.066	0.092
872	1920	Th in central comp.	Tcyt in central comp.	cells/ml	cells/ml	3528.075	24066.009	Less than	Greater than	3528.075	9491.727	Less than	Greater than	0.649	0.064	0.088	0.024	0.595	0.784	0.053	0.092	0.081	0.107	0.02	0.035
873	3266	Th in central comp.	PDL1 in tumor	cells/ml	molecule/micrometer^2	3528.075	495.06	Less than	Greater than	3528.075	281.275	Less than	Greater than	0.649	0.064	0.088	0.024	0.595	0.784	0.053	0.092	0.081	0.107	0.02	0.035
874	1653	M2 Mac fraction	Tcyt+Th cell fraction	NA	NA	0.018	0.234	Greater than	Greater than	0.001	0.162	Greater than	Greater than	0.649	0.064	0.088	0.024	0.595	0.811	0.053	0.097	0.081	0.11	0.02	0.035
875	56	Tregs in central comp.	TIL fraction	cells/ml	NA	804.418	0.394	Less than	Greater than	804.418	0.272	Less than	Greater than	0.648	0.252	0.346	0.094	0.621	0.724	0.235	0.312	0.331	0.386	0.086	0.116
876	2238	Th/Tcyt in central comp.	Tcyt diversity in central comp.	NA	NA	0.092	1.57	Less than	Less than	0.268	1.817	Less than	Less than	0.647	0.059	0.081	0.022	0.588	0.794	0.048	0.086	0.074	0.099	0.018	0.033
877	2239	Th/Tcyt in central comp.	Tcyt evenness in central comp.	NA	NA	0.092	0.755	Less than	Less than	0.268	0.874	Less than	Less than	0.647	0.059	0.081	0.022	0.588	0.794	0.048	0.086	0.074	0.099	0.018	0.031
878	264	(Th+Tcyt)/T cells in central comp.	(Th+Tcyt)/T cells	NA	NA	0.963	0.508	Greater than	Less than	0.963	0.663	Greater than	Less than	0.647	0.147	0.202	0.055	0.612	0.753	0.131	0.197	0.191	0.235	0.05	0.072
879	274	Treg/T cells in central comp.	(Th+Tcyt)/T cells	NA	NA	0.037	0.508	Less than	Less than	0.037	0.663	Less than	Less than	0.647	0.147	0.202	0.055	0.612	0.753	0.131	0.197	0.191	0.235	0.05	0.072
880	2703	Tcyt diversity	Tcyt in LNs	NA	cells/mm^3	1.492	11335.193	Less than	Less than	1.776	11335.193	Less than	Less than	0.647	0.059	0.081	0.022	0.588	0.794	0.048	0.086	0.074	0.099	0.018	0.033
881	2705	Tcyt evenness	Tcyt in LNs	NA	cells/mm^3	0.717	11335.193	Less than	Less than	0.854	11335.193	Less than	Less than	0.647	0.059	0.081	0.022	0.588	0.794	0.048	0.086	0.074	0.099	0.018	0.033
882	2340	Th+Tcyt in central comp.	Cancer clone diversity	NA	NA	13085.973	0.222	Greater than	Less than	13085.973	1.553	Greater than	Less than	0.646	0.112	0.154	0.042	0.615	0.769	0.101	0.156	0.147	0.184	0.037	0.055
883	1908	Tregs in central comp.	neo-Ag diversity	cells/ml	NA	804.418	1.705	Less than	Less than	804.418	1.948	Less than	Less than	0.645	0.053	0.074	0.02	0.581	0.806	0.042	0.081	0.066	0.092	0.017	0.029
884	1909	Tregs in central comp.	neo-Ag evenness	cells/ml	NA	804.418	0.82	Less than	Less than	804.418	0.937	Less than	Less than	0.645	0.053	0.074	0.02	0.581	0.806	0.042	0.081	0.066	0.092	0.017	0.031
885	3892	Exhausted Th	Th+Tcyt in LNs	cells/ml	cells/mm^3	3513269.194	9100.42	Greater than	Less than	3513269.194	12362.334	Greater than	Less than	0.645	0.053	0.074	0.02	0.581	0.806	0.042	0.081	0.066	0.092	0.017	0.029
886	594	M2/M1 Mac ratio	Immune cell fraction	NA	NA	12.737	0.531	Greater than	Greater than	6.733	0.284	Greater than	Greater than	0.645	0.053	0.074	0.02	0.581	0.806	0.042	0.081	0.066	0.092	0.017	0.029
887	1088	Immune act. cell fraction	M2 Mac fraction	NA	NA	0.416	0.018	Greater than	Greater than	0.318	0.001	Greater than	Greater than	0.645	0.053	0.074	0.02	0.581	0.806	0.042	0.081	0.066	0.092	0.017	0.029
888	2060	Exhausted Th fraction	Tcyt in LNs	NA	cells/mm^3	0.01	6849.959	Greater than	Less than	0.005	11335.193	Greater than	Less than	0.645	0.107	0.147	0.04	0.597	0.758	0.09	0.145	0.136	0.173	0.037	0.055
889	1970	Immune cell fraction	Cancer clones evenness	NA	NA	0.408	0.142	Greater than	Less than	0.284	0.995	Greater than	Less than	0.645	0.053	0.074	0.02	0.581	0.806	0.042	0.081	0.066	0.092	0.017	0.031
890	2715	Th/Tcyt in central comp.	Th+Tcyt	NA	NA	0.092	53954044.799	Less than	Greater than	0.18	53954044.799	Less than	Greater than	0.644	0.077	0.107	0.029	0.6	0.8	0.066	0.116	0.099	0.132	0.026	0.04
891	41	Tregs in central comp.	Immune cell fraction	cells/ml	NA	804.418	0.408	Less than	Greater than	804.418	0.284	Less than	Greater than	0.643	0.268	0.371	0.103	0.618	0.726	0.246	0.34	0.357	0.419	0.096	0.125
892	2085	Tregs in central comp.	Treg	cells/ml	cells/ml	804.418	25267418.106	Less than	Greater than	804.418	153192.056	Less than	Greater than	0.643	0.048	0.066	0.018	0.571	0.821	0.037	0.07	0.059	0.085	0.015	0.028
893	2088	Tregs in central comp.	TGFb	cells/ml	nM	804.418	0.232	Less than	Greater than	804.418	0.02	Less than	Greater than	0.643	0.048	0.066	0.018	0.571	0.821	0.037	0.075	0.059	0.085	0.015	0.028
894	106	Tregs in central comp.	Immune act. cell fraction	cells/ml	NA	804.418	0.513	Less than	Greater than	804.418	0.22	Less than	Greater than	0.643	0.048	0.066	0.018	0.571	0.821	0.037	0.075	0.059	0.085	0.015	0.028
895	938	Th in central comp.	Immune cell fraction	cells/ml	NA	3528.075	0.531	Less than	Greater than	3528.075	0.284	Less than	Greater than	0.643	0.096	0.132	0.037	0.607	0.768	0.085	0.129	0.125	0.158	0.033	0.05
896	2476	Tcyt in central comp.	Cancer clone diversity	cells/ml	NA	16778.868	0.222	Greater than	Less than	9491.727	1.553	Greater than	Less than	0.643	0.048	0.066	0.018	0.571	0.821	0.037	0.075	0.059	0.085	0.015	0.028
897	1419	Tcyt in central comp.	Th/Tcyt in LNs	cells/ml	NA	24066.009	0.107	Greater than	Less than	9491.727	0.213	Greater than	Less than	0.643	0.048	0.066	0.018	0.571	0.821	0.037	0.075	0.059	0.085	0.015	0.028
898	2985	Th/T cells in central comp.	PDL1 in tumor	NA	molecule/micrometer^2	0.16	495.06	Less than	Greater than	0.16	281.275	Less than	Greater than	0.643	0.072	0.099	0.028	0.595	0.786	0.061	0.105	0.092	0.121	0.024	0.039
899	3197	Exhausted Th	immature APC	cells/ml	cells/ml	3513269.194	1417.546	Greater than	Greater than	5085.904	1417.546	Greater than	Greater than	0.643	0.048	0.066	0.018	0.571	0.821	0.037	0.075	0.059	0.085	0.015	0.028
900	4119	Exhausted Th	Tcyt in LNs	cells/ml	cells/mm^3	3513269.194	6849.959	Greater than	Less than	3513269.194	11335.193	Greater than	Less than	0.643	0.048	0.066	0.018	0.571	0.821	0.037	0.07	0.059	0.085	0.015	0.028
901	1756	Carrying capacity	Tcyt	NA	cells/ml	3507145888.495	22728101.511	Greater than	Greater than	1413416991.854	22728101.511	Greater than	Greater than	0.643	0.048	0.066	0.018	0.571	0.786	0.037	0.075	0.059	0.081	0.015	0.028
902	928	CCL2	M2/M1 Mac ratio	nM	NA	0.178	12.737	Less than	Greater than	0.335	6.733	Less than	Greater than	0.643	0.119	0.165	0.046	0.6	0.757	0.103	0.164	0.154	0.195	0.04	0.061
903	683	TIL fraction	Th/T cells in LNs	NA	NA	0.394	0.06	Greater than	Less than	0.272	0.179	Greater than	Less than	0.643	0.096	0.132	0.037	0.589	0.75	0.085	0.129	0.121	0.154	0.033	0.05
904	1917	Th fraction	IL2	NA	nM	0.114	0.542	Greater than	Less than	0.057	0.542	Greater than	Less than	0.643	0.119	0.165	0.046	0.6	0.743	0.103	0.158	0.154	0.191	0.04	0.061
905	166	immature APC	Tregs in LNs	cells/ml	cells/mm^3	1417.546	306.283	Greater than	Less than	799.376	306.283	Greater than	Less than	0.642	0.186	0.257	0.072	0.615	0.734	0.169	0.241	0.246	0.294	0.064	0.09
906	1304	M2/M1 Mac ratio	Immune act. cells	NA	cells/ml	12.737	73556458.18	Greater than	Greater than	6.733	73556458.18	Greater than	Greater than	0.642	0.114	0.158	0.044	0.597	0.746	0.097	0.158	0.147	0.184	0.039	0.059
907	1006	Tregs in central comp.	Angiogenic factor	cells/ml	pg/ml	804.418	816.007	Less than	Less than	804.418	877.728	Less than	Less than	0.642	0.09	0.125	0.035	0.604	0.774	0.079	0.129	0.118	0.151	0.029	0.048
908	2083	Tregs in central comp.	Exhausted Th	cells/ml	cells/ml	804.418	3513269.194	Less than	Greater than	804.418	5085.904	Less than	Greater than	0.641	0.066	0.092	0.026	0.59	0.795	0.055	0.099	0.085	0.114	0.022	0.037
909	2233	Th in central comp.	Tcyt diversity in central comp.	cells/ml	NA	3528.075	1.57	Less than	Less than	6981.979	1.817	Less than	Less than	0.641	0.066	0.092	0.026	0.59	0.795	0.055	0.099	0.085	0.114	0.022	0.037
910	2234	Th in central comp.	Tcyt evenness in central comp.	cells/ml	NA	3528.075	0.755	Less than	Less than	6981.979	0.874	Less than	Less than	0.641	0.066	0.092	0.026	0.59	0.795	0.055	0.099	0.085	0.114	0.022	0.037
911	2522	Tcyt diversity in central comp.	Tcyt in LNs	NA	cells/mm^3	1.57	11335.193	Less than	Less than	1.817	11335.193	Less than	Less than	0.641	0.066	0.092	0.026	0.59	0.795	0.055	0.099	0.085	0.114	0.022	0.037
912	2525	Tcyt evenness in central comp.	Tcyt in LNs	NA	cells/mm^3	0.755	11335.193	Less than	Less than	0.874	11335.193	Less than	Less than	0.641	0.066	0.092	0.026	0.59	0.795	0.055	0.099	0.085	0.114	0.022	0.035
913	480	TIL fraction	Tcyt diversity in LNs	NA	NA	0.272	1.481	Greater than	Less than	0.272	1.912	Greater than	Less than	0.641	0.066	0.092	0.026	0.59	0.795	0.055	0.094	0.085	0.114	0.022	0.037
914	481	TIL fraction	Tcyt evenness in LNs	NA	NA	0.272	0.712	Greater than	Less than	0.272	0.919	Greater than	Less than	0.641	0.066	0.092	0.026	0.59	0.795	0.055	0.099	0.085	0.114	0.022	0.037
915	1654	Mac fraction	Tcyt+Th cell fraction	NA	NA	0.019	0.234	Greater than	Greater than	0.001	0.162	Greater than	Greater than	0.641	0.066	0.092	0.026	0.59	0.795	0.055	0.099	0.085	0.114	0.022	0.037
916	1757	Tcyt in central comp.	Th/T cells in central comp.	cells/ml	NA	16778.868	0.056	Greater than	Less than	9491.727	0.16	Greater than	Less than	0.641	0.108	0.151	0.042	0.594	0.75	0.097	0.147	0.14	0.176	0.039	0.057
917	689	Tregs in central comp.	M1/(M1+M2) Mac	cells/ml	NA	804.418	0.12	Less than	Less than	1557.922	0.12	Less than	Less than	0.64	0.296	0.412	0.116	0.617	0.72	0.274	0.368	0.397	0.463	0.108	0.14
918	690	Tregs in central comp.	M2/(M1+M2) Mac	cells/ml	NA	804.418	0.88	Less than	Greater than	1557.922	0.88	Less than	Greater than	0.64	0.296	0.412	0.116	0.617	0.714	0.274	0.368	0.397	0.46	0.107	0.14
919	1406	Carrying capacity	TIL fraction	NA	NA	3507145888.495	0.394	Greater than	Greater than	1413416991.854	0.272	Greater than	Greater than	0.64	0.042	0.059	0.017	0.56	0.84	0.031	0.07	0.051	0.077	0.013	0.026
920	1833	Carrying capacity	Immune act. cells	NA	cells/ml	3507145888.495	73556458.18	Greater than	Greater than	366552543.534	73556458.18	Greater than	Greater than	0.64	0.042	0.059	0.017	0.56	0.84	0.031	0.07	0.051	0.077	0.013	0.026
921	1627	Carrying capacity	Immune cell fraction	NA	NA	3507145888.495	0.408	Greater than	Greater than	1413416991.854	0.284	Greater than	Greater than	0.64	0.042	0.059	0.017	0.56	0.84	0.031	0.064	0.051	0.077	0.015	0.026
922	1185	M2/M1 Mac ratio	Neo-Ag specific T cell clones	NA	NA	3.732	2883.457	Greater than	Greater than	6.733	1401.146	Greater than	Greater than	0.64	0.042	0.059	0.017	0.56	0.84	0.031	0.064	0.051	0.077	0.013	0.026
923	845	M1/(M1+M2) Mac	Tcyt diversity in LNs	NA	NA	0.12	1.481	Less than	Less than	0.12	1.912	Less than	Less than	0.64	0.042	0.059	0.017	0.56	0.84	0.037	0.07	0.051	0.077	0.013	0.026
924	846	M1/(M1+M2) Mac	Tcyt evenness in LNs	NA	NA	0.12	0.712	Less than	Less than	0.12	0.919	Less than	Less than	0.64	0.042	0.059	0.017	0.56	0.84	0.031	0.07	0.051	0.077	0.013	0.026
925	847	M2/(M1+M2) Mac	Tcyt diversity in LNs	NA	NA	0.88	1.481	Greater than	Less than	0.88	1.912	Greater than	Less than	0.64	0.042	0.059	0.017	0.6	0.84	0.031	0.064	0.055	0.077	0.013	0.026
926	848	M2/(M1+M2) Mac	Tcyt evenness in LNs	NA	NA	0.88	0.712	Greater than	Less than	0.88	0.919	Greater than	Less than	0.64	0.042	0.059	0.017	0.56	0.84	0.031	0.07	0.051	0.077	0.013	0.026
927	764	mAPC fraction	Th/Tcyt in LNs	NA	NA	0	0.107	Less than	Less than	0	0.213	Less than	Less than	0.64	0.042	0.059	0.017	0.56	0.8	0.031	0.064	0.051	0.074	0.015	0.026
928	2574	Tcyt diversity in central comp.	Treg/Tcyt	NA	NA	1.57	0.506	Less than	Less than	1.817	2.936	Less than	Less than	0.639	0.061	0.085	0.024	0.583	0.806	0.05	0.094	0.077	0.107	0.02	0.035
929	491	Tcyt diversity in central comp.	(Th+Tcyt)/T cells in LNs	NA	NA	1.57	0.956	Less than	Greater than	2.065	0.956	Less than	Greater than	0.639	0.061	0.085	0.024	0.583	0.778	0.05	0.094	0.077	0.103	0.02	0.035
930	492	Tcyt diversity in central comp.	Treg/T cells in LNs	NA	NA	1.57	0.044	Less than	Less than	2.065	0.044	Less than	Less than	0.639	0.061	0.085	0.024	0.583	0.778	0.05	0.088	0.077	0.103	0.02	0.035
931	2610	Tcyt evenness in central comp.	Treg/Tcyt	NA	NA	0.755	0.506	Less than	Less than	0.874	2.936	Less than	Less than	0.639	0.061	0.085	0.024	0.583	0.778	0.05	0.088	0.077	0.103	0.02	0.035
932	493	Tcyt evenness in central comp.	(Th+Tcyt)/T cells in LNs	NA	NA	0.755	0.956	Less than	Greater than	0.993	0.956	Less than	Greater than	0.639	0.061	0.085	0.024	0.583	0.778	0.05	0.088	0.077	0.103	0.02	0.035
933	494	Tcyt evenness in central comp.	Treg/T cells in LNs	NA	NA	0.755	0.044	Less than	Less than	0.993	0.044	Less than	Less than	0.639	0.061	0.085	0.024	0.583	0.778	0.05	0.088	0.077	0.103	0.02	0.035
934	1181	Exhausted Tcyt	Th+Tcyt in LNs	cells/ml	cells/mm^3	53643007.311	9100.42	Greater than	Less than	18574680.528	12362.334	Greater than	Less than	0.639	0.061	0.085	0.024	0.583	0.778	0.05	0.094	0.077	0.103	0.02	0.035
935	3220	immature APC	Neo-Ag specific T cell clones	cells/ml	NA	1417.546	2389.353	Greater than	Greater than	1417.546	907.043	Greater than	Greater than	0.639	0.061	0.085	0.024	0.583	0.778	0.05	0.088	0.077	0.103	0.02	0.035
936	1849	Tcyt/T cells	Tcyt diversity in LNs	NA	NA	0.409	1.481	Less than	Less than	0.409	1.912	Less than	Less than	0.639	0.061	0.085	0.024	0.583	0.806	0.05	0.094	0.077	0.107	0.02	0.035
937	1850	Tcyt/T cells	Tcyt evenness in LNs	NA	NA	0.409	0.712	Less than	Less than	0.409	0.919	Less than	Less than	0.639	0.061	0.085	0.024	0.583	0.806	0.05	0.094	0.077	0.107	0.02	0.035
938	871	M2/M1 Mac ratio	Tcyt fraction	NA	NA	12.737	0.104	Greater than	Greater than	6.733	0.104	Greater than	Greater than	0.639	0.121	0.169	0.048	0.597	0.736	0.105	0.16	0.158	0.195	0.042	0.062
939	512	Th/Tcyt in central comp.	Immune act. cell fraction	NA	NA	0.18	0.416	Less than	Greater than	0.18	0.318	Less than	Greater than	0.639	0.14	0.195	0.055	0.602	0.747	0.123	0.189	0.184	0.228	0.05	0.072
940	131	Tregs in central comp.	mAPC fraction	cells/ml	NA	804.418	0	Less than	Less than	804.418	0	Less than	Less than	0.637	0.244	0.342	0.097	0.61	0.712	0.222	0.305	0.327	0.382	0.09	0.119
941	1963	Tregs in central comp.	Th/T cells	cells/ml	NA	804.418	0.286	Less than	Greater than	804.418	0.078	Less than	Greater than	0.636	0.074	0.103	0.029	0.591	0.773	0.062	0.107	0.096	0.125	0.026	0.04
942	488	Tregs in central comp.	Tcyt+Th cell fraction	cells/ml	NA	804.418	0.234	Less than	Greater than	804.418	0.162	Less than	Greater than	0.636	0.165	0.232	0.066	0.606	0.727	0.149	0.215	0.221	0.265	0.061	0.083
943	1774	Th in central comp.	Th+Tcyt in central comp.	cells/ml	NA	3528.075	23815.989	Less than	Greater than	3528.075	13085.973	Less than	Greater than	0.636	0.11	0.154	0.044	0.591	0.742	0.099	0.149	0.143	0.18	0.039	0.059
944	1162	Th in central comp.	M2/M1 Mac ratio	cells/ml	NA	3528.075	15.739	Less than	Greater than	6981.979	6.733	Less than	Greater than	0.636	0.055	0.077	0.022	0.576	0.788	0.044	0.083	0.07	0.096	0.018	0.031
945	2067	Tcyt in central comp.	T cells in LNs	cells/ml	cells/mm^3	16778.868	6097.462	Greater than	Less than	9491.727	9527.631	Greater than	Less than	0.636	0.037	0.051	0.015	0.591	0.818	0.031	0.059	0.048	0.066	0.011	0.022
946	387	Treg/Tcyt in central comp.	Tcyt/T cells	NA	NA	0.058	0.26	Less than	Less than	0.058	0.484	Less than	Less than	0.636	0.092	0.129	0.037	0.6	0.764	0.081	0.131	0.121	0.154	0.031	0.05
947	1827	Th+Tcyt in central comp.	IL2	NA	nM	23815.989	0.482	Greater than	Less than	13085.973	0.542	Greater than	Less than	0.636	0.074	0.103	0.029	0.591	0.773	0.062	0.107	0.096	0.125	0.026	0.04
948	267	(Th+Tcyt)/T cells in central comp.	neo-Ag diversity	NA	NA	0.963	1.705	Greater than	Less than	0.963	2.07	Greater than	Less than	0.636	0.055	0.077	0.022	0.576	0.788	0.044	0.083	0.07	0.096	0.018	0.033
949	268	(Th+Tcyt)/T cells in central comp.	neo-Ag evenness	NA	NA	0.963	0.82	Greater than	Less than	0.963	0.995	Greater than	Less than	0.636	0.055	0.077	0.022	0.576	0.788	0.044	0.083	0.07	0.096	0.018	0.031
950	156	(Th+Tcyt)/T cells in central comp.	Th/Tcyt in LNs	NA	NA	0.963	0.107	Greater than	Less than	0.963	0.213	Greater than	Less than	0.636	0.239	0.335	0.096	0.608	0.713	0.217	0.3	0.32	0.375	0.088	0.118
951	277	Treg/T cells in central comp.	neo-Ag diversity	NA	NA	0.037	1.705	Less than	Less than	0.037	2.07	Less than	Less than	0.636	0.055	0.077	0.022	0.576	0.788	0.044	0.083	0.07	0.096	0.018	0.031
952	278	Treg/T cells in central comp.	neo-Ag evenness	NA	NA	0.037	0.82	Less than	Less than	0.037	0.995	Less than	Less than	0.636	0.055	0.077	0.022	0.576	0.788	0.044	0.083	0.07	0.096	0.018	0.033
953	159	Treg/T cells in central comp.	Th/Tcyt in LNs	NA	NA	0.037	0.107	Less than	Less than	0.037	0.213	Less than	Less than	0.636	0.239	0.335	0.096	0.608	0.713	0.217	0.305	0.32	0.375	0.088	0.116
954	1010	Tcyt diversity in central comp.	Treg/Tcyt in LNs	NA	NA	1.57	0.08	Less than	Less than	2.065	0.08	Less than	Less than	0.636	0.074	0.103	0.029	0.591	0.773	0.062	0.107	0.096	0.125	0.026	0.042
955	1011	Tcyt evenness in central comp.	Treg/Tcyt in LNs	NA	NA	0.755	0.08	Less than	Less than	0.993	0.08	Less than	Less than	0.636	0.074	0.103	0.029	0.591	0.773	0.062	0.107	0.096	0.125	0.026	0.04
956	2258	immature APC	Exhausted Th fraction	cells/ml	NA	1417.546	0.01	Greater than	Greater than	799.376	0.005	Greater than	Greater than	0.636	0.074	0.103	0.029	0.591	0.773	0.062	0.107	0.096	0.125	0.026	0.042
957	2997	Th/Tcyt	Treg/T cells	NA	NA	1.282	0.169	Greater than	Less than	0.651	0.248	Greater than	Less than	0.636	0.055	0.077	0.022	0.576	0.788	0.044	0.083	0.07	0.096	0.018	0.031
958	2282	Mac	Exhausted Th fraction	cells/ml	NA	6665902.528	0.01	Greater than	Greater than	272387.046	0.005	Greater than	Greater than	0.636	0.037	0.051	0.015	0.545	0.818	0.026	0.059	0.044	0.066	0.013	0.022
959	1396	M2/M1 Mac ratio	T cells in LNs	NA	cells/mm^3	15.739	6097.462	Greater than	Less than	6.733	26678.479	Greater than	Less than	0.636	0.037	0.051	0.015	0.591	0.818	0.026	0.059	0.048	0.066	0.011	0.022
960	595	M1/(M1+M2) Mac	Immune act. cell fraction	NA	NA	0.12	0.416	Less than	Greater than	0.12	0.22	Less than	Greater than	0.636	0.11	0.154	0.044	0.591	0.742	0.094	0.149	0.143	0.18	0.039	0.059
961	596	M2/(M1+M2) Mac	Immune act. cell fraction	NA	NA	0.88	0.416	Greater than	Greater than	0.88	0.22	Greater than	Greater than	0.636	0.11	0.154	0.044	0.591	0.758	0.094	0.154	0.143	0.184	0.039	0.059
962	1089	Immune act. cell fraction	Mac fraction	NA	NA	0.416	0.019	Greater than	Greater than	0.318	0.001	Greater than	Greater than	0.636	0.055	0.077	0.022	0.576	0.788	0.044	0.083	0.07	0.096	0.018	0.033
963	2768	Mac fraction	Tcyt diversity	NA	NA	0.019	1.634	Greater than	Less than	0.001	1.776	Greater than	Less than	0.636	0.037	0.051	0.015	0.545	0.818	0.031	0.059	0.044	0.066	0.011	0.024
964	2769	Mac fraction	Tcyt evenness	NA	NA	0.019	0.786	Greater than	Less than	0.001	0.854	Greater than	Less than	0.636	0.037	0.051	0.015	0.545	0.818	0.026	0.059	0.044	0.066	0.013	0.024
965	1145	Tcyt fraction	Tcyt diversity in LNs	NA	NA	0.149	1.481	Greater than	Less than	0.104	1.912	Greater than	Less than	0.636	0.037	0.051	0.015	0.545	0.818	0.031	0.064	0.044	0.066	0.011	0.024
966	1146	Tcyt fraction	Tcyt evenness in LNs	NA	NA	0.149	0.712	Greater than	Less than	0.104	0.919	Greater than	Less than	0.636	0.037	0.051	0.015	0.591	0.818	0.031	0.059	0.048	0.066	0.011	0.022
967	208	(Th+Tcyt)/T cells in LNs	Th/T cells in LNs	NA	NA	0.956	0.06	Greater than	Less than	0.956	0.179	Greater than	Less than	0.635	0.16	0.224	0.064	0.604	0.729	0.143	0.21	0.213	0.257	0.057	0.083
968	209	Th/T cells in LNs	Treg/T cells in LNs	NA	NA	0.06	0.044	Less than	Less than	0.179	0.044	Less than	Less than	0.635	0.16	0.224	0.064	0.604	0.729	0.143	0.21	0.213	0.257	0.057	0.081
969	73	Tcyt/T cells	Tregs in LNs	NA	cells/mm^3	0.26	306.283	Less than	Less than	0.484	306.283	Less than	Less than	0.635	0.123	0.173	0.05	0.595	0.743	0.107	0.167	0.162	0.202	0.044	0.066
970	742	Th/T cells in central comp.	Immune cell fraction	NA	NA	0.056	0.408	Less than	Greater than	0.16	0.284	Less than	Greater than	0.635	0.105	0.147	0.042	0.587	0.762	0.094	0.149	0.136	0.176	0.039	0.055
971	1683	Immune act. cells	T cells in LNs	cells/ml	cells/mm^3	73556458.18	6097.462	Greater than	Less than	73556458.18	12957.801	Greater than	Less than	0.635	0.105	0.147	0.042	0.587	0.746	0.088	0.143	0.136	0.173	0.037	0.057
972	652	Treg/Tcyt in central comp.	immature APC	NA	cells/ml	0.058	1417.546	Less than	Greater than	0.058	799.376	Less than	Greater than	0.635	0.173	0.243	0.07	0.606	0.721	0.156	0.222	0.232	0.276	0.064	0.088
973	2087	Tregs in central comp.	Th	cells/ml	cells/ml	804.418	40421314.6	Less than	Greater than	804.418	154970.286	Less than	Greater than	0.634	0.068	0.096	0.028	0.585	0.756	0.057	0.096	0.088	0.114	0.024	0.039
974	2089	Tregs in central comp.	IFNg	cells/ml	nM	804.418	0.003	Less than	Greater than	804.418	0	Less than	Greater than	0.634	0.068	0.096	0.028	0.585	0.78	0.057	0.101	0.088	0.118	0.024	0.04
975	449	(Th+Tcyt)/T cells in central comp.	Cancer clones evenness	NA	NA	0.963	0.142	Greater than	Less than	0.963	0.995	Greater than	Less than	0.634	0.068	0.096	0.028	0.585	0.78	0.057	0.101	0.088	0.118	0.024	0.039
976	453	Treg/T cells in central comp.	Cancer clones evenness	NA	NA	0.037	0.142	Less than	Less than	0.037	0.995	Less than	Less than	0.634	0.068	0.096	0.028	0.585	0.78	0.057	0.096	0.088	0.118	0.024	0.039
977	2520	Tcyt diversity in central comp.	(Th+Tcyt)/T cells	NA	NA	1.57	0.585	Less than	Less than	1.817	0.663	Less than	Less than	0.634	0.068	0.096	0.028	0.585	0.78	0.057	0.101	0.088	0.118	0.024	0.039
978	2523	Tcyt evenness in central comp.	(Th+Tcyt)/T cells	NA	NA	0.755	0.585	Less than	Less than	0.874	0.663	Less than	Less than	0.634	0.068	0.096	0.028	0.585	0.78	0.057	0.101	0.088	0.118	0.024	0.04
979	1210	Th/Tcyt in central comp.	Tcyt fraction	NA	NA	0.18	0.194	Less than	Greater than	0.18	0.104	Less than	Greater than	0.633	0.05	0.07	0.02	0.567	0.833	0.039	0.083	0.062	0.092	0.017	0.029
980	1178	Tcyt diversity in central comp.	Exhausted Tcyt	NA	cells/ml	1.57	36108843.92	Less than	Greater than	1.941	18574680.528	Less than	Greater than	0.633	0.05	0.07	0.02	0.567	0.8	0.039	0.077	0.062	0.088	0.017	0.029
981	1179	Tcyt evenness in central comp.	Exhausted Tcyt	NA	cells/ml	0.755	36108843.92	Less than	Greater than	0.933	18574680.528	Less than	Greater than	0.633	0.05	0.07	0.02	0.567	0.8	0.039	0.077	0.062	0.088	0.017	0.029
982	3533	Exhausted Th	IL10	cells/ml	nM	3513269.194	0.002	Greater than	Greater than	5085.904	0.002	Greater than	Greater than	0.633	0.05	0.07	0.02	0.567	0.8	0.039	0.077	0.062	0.088	0.017	0.031
983	3850	Exhausted Th	Mac	cells/ml	cells/ml	3513269.194	3469144.787	Greater than	Greater than	5085.904	3469144.787	Greater than	Greater than	0.633	0.05	0.07	0.02	0.567	0.8	0.039	0.077	0.062	0.088	0.017	0.029
984	2200	M2 Mac fraction	Tcyt diversity in LNs	NA	NA	0.018	1.625	Greater than	Less than	0.001	1.912	Greater than	Less than	0.633	0.05	0.07	0.02	0.567	0.8	0.039	0.077	0.062	0.088	0.017	0.029
985	2201	M2 Mac fraction	Tcyt evenness in LNs	NA	NA	0.018	0.781	Greater than	Less than	0.001	0.919	Greater than	Less than	0.633	0.05	0.07	0.02	0.567	0.8	0.039	0.077	0.062	0.088	0.017	0.029
986	2204	Treg fraction	Tcyt diversity in LNs	NA	NA	0.042	1.481	Greater than	Less than	0.001	1.912	Greater than	Less than	0.633	0.05	0.07	0.02	0.567	0.8	0.039	0.077	0.062	0.088	0.017	0.029
987	2205	Treg fraction	Tcyt evenness in LNs	NA	NA	0.042	0.712	Greater than	Less than	0.001	0.919	Greater than	Less than	0.633	0.05	0.07	0.02	0.567	0.8	0.039	0.077	0.062	0.088	0.017	0.029
988	715	mAPC fraction	Tcyt diversity in LNs	NA	NA	0	1.481	Less than	Less than	0	1.912	Less than	Less than	0.633	0.05	0.07	0.02	0.567	0.8	0.039	0.077	0.062	0.088	0.017	0.029
989	716	mAPC fraction	Tcyt evenness in LNs	NA	NA	0	0.712	Less than	Less than	0	0.919	Less than	Less than	0.633	0.05	0.07	0.02	0.567	0.8	0.039	0.077	0.062	0.088	0.017	0.029
990	484	Immune cell fraction	Tcyt diversity in LNs	NA	NA	0.408	1.481	Greater than	Less than	0.284	1.912	Greater than	Less than	0.633	0.05	0.07	0.02	0.567	0.8	0.039	0.077	0.062	0.088	0.017	0.029
991	485	Immune cell fraction	Tcyt evenness in LNs	NA	NA	0.408	0.712	Greater than	Less than	0.284	0.919	Greater than	Less than	0.633	0.05	0.07	0.02	0.567	0.8	0.039	0.077	0.062	0.088	0.017	0.029
992	146	Tcyt diversity	Tregs in LNs	NA	cells/mm^3	1.492	306.283	Less than	Less than	2.061	306.283	Less than	Less than	0.633	0.05	0.07	0.02	0.567	0.8	0.044	0.077	0.062	0.088	0.017	0.029
993	147	Tcyt evenness	Tregs in LNs	NA	cells/mm^3	0.717	306.283	Less than	Less than	0.991	306.283	Less than	Less than	0.633	0.05	0.07	0.02	0.567	0.8	0.039	0.077	0.062	0.088	0.017	0.029
994	148	neo-Ag diversity	Tregs in LNs	NA	cells/mm^3	1.705	306.283	Less than	Less than	2.07	306.283	Less than	Less than	0.633	0.05	0.07	0.02	0.567	0.8	0.039	0.077	0.062	0.088	0.017	0.029
995	149	neo-Ag evenness	Tregs in LNs	NA	cells/mm^3	0.82	306.283	Less than	Less than	0.995	306.283	Less than	Less than	0.633	0.05	0.07	0.02	0.567	0.8	0.039	0.077	0.062	0.088	0.017	0.029
996	204	(Th+Tcyt)/T cells in central comp.	IL2	NA	nM	0.963	0.482	Greater than	Less than	0.963	0.542	Greater than	Less than	0.632	0.25	0.353	0.103	0.605	0.704	0.228	0.316	0.338	0.393	0.096	0.123
997	206	Treg/T cells in central comp.	IL2	NA	nM	0.037	0.482	Less than	Less than	0.037	0.542	Less than	Less than	0.632	0.25	0.353	0.103	0.605	0.711	0.228	0.316	0.338	0.397	0.096	0.125
998	2166	Tcyt diversity in central comp.	Tcyt diversity in LNs	NA	NA	1.57	1.481	Less than	Less than	2.065	1.912	Less than	Less than	0.632	0.062	0.088	0.026	0.579	0.789	0.051	0.096	0.081	0.11	0.022	0.037
999	2167	Tcyt diversity in central comp.	Tcyt evenness in LNs	NA	NA	1.57	0.712	Less than	Less than	2.065	0.919	Less than	Less than	0.632	0.062	0.088	0.026	0.579	0.789	0.051	0.096	0.081	0.11	0.022	0.037
1000	2168	Tcyt evenness in central comp.	Tcyt diversity in LNs	NA	NA	0.755	1.481	Less than	Less than	0.993	1.912	Less than	Less than	0.632	0.062	0.088	0.026	0.579	0.789	0.051	0.096	0.081	0.11	0.022	0.037
1001	2169	Tcyt evenness in central comp.	Tcyt evenness in LNs	NA	NA	0.755	0.712	Less than	Less than	0.993	0.919	Less than	Less than	0.632	0.062	0.088	0.026	0.579	0.763	0.051	0.09	0.081	0.107	0.022	0.037
1002	461	Exhausted Tcyt	Tcyt diversity in LNs	cells/ml	NA	18574680.528	1.481	Greater than	Less than	18574680.528	1.912	Greater than	Less than	0.632	0.062	0.088	0.026	0.579	0.789	0.051	0.096	0.081	0.11	0.022	0.037
1003	462	Exhausted Tcyt	Tcyt evenness in LNs	cells/ml	NA	18574680.528	0.712	Greater than	Less than	18574680.528	0.919	Greater than	Less than	0.632	0.062	0.088	0.026	0.579	0.763	0.051	0.09	0.081	0.107	0.022	0.037
1004	1747	mAPC	Tcyt diversity in LNs	cells/ml	NA	229.292	1.481	Greater than	Less than	229.292	1.912	Greater than	Less than	0.632	0.062	0.088	0.026	0.579	0.789	0.051	0.096	0.081	0.11	0.022	0.037
1005	1748	mAPC	Tcyt evenness in LNs	cells/ml	NA	229.292	0.712	Greater than	Less than	229.292	0.919	Greater than	Less than	0.632	0.062	0.088	0.026	0.579	0.789	0.051	0.096	0.081	0.11	0.022	0.037
1006	3185	Treg/Tcyt	Th/Tcyt	NA	NA	0.992	1.282	Less than	Greater than	2.936	0.651	Less than	Greater than	0.632	0.062	0.088	0.026	0.579	0.763	0.051	0.09	0.081	0.107	0.022	0.037
1007	2464	T cells	Th/T cells in LNs	cells/ml	NA	98786424.925	0.06	Greater than	Less than	98786424.925	0.179	Greater than	Less than	0.632	0.062	0.088	0.026	0.579	0.789	0.051	0.096	0.081	0.11	0.022	0.037
1008	1399	Immune act. cell fraction	Cancer clones evenness	NA	NA	0.318	0.142	Greater than	Less than	0.318	0.995	Greater than	Less than	0.632	0.062	0.088	0.026	0.579	0.789	0.051	0.096	0.081	0.11	0.022	0.037
1009	486	Tcyt in LNs	(Th+Tcyt)/T cells in LNs	cells/mm^3	NA	4607.343	0.956	Less than	Greater than	13577.81	0.956	Less than	Greater than	0.631	0.107	0.151	0.044	0.585	0.754	0.09	0.151	0.14	0.18	0.039	0.059
1010	487	Tcyt in LNs	Treg/T cells in LNs	cells/mm^3	NA	4607.343	0.044	Less than	Less than	13577.81	0.044	Less than	Less than	0.631	0.107	0.151	0.044	0.585	0.738	0.09	0.145	0.14	0.176	0.039	0.059
1011	3784	Exhausted Th	Th in LNs	cells/ml	cells/mm^3	3513269.194	2627.076	Greater than	Less than	5085.904	1315.967	Greater than	Less than	0.63	0.075	0.107	0.031	0.587	0.761	0.064	0.108	0.099	0.129	0.028	0.042
1012	2187	Th/Tcyt	Tcyt diversity in LNs	NA	NA	1.282	1.912	Greater than	Less than	0.02	1.912	Greater than	Less than	0.63	0.075	0.107	0.031	0.587	0.783	0.064	0.114	0.099	0.132	0.028	0.042
1013	2188	Th/Tcyt	Tcyt evenness in LNs	NA	NA	1.282	0.919	Greater than	Less than	0.02	0.919	Greater than	Less than	0.63	0.075	0.107	0.031	0.587	0.761	0.064	0.108	0.099	0.129	0.028	0.044
1014	627	Treg/Tcyt in central comp.	Tcyt diversity in central comp.	NA	NA	0.058	1.693	Less than	Less than	0.058	2.065	Less than	Less than	0.63	0.119	0.169	0.05	0.589	0.74	0.103	0.164	0.158	0.199	0.044	0.064
1015	628	Treg/Tcyt in central comp.	Tcyt evenness in central comp.	NA	NA	0.058	0.814	Less than	Less than	0.058	0.993	Less than	Less than	0.63	0.119	0.169	0.05	0.589	0.74	0.103	0.164	0.158	0.199	0.044	0.064
1016	2094	Tregs in central comp.	Th+Tcyt	cells/ml	NA	804.418	53954044.799	Less than	Greater than	804.418	2384258.065	Less than	Greater than	0.63	0.176	0.25	0.074	0.593	0.713	0.154	0.226	0.235	0.283	0.068	0.092
1017	2804	Carrying capacity	Immune supp./act. cells	NA	NA	3507145888.495	0.219	Greater than	Less than	366552543.534	0.219	Greater than	Less than	0.63	0.044	0.062	0.018	0.556	0.815	0.033	0.072	0.055	0.081	0.015	0.028
1018	3024	M2 Mac	Th+Tcyt	cells/ml	NA	6230117.994	53954044.799	Greater than	Greater than	130990.871	53954044.799	Greater than	Greater than	0.63	0.044	0.062	0.018	0.556	0.815	0.033	0.072	0.055	0.081	0.015	0.028
1019	3029	IL10	Th+Tcyt	nM	NA	0.005	53954044.799	Greater than	Greater than	0	53954044.799	Greater than	Greater than	0.63	0.044	0.062	0.018	0.556	0.815	0.033	0.072	0.055	0.081	0.015	0.028
1020	2894	T cells	Cancer clone diversity	cells/ml	NA	98786424.925	0.222	Greater than	Less than	98786424.925	1.553	Greater than	Less than	0.63	0.044	0.062	0.018	0.556	0.815	0.033	0.072	0.055	0.081	0.015	0.028
1021	2192	T cells	Tcyt diversity in LNs	cells/ml	NA	98786424.925	1.481	Greater than	Less than	3987777.08	1.912	Greater than	Less than	0.63	0.044	0.062	0.018	0.556	0.815	0.033	0.072	0.055	0.081	0.015	0.028
1022	2193	T cells	Tcyt evenness in LNs	cells/ml	NA	98786424.925	0.712	Greater than	Less than	3987777.08	0.919	Greater than	Less than	0.63	0.044	0.062	0.018	0.556	0.778	0.033	0.066	0.055	0.077	0.015	0.028
1023	622	Immune cell fraction	Th/Tcyt in LNs	NA	NA	0.531	0.107	Greater than	Less than	0.284	0.213	Greater than	Less than	0.63	0.044	0.062	0.018	0.556	0.815	0.033	0.072	0.055	0.081	0.015	0.028
1024	2095	Tregs in central comp.	T cells	cells/ml	cells/ml	804.418	98786424.925	Less than	Greater than	804.418	3987777.08	Less than	Greater than	0.629	0.189	0.268	0.079	0.595	0.716	0.167	0.239	0.254	0.305	0.074	0.099
1025	1190	Th/Tcyt in central comp.	M2/M1 Mac ratio	NA	NA	0.092	12.737	Less than	Greater than	0.18	6.733	Less than	Greater than	0.629	0.101	0.143	0.042	0.597	0.742	0.09	0.14	0.136	0.169	0.039	0.055
1026	2046	M1 Mac	Tcyt diversity in LNs	cells/ml	NA	475672.464	1.481	Less than	Less than	475672.464	1.912	Less than	Less than	0.629	0.057	0.081	0.024	0.571	0.771	0.046	0.085	0.074	0.099	0.02	0.035
1027	2047	M1 Mac	Tcyt evenness in LNs	cells/ml	NA	475672.464	0.712	Less than	Less than	475672.464	0.919	Less than	Less than	0.629	0.057	0.081	0.024	0.571	0.8	0.046	0.09	0.074	0.103	0.02	0.035
1028	929	Tcyt	Tcyt diversity in LNs	cells/ml	NA	22728101.511	1.481	Greater than	Less than	22728101.511	1.912	Greater than	Less than	0.629	0.057	0.081	0.024	0.571	0.8	0.046	0.09	0.074	0.103	0.02	0.035
1029	930	Tcyt	Tcyt evenness in LNs	cells/ml	NA	22728101.511	0.712	Greater than	Less than	22728101.511	0.919	Greater than	Less than	0.629	0.057	0.081	0.024	0.571	0.8	0.046	0.09	0.074	0.103	0.02	0.035
1030	2678	Treg/Tcyt	Tcyt diversity	NA	NA	0.506	1.492	Less than	Less than	0.992	1.776	Less than	Less than	0.629	0.057	0.081	0.024	0.571	0.8	0.046	0.09	0.074	0.103	0.02	0.035
1031	2679	Treg/Tcyt	Tcyt evenness	NA	NA	0.506	0.717	Less than	Less than	0.992	0.854	Less than	Less than	0.629	0.057	0.081	0.024	0.571	0.8	0.046	0.085	0.074	0.103	0.02	0.035
1032	2057	Treg/Th	Tcyt diversity in LNs	NA	NA	3.174	1.481	Less than	Less than	6.266	1.912	Less than	Less than	0.629	0.057	0.081	0.024	0.571	0.771	0.046	0.09	0.074	0.099	0.02	0.035
1033	2058	Treg/Th	Tcyt evenness in LNs	NA	NA	3.174	0.712	Less than	Less than	6.266	0.919	Less than	Less than	0.629	0.057	0.081	0.024	0.571	0.8	0.046	0.085	0.074	0.103	0.02	0.035
1034	1986	Tcyt	Cancer clones evenness	cells/ml	NA	22728101.511	0.142	Greater than	Less than	22728101.511	0.995	Greater than	Less than	0.628	0.07	0.099	0.029	0.581	0.767	0.059	0.103	0.092	0.121	0.026	0.04
1035	2901	Th/T cells	Th+Tcyt in LNs	NA	cells/mm^3	0.217	5838.505	Greater than	Less than	0.217	12362.334	Greater than	Less than	0.628	0.07	0.099	0.029	0.581	0.767	0.059	0.103	0.092	0.121	0.026	0.04
1036	1676	Tcyt in central comp.	Th/T cells in LNs	cells/ml	NA	16778.868	0.06	Greater than	Less than	9491.727	0.179	Greater than	Less than	0.627	0.096	0.136	0.04	0.576	0.763	0.079	0.14	0.125	0.165	0.037	0.055
1037	265	(Th+Tcyt)/T cells in central comp.	Tcyt diversity	NA	NA	0.963	1.634	Greater than	Less than	0.963	2.061	Greater than	Less than	0.627	0.096	0.136	0.04	0.576	0.746	0.079	0.134	0.125	0.162	0.037	0.055
1038	266	(Th+Tcyt)/T cells in central comp.	Tcyt evenness	NA	NA	0.963	0.786	Greater than	Less than	0.963	0.991	Greater than	Less than	0.627	0.096	0.136	0.04	0.593	0.746	0.085	0.134	0.129	0.162	0.035	0.053
1039	275	Treg/T cells in central comp.	Tcyt diversity	NA	NA	0.037	1.634	Less than	Less than	0.037	2.061	Less than	Less than	0.627	0.096	0.136	0.04	0.593	0.746	0.085	0.134	0.129	0.162	0.037	0.053
1040	276	Treg/T cells in central comp.	Tcyt evenness	NA	NA	0.037	0.786	Less than	Less than	0.037	0.991	Less than	Less than	0.627	0.096	0.136	0.04	0.576	0.746	0.079	0.134	0.125	0.162	0.037	0.055
1041	2518	T cells in central comp.	Cancer clone diversity	cells/ml	NA	13420.695	0.222	Greater than	Less than	13420.695	1.553	Greater than	Less than	0.627	0.108	0.154	0.046	0.582	0.746	0.092	0.153	0.143	0.184	0.04	0.061
1042	697	Tcyt	M2/M1 Mac ratio	cells/ml	NA	22728101.511	12.737	Greater than	Greater than	22728101.511	6.733	Greater than	Greater than	0.627	0.134	0.191	0.057	0.59	0.723	0.118	0.178	0.18	0.221	0.051	0.074
1043	444	Tregs in central comp.	Th+Tcyt in central comp.	cells/ml	NA	804.418	23815.989	Less than	Greater than	804.418	13085.973	Less than	Greater than	0.625	0.103	0.147	0.044	0.578	0.75	0.086	0.147	0.136	0.176	0.039	0.059
1044	2098	Tregs in central comp.	Immune supp. cells	cells/ml	cells/ml	804.418	27503113.073	Less than	Greater than	804.418	776726.822	Less than	Greater than	0.625	0.051	0.074	0.022	0.562	0.781	0.04	0.079	0.066	0.092	0.018	0.033
1045	2640	Th/T cells in central comp.	Th+Tcyt	NA	NA	0.108	53954044.799	Less than	Greater than	0.16	53954044.799	Less than	Greater than	0.625	0.129	0.184	0.055	0.588	0.738	0.112	0.173	0.173	0.217	0.05	0.07
1046	2585	Tcyt diversity in central comp.	Mac fraction	NA	NA	1.693	0.019	Less than	Greater than	1.817	0.001	Less than	Greater than	0.625	0.039	0.055	0.017	0.542	0.833	0.028	0.061	0.048	0.074	0.013	0.026
1047	2621	Tcyt evenness in central comp.	Mac fraction	NA	NA	0.814	0.019	Less than	Greater than	0.874	0.001	Less than	Greater than	0.625	0.039	0.055	0.017	0.542	0.833	0.028	0.061	0.048	0.074	0.013	0.026
1048	1249	Exhausted Th	M1/(M1+M2) Mac	cells/ml	NA	3513269.194	0.12	Greater than	Less than	5085.904	0.12	Greater than	Less than	0.625	0.064	0.092	0.028	0.575	0.775	0.053	0.097	0.085	0.114	0.024	0.039
1049	1250	Exhausted Th	M2/(M1+M2) Mac	cells/ml	NA	3513269.194	0.88	Greater than	Greater than	5085.904	0.88	Greater than	Greater than	0.625	0.064	0.092	0.028	0.575	0.75	0.053	0.092	0.085	0.11	0.024	0.039
1050	3351	Carrying capacity	Treg/Tcyt	NA	NA	3507145888.495	0.506	Greater than	Less than	1413416991.854	0.992	Greater than	Less than	0.625	0.039	0.055	0.017	0.542	0.792	0.028	0.061	0.048	0.07	0.013	0.026
1051	163	Carrying capacity	Tregs in LNs	NA	cells/mm^3	3507145888.495	306.283	Greater than	Less than	366552543.534	306.283	Greater than	Less than	0.625	0.051	0.074	0.022	0.562	0.781	0.04	0.079	0.066	0.092	0.018	0.033
1052	2138	Angiogenic factor	Cancer clone diversity	pg/ml	NA	816.007	0.444	Less than	Less than	877.728	1.553	Less than	Less than	0.625	0.039	0.055	0.017	0.542	0.792	0.028	0.061	0.048	0.07	0.013	0.026
1053	1256	Angiogenic factor	Tcyt diversity in LNs	pg/ml	NA	877.728	1.481	Less than	Less than	877.728	1.912	Less than	Less than	0.625	0.051	0.074	0.022	0.562	0.781	0.04	0.079	0.066	0.092	0.018	0.031
1054	1257	Angiogenic factor	Tcyt evenness in LNs	pg/ml	NA	877.728	0.712	Less than	Less than	877.728	0.919	Less than	Less than	0.625	0.051	0.074	0.022	0.562	0.781	0.04	0.079	0.066	0.092	0.018	0.031
1055	1363	MDSC	Tcyt diversity in LNs	cells/ml	NA	882945.781	1.481	Less than	Less than	882945.781	1.912	Less than	Less than	0.625	0.064	0.092	0.028	0.575	0.775	0.053	0.097	0.085	0.114	0.024	0.039
1056	1364	MDSC	Tcyt evenness in LNs	cells/ml	NA	882945.781	0.712	Less than	Less than	882945.781	0.919	Less than	Less than	0.625	0.064	0.092	0.028	0.575	0.75	0.053	0.097	0.085	0.11	0.024	0.039
1057	1366	NO	Tcyt diversity in LNs	nM	NA	3.139	1.481	Less than	Less than	3.139	1.912	Less than	Less than	0.625	0.064	0.092	0.028	0.575	0.75	0.053	0.092	0.085	0.11	0.024	0.039
1058	1367	NO	Tcyt evenness in LNs	nM	NA	3.139	0.712	Less than	Less than	3.139	0.919	Less than	Less than	0.625	0.064	0.092	0.028	0.575	0.775	0.053	0.097	0.085	0.114	0.024	0.039
1059	1428	ArgI	Tcyt diversity in LNs	mU	NA	67.121	1.481	Less than	Less than	67.121	1.912	Less than	Less than	0.625	0.064	0.092	0.028	0.575	0.75	0.053	0.097	0.085	0.11	0.024	0.039
1060	1429	ArgI	Tcyt evenness in LNs	mU	NA	67.121	0.712	Less than	Less than	67.121	0.919	Less than	Less than	0.625	0.064	0.092	0.028	0.575	0.775	0.053	0.097	0.085	0.114	0.024	0.039
1061	1638	M2 Mac	Tcyt+Th cell fraction	cells/ml	NA	6230117.994	0.234	Greater than	Greater than	130990.871	0.162	Greater than	Greater than	0.625	0.039	0.055	0.017	0.542	0.833	0.028	0.061	0.048	0.074	0.013	0.026
1062	1639	IL10	Tcyt+Th cell fraction	nM	NA	0.005	0.234	Greater than	Greater than	0	0.162	Greater than	Greater than	0.625	0.039	0.055	0.017	0.542	0.792	0.033	0.061	0.048	0.07	0.013	0.024
1063	1998	Th/T cells	Tcyt diversity in LNs	NA	NA	0.078	1.481	Greater than	Less than	0.078	1.912	Greater than	Less than	0.625	0.051	0.074	0.022	0.562	0.781	0.04	0.079	0.066	0.092	0.018	0.031
1064	1999	Th/T cells	Tcyt evenness in LNs	NA	NA	0.078	0.712	Greater than	Less than	0.078	0.919	Greater than	Less than	0.625	0.051	0.074	0.022	0.562	0.781	0.04	0.079	0.066	0.092	0.018	0.033
1065	2662	Treg/T cells	Tcyt diversity	NA	NA	0.09	1.634	Less than	Less than	0.248	1.776	Less than	Less than	0.625	0.051	0.074	0.022	0.562	0.781	0.04	0.079	0.066	0.092	0.018	0.031
1066	2663	Treg/T cells	Tcyt evenness	NA	NA	0.09	0.786	Less than	Less than	0.248	0.854	Less than	Less than	0.625	0.051	0.074	0.022	0.562	0.781	0.04	0.079	0.066	0.092	0.018	0.033
1067	2983	Treg/T cells	neo-Ag diversity	NA	NA	0.09	1.705	Less than	Less than	0.248	1.948	Less than	Less than	0.625	0.039	0.055	0.017	0.542	0.833	0.033	0.061	0.048	0.074	0.013	0.026
1068	2984	Treg/T cells	neo-Ag evenness	NA	NA	0.09	0.82	Less than	Less than	0.248	0.937	Less than	Less than	0.625	0.039	0.055	0.017	0.583	0.792	0.033	0.061	0.051	0.07	0.013	0.026
1069	2002	Immune act. cells	Cancer clones evenness	cells/ml	NA	73556458.18	0.142	Greater than	Less than	73556458.18	0.995	Greater than	Less than	0.625	0.051	0.074	0.022	0.562	0.812	0.04	0.079	0.066	0.096	0.018	0.031
1070	597	Immune act. cell fraction	Tcyt diversity in LNs	NA	NA	0.318	1.481	Greater than	Less than	0.22	1.912	Greater than	Less than	0.625	0.051	0.074	0.022	0.562	0.781	0.04	0.079	0.066	0.092	0.018	0.031
1071	598	Immune act. cell fraction	Tcyt evenness in LNs	NA	NA	0.318	0.712	Greater than	Less than	0.22	0.919	Greater than	Less than	0.625	0.051	0.074	0.022	0.562	0.781	0.04	0.079	0.066	0.092	0.018	0.031
1072	2151	Th fraction	Tcyt diversity in LNs	NA	NA	0.057	1.481	Greater than	Less than	0.057	1.912	Greater than	Less than	0.625	0.039	0.055	0.017	0.542	0.833	0.028	0.066	0.048	0.074	0.013	0.024
1073	2152	Th fraction	Tcyt evenness in LNs	NA	NA	0.057	0.712	Greater than	Less than	0.057	0.919	Greater than	Less than	0.625	0.039	0.055	0.017	0.542	0.792	0.028	0.061	0.048	0.07	0.013	0.026
1074	1663	Tcyt+Th cell fraction	Cancer clone diversity	NA	NA	0.162	0.222	Greater than	Less than	0.162	1.553	Greater than	Less than	0.625	0.09	0.129	0.039	0.589	0.75	0.079	0.129	0.121	0.154	0.035	0.051
1075	2336	APC fraction	Tcyt diversity in LNs	NA	NA	0	1.481	Less than	Less than	0	1.912	Less than	Less than	0.625	0.064	0.092	0.028	0.575	0.775	0.053	0.097	0.085	0.114	0.024	0.039
1076	2337	APC fraction	Tcyt evenness in LNs	NA	NA	0	0.712	Less than	Less than	0	0.919	Less than	Less than	0.625	0.064	0.092	0.028	0.575	0.775	0.053	0.097	0.085	0.114	0.024	0.039
1077	2214	Tcyt diversity	Tcyt diversity in LNs	NA	NA	1.492	1.481	Less than	Less than	2.061	1.912	Less than	Less than	0.625	0.051	0.074	0.022	0.562	0.781	0.04	0.079	0.066	0.092	0.018	0.031
1078	2215	Tcyt diversity	Tcyt evenness in LNs	NA	NA	1.492	0.712	Less than	Less than	2.061	0.919	Less than	Less than	0.625	0.051	0.074	0.022	0.562	0.781	0.04	0.079	0.066	0.092	0.018	0.031
1079	2217	Tcyt evenness	Tcyt diversity in LNs	NA	NA	0.717	1.481	Less than	Less than	0.991	1.912	Less than	Less than	0.625	0.051	0.074	0.022	0.562	0.781	0.04	0.079	0.066	0.092	0.018	0.031
1080	2218	Tcyt evenness	Tcyt evenness in LNs	NA	NA	0.717	0.712	Less than	Less than	0.991	0.919	Less than	Less than	0.625	0.051	0.074	0.022	0.562	0.781	0.04	0.079	0.066	0.092	0.018	0.031
1081	495	Exhausted Tcyt	M1/(M1+M2) Mac	cells/ml	NA	36108843.92	0.12	Greater than	Less than	18574680.528	0.12	Greater than	Less than	0.624	0.162	0.232	0.07	0.594	0.713	0.145	0.211	0.221	0.265	0.064	0.086
1082	496	Exhausted Tcyt	M2/(M1+M2) Mac	cells/ml	NA	36108843.92	0.88	Greater than	Greater than	18574680.528	0.88	Greater than	Greater than	0.624	0.162	0.232	0.07	0.594	0.723	0.145	0.217	0.221	0.268	0.064	0.088
1083	192	Exhausted Th fraction	Tregs in LNs	NA	cells/mm^3	0.01	306.283	Greater than	Less than	0	306.283	Greater than	Less than	0.624	0.136	0.195	0.059	0.588	0.718	0.119	0.18	0.184	0.224	0.053	0.074
1084	1401	Th/Tcyt in central comp.	Th+Tcyt in central comp.	NA	NA	0.092	23815.989	Less than	Greater than	0.18	13085.973	Less than	Greater than	0.622	0.059	0.085	0.026	0.568	0.757	0.048	0.086	0.077	0.103	0.022	0.037
1085	1009	Th/T cells in central comp.	mAPC fraction	NA	NA	0.108	0	Less than	Less than	0.16	0	Less than	Less than	0.622	0.059	0.085	0.026	0.568	0.784	0.048	0.092	0.077	0.107	0.022	0.037
1086	2481	Tcyt diversity in central comp.	Immune supp./act. cells	NA	NA	1.57	0.219	Less than	Less than	1.817	0.418	Less than	Less than	0.622	0.059	0.085	0.026	0.568	0.784	0.048	0.092	0.077	0.107	0.022	0.037
1087	2482	Tcyt evenness in central comp.	Immune supp./act. cells	NA	NA	0.755	0.219	Less than	Less than	0.874	0.418	Less than	Less than	0.622	0.059	0.085	0.026	0.568	0.784	0.048	0.092	0.077	0.107	0.022	0.037
1088	526	immature APC	(Th+Tcyt)/T cells in LNs	cells/ml	NA	1417.546	0.956	Greater than	Greater than	799.376	0.956	Greater than	Greater than	0.622	0.176	0.254	0.077	0.595	0.703	0.16	0.226	0.243	0.287	0.072	0.099
1089	527	immature APC	Treg/T cells in LNs	cells/ml	NA	1417.546	0.044	Greater than	Less than	799.376	0.044	Greater than	Less than	0.622	0.176	0.254	0.077	0.586	0.712	0.154	0.232	0.239	0.29	0.072	0.097
1090	3071	Th	Th/Tcyt	cells/ml	NA	40421314.6	1.282	Greater than	Greater than	154970.286	0.651	Greater than	Greater than	0.622	0.059	0.085	0.026	0.568	0.757	0.048	0.086	0.077	0.103	0.022	0.039
1091	3075	IFNg	Th/Tcyt	nM	NA	0.003	1.282	Greater than	Greater than	0	0.651	Greater than	Greater than	0.622	0.059	0.085	0.026	0.568	0.784	0.048	0.092	0.077	0.107	0.022	0.037
1092	3104	Th/Tcyt	neo-Ag diversity	NA	NA	1.282	1.948	Greater than	Less than	0.651	2.07	Greater than	Less than	0.622	0.059	0.085	0.026	0.568	0.784	0.048	0.092	0.077	0.107	0.022	0.037
1093	3105	Th/Tcyt	neo-Ag evenness	NA	NA	1.282	0.937	Greater than	Less than	0.651	0.995	Greater than	Less than	0.622	0.059	0.085	0.026	0.568	0.757	0.048	0.092	0.077	0.103	0.022	0.037
1094	2700	(Th+Tcyt)/T cells	Tcyt diversity	NA	NA	0.585	1.492	Less than	Less than	0.663	1.776	Less than	Less than	0.622	0.059	0.085	0.026	0.568	0.784	0.048	0.092	0.077	0.107	0.022	0.037
1095	2701	(Th+Tcyt)/T cells	Tcyt evenness	NA	NA	0.585	0.717	Less than	Less than	0.663	0.854	Less than	Less than	0.622	0.059	0.085	0.026	0.568	0.784	0.048	0.092	0.077	0.107	0.022	0.037
1096	2527	Immune supp./act. cells	Tcyt diversity	NA	NA	0.219	1.492	Less than	Less than	0.219	1.919	Less than	Less than	0.622	0.059	0.085	0.026	0.568	0.784	0.048	0.092	0.077	0.107	0.022	0.037
1097	2528	Immune supp./act. cells	Tcyt evenness	NA	NA	0.219	0.717	Less than	Less than	0.219	0.923	Less than	Less than	0.622	0.059	0.085	0.026	0.568	0.784	0.048	0.086	0.077	0.107	0.022	0.037
1098	2824	Immune supp./act. cells	M2 Mac fraction	NA	NA	0.219	0.018	Less than	Greater than	0.219	0.001	Less than	Greater than	0.621	0.105	0.151	0.046	0.576	0.742	0.088	0.149	0.14	0.18	0.04	0.061
1099	1508	Th+Tcyt in central comp.	Th/T cells in central comp.	NA	NA	23815.989	0.108	Greater than	Less than	13085.973	0.16	Greater than	Less than	0.621	0.092	0.132	0.04	0.586	0.741	0.081	0.131	0.125	0.158	0.037	0.053
1100	3611	Exhausted Th	M2 Mac	cells/ml	cells/ml	3513269.194	3180554.433	Greater than	Greater than	5085.904	3180554.433	Greater than	Greater than	0.621	0.046	0.066	0.02	0.552	0.793	0.035	0.074	0.059	0.085	0.017	0.029
1101	1251	Carrying capacity	M1/(M1+M2) Mac	NA	NA	3507145888.495	0.12	Greater than	Less than	366552543.534	0.12	Greater than	Less than	0.621	0.046	0.066	0.02	0.552	0.793	0.035	0.074	0.059	0.085	0.017	0.029
1102	1252	Carrying capacity	M2/(M1+M2) Mac	NA	NA	3507145888.495	0.88	Greater than	Greater than	366552543.534	0.88	Greater than	Greater than	0.621	0.046	0.066	0.02	0.552	0.793	0.035	0.074	0.059	0.085	0.017	0.029
1103	1287	Th/Tcyt	M1/(M1+M2) Mac	NA	NA	1.282	0.197	Greater than	Less than	0.02	0.12	Greater than	Less than	0.621	0.092	0.132	0.04	0.569	0.741	0.075	0.131	0.121	0.158	0.037	0.055
1104	1288	Th/Tcyt	M2/(M1+M2) Mac	NA	NA	1.282	0.803	Greater than	Greater than	0.02	0.88	Greater than	Greater than	0.621	0.092	0.132	0.04	0.586	0.741	0.081	0.131	0.125	0.158	0.037	0.053
1105	1305	M2/M1 Mac ratio	M1 Mac fraction	NA	NA	15.739	0.003	Greater than	Less than	6.733	0.005	Greater than	Less than	0.621	0.046	0.066	0.02	0.552	0.759	0.035	0.074	0.059	0.081	0.017	0.029
1106	1204	M2/M1 Mac ratio	Th/T cells in LNs	NA	NA	15.739	0.119	Greater than	Less than	6.733	0.238	Greater than	Less than	0.621	0.046	0.066	0.02	0.552	0.793	0.035	0.074	0.059	0.085	0.017	0.029
1107	1871	Immune act. cells	Tcyt diversity in LNs	cells/ml	NA	73556458.18	1.481	Greater than	Less than	73556458.18	1.912	Greater than	Less than	0.621	0.046	0.066	0.02	0.552	0.793	0.035	0.074	0.059	0.085	0.017	0.029
1108	1872	Immune act. cells	Tcyt evenness in LNs	cells/ml	NA	73556458.18	0.712	Greater than	Less than	73556458.18	0.919	Greater than	Less than	0.621	0.046	0.066	0.02	0.552	0.793	0.035	0.074	0.059	0.085	0.017	0.031
1109	2410	Th fraction	Tcyt in LNs	NA	cells/mm^3	0.057	4607.343	Greater than	Less than	0.057	11335.193	Greater than	Less than	0.621	0.092	0.132	0.04	0.569	0.741	0.075	0.131	0.121	0.158	0.037	0.053
1110	1120	Tregs in central comp.	Immune act. cells	cells/ml	cells/ml	804.418	73556458.18	Less than	Greater than	1557.922	73556458.18	Less than	Greater than	0.62	0.263	0.379	0.116	0.596	0.693	0.246	0.329	0.364	0.423	0.107	0.14
1111	1316	M1/(M1+M2) Mac	Exhausted Th fraction	NA	NA	0.12	0.01	Less than	Greater than	0.12	0	Less than	Greater than	0.62	0.125	0.18	0.055	0.582	0.722	0.108	0.169	0.169	0.21	0.05	0.072
1112	1336	M2/(M1+M2) Mac	Exhausted Th fraction	NA	NA	0.88	0.01	Greater than	Greater than	0.88	0	Greater than	Greater than	0.62	0.125	0.18	0.055	0.582	0.722	0.108	0.169	0.169	0.21	0.05	0.072
1113	777	Immune act. cell fraction	Th+Tcyt in LNs	NA	cells/mm^3	0.318	5838.505	Greater than	Less than	0.318	12362.334	Greater than	Less than	0.62	0.125	0.18	0.055	0.582	0.722	0.108	0.169	0.169	0.21	0.05	0.07
1114	611	Tregs in central comp.	T cells in central comp.	cells/ml	cells/ml	804.418	24270.816	Less than	Greater than	804.418	13420.695	Less than	Greater than	0.619	0.099	0.143	0.044	0.571	0.73	0.083	0.138	0.132	0.169	0.04	0.059
1115	854	Th/Tcyt in central comp.	mAPC fraction	NA	NA	0.092	0	Less than	Less than	0.18	0	Less than	Less than	0.619	0.033	0.048	0.015	0.571	0.81	0.028	0.055	0.044	0.062	0.013	0.022
1116	2580	Tcyt diversity in central comp.	Treg/T cells	NA	NA	1.57	0.248	Less than	Less than	1.817	0.407	Less than	Less than	0.619	0.066	0.096	0.029	0.571	0.762	0.055	0.099	0.088	0.118	0.026	0.04
1117	2581	Tcyt diversity in central comp.	Mac	NA	cells/ml	1.57	3469144.787	Less than	Greater than	1.817	272387.046	Less than	Greater than	0.619	0.033	0.048	0.015	0.571	0.81	0.028	0.055	0.044	0.062	0.013	0.022
1118	2616	Tcyt evenness in central comp.	Treg/T cells	NA	NA	0.755	0.248	Less than	Less than	0.874	0.407	Less than	Less than	0.619	0.066	0.096	0.029	0.571	0.762	0.055	0.099	0.088	0.118	0.026	0.04
1119	2617	Tcyt evenness in central comp.	Mac	NA	cells/ml	0.755	3469144.787	Less than	Greater than	0.874	272387.046	Less than	Greater than	0.619	0.033	0.048	0.015	0.571	0.81	0.022	0.055	0.044	0.062	0.011	0.024
1120	3081	CCL2	Th/Tcyt	nM	NA	0.178	1.282	Less than	Greater than	0.962	0.651	Less than	Greater than	0.619	0.066	0.096	0.029	0.571	0.762	0.055	0.099	0.088	0.118	0.026	0.04
1121	2270	IL10	Exhausted Th fraction	nM	NA	0.002	0.015	Greater than	Greater than	0	0.005	Greater than	Greater than	0.619	0.033	0.048	0.015	0.571	0.81	0.028	0.055	0.044	0.062	0.013	0.024
1122	1377	T cells	M2/M1 Mac ratio	cells/ml	NA	98786424.925	12.737	Greater than	Greater than	3987777.08	6.733	Greater than	Greater than	0.619	0.099	0.143	0.044	0.571	0.746	0.083	0.143	0.132	0.173	0.039	0.059
1123	1769	Treg/T cells	Tcyt fraction	NA	NA	0.09	0.194	Less than	Greater than	0.169	0.104	Less than	Greater than	0.619	0.033	0.048	0.015	0.524	0.81	0.022	0.055	0.04	0.062	0.011	0.022
1124	3381	Cancer clone diversity	Neo-Ag specific T cell clones	NA	NA	0.888	2883.457	Less than	Greater than	1.553	1895.25	Less than	Greater than	0.619	0.033	0.048	0.015	0.524	0.81	0.022	0.055	0.04	0.062	0.013	0.022
1125	3657	Cancer clones evenness	Neo-Ag specific T cell clones	NA	NA	0.568	2883.457	Less than	Greater than	0.995	1895.25	Less than	Greater than	0.619	0.033	0.048	0.015	0.524	0.81	0.028	0.055	0.04	0.062	0.011	0.022
1126	1211	Treg/Th in central comp.	M2/M1 Mac ratio	NA	NA	5.998	15.739	Less than	Greater than	5.998	6.733	Less than	Greater than	0.618	0.053	0.077	0.024	0.559	0.765	0.042	0.086	0.07	0.096	0.02	0.035
1127	3054	Th/T cells	Tcyt in LNs	NA	cells/mm^3	0.217	4607.343	Greater than	Less than	0.217	11335.193	Greater than	Less than	0.618	0.053	0.077	0.024	0.559	0.765	0.042	0.086	0.07	0.096	0.02	0.033
1128	875	Tcyt+Th cell fraction	Tcyt diversity in LNs	NA	NA	0.162	1.481	Greater than	Less than	0.162	1.912	Greater than	Less than	0.618	0.053	0.077	0.024	0.559	0.765	0.042	0.081	0.07	0.096	0.02	0.035
1129	876	Tcyt+Th cell fraction	Tcyt evenness in LNs	NA	NA	0.162	0.712	Greater than	Less than	0.162	0.919	Greater than	Less than	0.618	0.053	0.077	0.024	0.559	0.765	0.042	0.081	0.07	0.096	0.02	0.033
1130	234	(Th+Tcyt)/T cells in central comp.	Tcyt/T cells	NA	NA	0.963	0.26	Greater than	Less than	0.963	0.484	Greater than	Less than	0.617	0.074	0.107	0.033	0.574	0.745	0.062	0.107	0.099	0.129	0.029	0.046
1131	236	Treg/T cells in central comp.	Tcyt/T cells	NA	NA	0.037	0.26	Less than	Less than	0.037	0.484	Less than	Less than	0.617	0.074	0.107	0.033	0.574	0.745	0.062	0.107	0.099	0.129	0.029	0.044
1132	2820	Th+Tcyt	IL2	NA	nM	53954044.799	0.482	Greater than	Less than	53954044.799	0.542	Greater than	Less than	0.617	0.094	0.136	0.042	0.583	0.733	0.083	0.132	0.129	0.162	0.037	0.055
1133	1172	TIL fraction	T cells in LNs	NA	cells/mm^3	0.394	6097.462	Greater than	Less than	0.272	9527.631	Greater than	Less than	0.616	0.114	0.165	0.051	0.575	0.726	0.097	0.153	0.154	0.195	0.046	0.066
1134	1693	Carrying capacity	mAPC fraction	NA	NA	3507145888.495	0	Greater than	Less than	1413416991.854	0	Greater than	Less than	0.615	0.04	0.059	0.018	0.538	0.808	0.029	0.068	0.051	0.077	0.015	0.028
1135	728	Immune cell fraction	Th/T cells in LNs	NA	NA	0.408	0.06	Greater than	Less than	0.284	0.179	Greater than	Less than	0.615	0.101	0.147	0.046	0.569	0.738	0.085	0.145	0.136	0.176	0.04	0.061
1136	3340	PDL1 in tumor	Th+Tcyt in LNs	molecule/micrometer^2	cells/mm^3	495.06	9100.42	Greater than	Less than	281.275	12362.334	Greater than	Less than	0.615	0.061	0.088	0.028	0.564	0.769	0.05	0.094	0.081	0.11	0.024	0.039
1137	46	Treg/Tcyt in central comp.	M1/(M1+M2) Mac	NA	NA	0.058	0.12	Less than	Less than	0.058	0.273	Less than	Less than	0.615	0.338	0.493	0.154	0.592	0.679	0.311	0.421	0.474	0.544	0.147	0.18
1138	47	Treg/Tcyt in central comp.	M2/(M1+M2) Mac	NA	NA	0.058	0.88	Less than	Greater than	0.058	0.727	Less than	Greater than	0.615	0.338	0.493	0.154	0.592	0.674	0.316	0.41	0.474	0.54	0.145	0.182
1139	1400	Tcyt+Th cell fraction	T cells in LNs	NA	cells/mm^3	0.234	9527.631	Greater than	Less than	0.162	12957.801	Greater than	Less than	0.614	0.156	0.228	0.072	0.584	0.713	0.14	0.211	0.217	0.265	0.066	0.09
1140	1511	T cells in central comp.	Th/Tcyt in LNs	cells/ml	NA	24270.816	0.107	Greater than	Less than	13420.695	0.213	Greater than	Less than	0.614	0.068	0.099	0.031	0.568	0.75	0.057	0.101	0.092	0.121	0.028	0.044
1141	316	(Th+Tcyt)/T cells in central comp.	Mac	NA	cells/ml	0.963	6665902.528	Greater than	Greater than	0.963	272387.046	Greater than	Greater than	0.614	0.068	0.099	0.031	0.568	0.75	0.057	0.101	0.092	0.121	0.028	0.044
1142	355	Treg/T cells in central comp.	Mac	NA	cells/ml	0.037	6665902.528	Less than	Greater than	0.037	272387.046	Less than	Greater than	0.614	0.068	0.099	0.031	0.568	0.75	0.057	0.101	0.092	0.121	0.028	0.044
1143	2586	Tcyt diversity in central comp.	Treg fraction	NA	NA	1.57	0.042	Less than	Greater than	1.817	0.001	Less than	Greater than	0.613	0.048	0.07	0.022	0.548	0.774	0.037	0.081	0.062	0.088	0.018	0.031
1144	2622	Tcyt evenness in central comp.	Treg fraction	NA	NA	0.755	0.042	Less than	Greater than	0.874	0.001	Less than	Greater than	0.613	0.048	0.07	0.022	0.548	0.774	0.037	0.075	0.062	0.088	0.018	0.033
1145	1648	Mac	Tcyt+Th cell fraction	cells/ml	NA	6665902.528	0.234	Greater than	Greater than	272387.046	0.162	Greater than	Greater than	0.613	0.048	0.07	0.022	0.548	0.774	0.037	0.075	0.062	0.088	0.018	0.031
1146	455	Immune cell fraction	Th in LNs	NA	cells/mm^3	0.531	1315.967	Greater than	Less than	0.284	1315.967	Greater than	Less than	0.613	0.096	0.14	0.044	0.565	0.726	0.079	0.134	0.129	0.165	0.039	0.059
1147	124	Tregs in LNs	Th/T cells in LNs	cells/mm^3	NA	306.283	0.06	Less than	Less than	306.283	0.298	Less than	Less than	0.613	0.171	0.25	0.079	0.577	0.703	0.149	0.226	0.235	0.287	0.074	0.099
1148	3788	Th	Th in LNs	cells/ml	cells/mm^3	40421314.6	2627.076	Greater than	Less than	154970.286	1315.967	Greater than	Less than	0.612	0.075	0.11	0.035	0.571	0.735	0.064	0.114	0.103	0.132	0.031	0.048
1149	3792	IFNg	Th in LNs	nM	cells/mm^3	0.003	2627.076	Greater than	Less than	0	1315.967	Greater than	Less than	0.612	0.075	0.11	0.035	0.571	0.755	0.059	0.114	0.103	0.136	0.031	0.048
1150	1643	Th/Tcyt	Tcyt+Th cell fraction	NA	NA	1.282	0.234	Greater than	Greater than	0.02	0.162	Greater than	Greater than	0.612	0.075	0.11	0.035	0.571	0.755	0.064	0.114	0.103	0.136	0.029	0.046
1151	2681	T cells	T cells in LNs	cells/ml	cells/mm^3	98786424.925	6097.462	Greater than	Less than	98786424.925	16387.97	Greater than	Less than	0.612	0.075	0.11	0.035	0.571	0.735	0.064	0.108	0.103	0.132	0.031	0.046
1152	3012	immature APC	Th+Tcyt	cells/ml	NA	1417.546	53954044.799	Greater than	Greater than	799.376	53954044.799	Greater than	Greater than	0.612	0.103	0.151	0.048	0.567	0.731	0.086	0.142	0.14	0.18	0.042	0.062
1153	623	Th/Tcyt in central comp.	TIL fraction	NA	NA	0.092	0.394	Less than	Greater than	0.18	0.272	Less than	Greater than	0.612	0.158	0.232	0.074	0.583	0.709	0.142	0.213	0.221	0.268	0.068	0.092
1154	840	Tcyt in central comp.	M2/M1 Mac ratio	cells/ml	NA	16778.868	12.737	Greater than	Greater than	9491.727	6.733	Greater than	Greater than	0.611	0.083	0.121	0.039	0.574	0.741	0.066	0.121	0.114	0.147	0.033	0.051
1155	2583	Tcyt diversity in central comp.	Immune supp. cell fraction	NA	NA	1.57	0.047	Less than	Greater than	1.817	0.004	Less than	Greater than	0.611	0.055	0.081	0.026	0.556	0.778	0.044	0.088	0.074	0.103	0.022	0.037
1156	2619	Tcyt evenness in central comp.	Immune supp. cell fraction	NA	NA	0.755	0.047	Less than	Greater than	0.874	0.004	Less than	Greater than	0.611	0.055	0.081	0.026	0.556	0.75	0.044	0.083	0.074	0.099	0.022	0.037
1157	3062	Exhausted Th	Th/Tcyt	cells/ml	NA	3513269.194	1.282	Greater than	Greater than	5085.904	0.651	Greater than	Greater than	0.611	0.055	0.081	0.026	0.556	0.75	0.044	0.088	0.074	0.099	0.022	0.037
1158	2996	Th/Tcyt	Tcyt/T cells	NA	NA	1.282	0.26	Greater than	Less than	0.651	0.335	Greater than	Less than	0.611	0.083	0.121	0.039	0.574	0.741	0.072	0.116	0.114	0.147	0.033	0.051
1159	2273	Th/Tcyt	Tcyt fraction	NA	NA	1.282	0.104	Greater than	Greater than	0.02	0.104	Greater than	Greater than	0.611	0.055	0.081	0.026	0.556	0.75	0.044	0.083	0.074	0.099	0.022	0.037
1160	1235	Immune act. cells	IL2	cells/ml	nM	143411176.683	0.542	Greater than	Less than	73556458.18	0.542	Greater than	Less than	0.611	0.055	0.081	0.026	0.556	0.778	0.044	0.088	0.074	0.103	0.022	0.037
1161	2308	Exhausted Th fraction	Cancer clone diversity	NA	NA	0.005	0.222	Greater than	Less than	0.005	1.553	Greater than	Less than	0.611	0.055	0.081	0.026	0.556	0.778	0.044	0.088	0.074	0.103	0.022	0.037
1162	507	neo-Ag diversity	(Th+Tcyt)/T cells in LNs	NA	NA	1.705	0.956	Less than	Greater than	2.07	0.956	Less than	Greater than	0.611	0.055	0.081	0.026	0.556	0.75	0.044	0.083	0.074	0.099	0.022	0.037
1163	508	neo-Ag diversity	Treg/T cells in LNs	NA	NA	1.705	0.044	Less than	Less than	2.07	0.044	Less than	Less than	0.611	0.055	0.081	0.026	0.556	0.778	0.044	0.083	0.074	0.103	0.022	0.037
1164	509	neo-Ag evenness	(Th+Tcyt)/T cells in LNs	NA	NA	0.82	0.956	Less than	Greater than	0.995	0.956	Less than	Greater than	0.611	0.055	0.081	0.026	0.556	0.778	0.044	0.088	0.074	0.103	0.022	0.037
1165	510	neo-Ag evenness	Treg/T cells in LNs	NA	NA	0.82	0.044	Less than	Less than	0.995	0.044	Less than	Less than	0.611	0.055	0.081	0.026	0.556	0.778	0.044	0.088	0.074	0.103	0.022	0.037
1166	194	Cancer clone diversity	Tregs in LNs	NA	cells/mm^3	0.222	306.283	Less than	Less than	1.553	306.283	Less than	Less than	0.61	0.09	0.132	0.042	0.559	0.729	0.074	0.129	0.121	0.158	0.039	0.055
1167	2109	Treg/Th in central comp.	Tcyt diversity in LNs	NA	NA	5.998	1.481	Less than	Less than	5.998	1.912	Less than	Less than	0.61	0.062	0.092	0.029	0.561	0.756	0.051	0.096	0.085	0.114	0.026	0.04
1168	2110	Treg/Th in central comp.	Tcyt evenness in LNs	NA	NA	5.998	0.712	Less than	Less than	5.998	0.919	Less than	Less than	0.61	0.062	0.092	0.029	0.561	0.756	0.051	0.096	0.085	0.114	0.026	0.04
1169	434	M2/M1 Mac ratio	TIL fraction	NA	NA	12.737	0.394	Greater than	Greater than	6.733	0.272	Greater than	Greater than	0.61	0.125	0.184	0.059	0.573	0.72	0.108	0.175	0.173	0.217	0.053	0.075
1170	2078	Th fraction	Th+Tcyt in LNs	NA	cells/mm^3	0.057	5838.505	Greater than	Less than	0.057	12362.334	Greater than	Less than	0.61	0.125	0.184	0.059	0.573	0.707	0.108	0.169	0.173	0.213	0.053	0.075
1171	2847	Tcyt in central comp.	Cancer clones evenness	cells/ml	NA	16778.868	0.142	Greater than	Less than	9491.727	0.995	Greater than	Less than	0.609	0.035	0.051	0.017	0.522	0.826	0.024	0.062	0.044	0.07	0.013	0.026
1172	692	Th/Tcyt in central comp.	Immune cell fraction	NA	NA	0.092	0.531	Less than	Greater than	0.18	0.284	Less than	Greater than	0.609	0.035	0.051	0.017	0.565	0.783	0.029	0.057	0.048	0.066	0.013	0.024
1173	1353	Exhausted Th	M2/M1 Mac ratio	cells/ml	NA	3513269.194	6.733	Greater than	Greater than	5085.904	6.733	Greater than	Greater than	0.609	0.07	0.103	0.033	0.565	0.739	0.059	0.103	0.096	0.125	0.029	0.046
1174	2854	Carrying capacity	Neo-Ag specific T cell clones	NA	NA	3507145888.495	1895.25	Greater than	Greater than	1413416991.854	1401.146	Greater than	Greater than	0.609	0.035	0.051	0.017	0.565	0.826	0.029	0.062	0.048	0.07	0.013	0.026
1175	2125	Angiogenic factor	Th/Tcyt	pg/ml	NA	816.007	1.282	Less than	Greater than	877.728	0.02	Less than	Greater than	0.609	0.035	0.051	0.017	0.522	0.826	0.024	0.062	0.044	0.07	0.015	0.024
1176	1916	Angiogenic factor	T cells in LNs	pg/ml	cells/mm^3	816.007	6097.462	Less than	Less than	877.728	12957.801	Less than	Less than	0.609	0.035	0.051	0.017	0.522	0.783	0.024	0.057	0.044	0.066	0.013	0.026
1177	1060	M2 Mac	Immune act. cell fraction	cells/ml	NA	6230117.994	0.416	Greater than	Greater than	130990.871	0.318	Greater than	Greater than	0.609	0.035	0.051	0.017	0.522	0.783	0.024	0.057	0.044	0.066	0.013	0.026
1178	3280	M2 Mac	neo-Ag diversity	cells/ml	NA	6230117.994	1.827	Greater than	Less than	3180554.433	1.948	Greater than	Less than	0.609	0.035	0.051	0.017	0.565	0.826	0.024	0.062	0.048	0.07	0.013	0.026
1179	3281	M2 Mac	neo-Ag evenness	cells/ml	NA	6230117.994	0.879	Greater than	Less than	3180554.433	0.937	Greater than	Less than	0.609	0.035	0.051	0.017	0.522	0.826	0.024	0.062	0.044	0.07	0.013	0.024
1180	1062	IL10	Immune act. cell fraction	nM	NA	0.005	0.416	Greater than	Greater than	0	0.318	Greater than	Greater than	0.609	0.035	0.051	0.017	0.522	0.826	0.024	0.062	0.044	0.07	0.013	0.026
1181	3271	IL10	neo-Ag diversity	nM	NA	0.005	1.827	Greater than	Less than	0.002	1.948	Greater than	Less than	0.609	0.035	0.051	0.017	0.522	0.783	0.024	0.057	0.044	0.066	0.013	0.026
1182	3272	IL10	neo-Ag evenness	nM	NA	0.005	0.879	Greater than	Less than	0.002	0.937	Greater than	Less than	0.609	0.035	0.051	0.017	0.565	0.826	0.024	0.062	0.048	0.07	0.013	0.026
1183	1225	M2/M1 Mac ratio	neo-Ag diversity	NA	NA	9.735	1.827	Greater than	Less than	6.733	1.948	Greater than	Less than	0.609	0.105	0.154	0.05	0.565	0.725	0.088	0.149	0.143	0.184	0.044	0.064
1184	1226	M2/M1 Mac ratio	neo-Ag evenness	NA	NA	9.735	0.879	Greater than	Less than	6.733	0.937	Greater than	Less than	0.609	0.105	0.154	0.05	0.565	0.725	0.088	0.143	0.143	0.184	0.044	0.064
1185	2207	Exhausted Th fraction	Tcyt diversity in LNs	NA	NA	0.005	1.481	Greater than	Less than	0	1.912	Greater than	Less than	0.609	0.035	0.051	0.017	0.522	0.783	0.029	0.057	0.044	0.066	0.013	0.026
1186	2208	Exhausted Th fraction	Tcyt evenness in LNs	NA	NA	0.005	0.712	Greater than	Less than	0	0.919	Greater than	Less than	0.609	0.035	0.051	0.017	0.522	0.783	0.029	0.057	0.044	0.066	0.013	0.026
1187	1176	Th/T cells in central comp.	M2/M1 Mac ratio	NA	NA	0.108	15.739	Less than	Greater than	0.16	6.733	Less than	Greater than	0.607	0.042	0.062	0.02	0.536	0.786	0.031	0.07	0.055	0.081	0.017	0.029
1188	2274	Th/Tcyt	Exhausted Th fraction	NA	NA	1.282	0.01	Greater than	Greater than	0.02	0.005	Greater than	Greater than	0.607	0.085	0.125	0.04	0.571	0.732	0.074	0.123	0.118	0.151	0.035	0.053
1189	1076	Mac	Immune act. cell fraction	cells/ml	NA	6665902.528	0.416	Greater than	Greater than	272387.046	0.318	Greater than	Greater than	0.607	0.042	0.062	0.02	0.536	0.786	0.031	0.07	0.055	0.081	0.017	0.029
1190	1891	TIL fraction	Cancer clones evenness	NA	NA	0.394	0.142	Greater than	Less than	0.272	0.995	Greater than	Less than	0.607	0.042	0.062	0.02	0.536	0.786	0.031	0.07	0.055	0.081	0.017	0.029
1191	2305	mAPC fraction	Cancer clones evenness	NA	NA	0	0.142	Less than	Less than	0	0.995	Less than	Less than	0.607	0.042	0.062	0.02	0.536	0.821	0.031	0.075	0.055	0.085	0.017	0.029
1192	3593	Cancer clone diversity	PDL1 in tumor	NA	molecule/micrometer^2	0.666	495.06	Less than	Greater than	1.331	388.167	Less than	Greater than	0.607	0.042	0.062	0.02	0.536	0.786	0.031	0.07	0.055	0.081	0.017	0.029
1193	501	Cancer clone diversity	(Th+Tcyt)/T cells in LNs	NA	NA	0.222	0.956	Less than	Greater than	1.553	0.956	Less than	Greater than	0.607	0.092	0.136	0.044	0.557	0.721	0.075	0.131	0.125	0.162	0.04	0.057
1194	502	Cancer clone diversity	Treg/T cells in LNs	NA	NA	0.222	0.044	Less than	Less than	1.553	0.044	Less than	Less than	0.607	0.092	0.136	0.044	0.574	0.721	0.081	0.131	0.129	0.162	0.04	0.057
1195	1490	Tregs in central comp.	PDL1 in tumor	cells/ml	molecule/micrometer^2	804.418	495.06	Less than	Greater than	804.418	174.382	Less than	Greater than	0.606	0.05	0.074	0.024	0.545	0.758	0.039	0.077	0.066	0.092	0.02	0.033
1196	1994	Carrying capacity	Tcyt diversity in LNs	NA	NA	1413416991.854	1.481	Greater than	Less than	1413416991.854	1.912	Greater than	Less than	0.606	0.05	0.074	0.024	0.545	0.758	0.039	0.077	0.066	0.092	0.02	0.033
1197	1995	Carrying capacity	Tcyt evenness in LNs	NA	NA	1413416991.854	0.712	Greater than	Less than	1413416991.854	0.919	Greater than	Less than	0.606	0.05	0.074	0.024	0.545	0.788	0.039	0.077	0.066	0.096	0.02	0.033
1198	2738	M2 Mac	Tcyt diversity	cells/ml	NA	3180554.433	1.634	Greater than	Less than	130990.871	1.776	Greater than	Less than	0.606	0.05	0.074	0.024	0.545	0.758	0.039	0.077	0.066	0.092	0.02	0.033
1199	2739	M2 Mac	Tcyt evenness	cells/ml	NA	3180554.433	0.786	Greater than	Less than	130990.871	0.854	Greater than	Less than	0.606	0.05	0.074	0.024	0.545	0.758	0.039	0.077	0.066	0.092	0.02	0.033
1200	2144	IL12	Tcyt diversity in LNs	nM	NA	0	1.481	Less than	Less than	0.002	1.912	Less than	Less than	0.606	0.05	0.074	0.024	0.545	0.758	0.039	0.077	0.066	0.092	0.02	0.033
1201	2145	IL12	Tcyt evenness in LNs	nM	NA	0	0.712	Less than	Less than	0.002	0.919	Less than	Less than	0.606	0.05	0.074	0.024	0.545	0.788	0.039	0.083	0.066	0.096	0.02	0.033
1202	2741	IL10	Tcyt diversity	nM	NA	0.002	1.634	Greater than	Less than	0	1.776	Greater than	Less than	0.606	0.05	0.074	0.024	0.545	0.758	0.039	0.077	0.066	0.092	0.02	0.035
1203	2742	IL10	Tcyt evenness	nM	NA	0.002	0.786	Greater than	Less than	0	0.854	Greater than	Less than	0.606	0.05	0.074	0.024	0.545	0.758	0.039	0.077	0.066	0.092	0.02	0.035
1204	3036	Th+Tcyt	Mac	NA	cells/ml	53954044.799	6665902.528	Greater than	Greater than	53954044.799	272387.046	Greater than	Greater than	0.606	0.05	0.074	0.024	0.545	0.758	0.039	0.077	0.066	0.092	0.02	0.035
1205	1741	M2/M1 Mac ratio	Cancer clones evenness	NA	NA	12.737	0.284	Greater than	Less than	6.733	0.995	Greater than	Less than	0.606	0.05	0.074	0.024	0.545	0.758	0.039	0.077	0.066	0.092	0.02	0.033
1206	1149	M2/M1 Mac ratio	Th in LNs	NA	cells/mm^3	15.739	1315.967	Greater than	Less than	6.733	1315.967	Greater than	Less than	0.606	0.05	0.074	0.024	0.545	0.758	0.039	0.077	0.066	0.092	0.02	0.033
1207	1395	M2/M1 Mac ratio	Th+Tcyt in LNs	NA	cells/mm^3	15.739	9100.42	Greater than	Less than	6.733	25409.991	Greater than	Less than	0.606	0.05	0.074	0.024	0.545	0.758	0.039	0.077	0.066	0.092	0.02	0.033
1208	3289	Neo-Ag specific T cell clones	Th+Tcyt in LNs	NA	cells/mm^3	1895.25	5838.505	Greater than	Less than	1895.25	15624.248	Greater than	Less than	0.605	0.057	0.085	0.028	0.553	0.763	0.046	0.09	0.077	0.107	0.024	0.039
1209	1126	Tcyt in central comp.	Tcyt diversity in LNs	cells/ml	NA	2204.586	1.481	Greater than	Less than	9491.727	1.912	Greater than	Less than	0.605	0.064	0.096	0.031	0.558	0.744	0.053	0.097	0.088	0.118	0.028	0.044
1210	1127	Tcyt in central comp.	Tcyt evenness in LNs	cells/ml	NA	2204.586	0.712	Greater than	Less than	9491.727	0.919	Greater than	Less than	0.605	0.064	0.096	0.031	0.558	0.744	0.053	0.097	0.088	0.118	0.028	0.042
1211	1163	Th+Tcyt in central comp.	Tcyt diversity in LNs	NA	NA	2355.956	1.481	Greater than	Less than	13085.973	1.912	Greater than	Less than	0.605	0.064	0.096	0.031	0.558	0.744	0.048	0.097	0.088	0.118	0.028	0.042
1212	1164	Th+Tcyt in central comp.	Tcyt evenness in LNs	NA	NA	2355.956	0.712	Greater than	Less than	13085.973	0.919	Greater than	Less than	0.605	0.064	0.096	0.031	0.558	0.744	0.053	0.092	0.088	0.118	0.028	0.042
1213	1244	T cells in central comp.	Tcyt diversity in LNs	cells/ml	NA	2570.573	1.481	Greater than	Less than	13420.695	1.912	Greater than	Less than	0.605	0.064	0.096	0.031	0.558	0.744	0.053	0.097	0.088	0.118	0.028	0.044
1214	1245	T cells in central comp.	Tcyt evenness in LNs	cells/ml	NA	2570.573	0.712	Greater than	Less than	13420.695	0.919	Greater than	Less than	0.605	0.064	0.096	0.031	0.558	0.744	0.053	0.097	0.088	0.118	0.028	0.042
1215	2164	Tcyt richness in central comp.	Tcyt diversity in LNs	NA	NA	8	1.481	Greater than	Less than	8	1.912	Greater than	Less than	0.605	0.064	0.096	0.031	0.558	0.744	0.053	0.097	0.088	0.118	0.028	0.042
1216	2165	Tcyt richness in central comp.	Tcyt evenness in LNs	NA	NA	8	0.712	Greater than	Less than	8	0.919	Greater than	Less than	0.605	0.064	0.096	0.031	0.558	0.744	0.053	0.097	0.088	0.118	0.028	0.042
1217	2170	Exhausted Th	Tcyt diversity in LNs	cells/ml	NA	5085.904	1.481	Greater than	Less than	5085.904	1.912	Greater than	Less than	0.605	0.064	0.096	0.031	0.558	0.744	0.053	0.097	0.088	0.118	0.028	0.044
1218	2171	Exhausted Th	Tcyt evenness in LNs	cells/ml	NA	5085.904	0.712	Greater than	Less than	5085.904	0.919	Greater than	Less than	0.605	0.064	0.096	0.031	0.558	0.744	0.053	0.097	0.088	0.118	0.028	0.042
1219	1355	Angiogenic factor	M2/M1 Mac ratio	pg/ml	NA	816.007	12.737	Less than	Greater than	939.449	6.733	Less than	Greater than	0.605	0.064	0.096	0.031	0.558	0.744	0.053	0.097	0.088	0.118	0.028	0.044
1220	2172	Treg	Tcyt diversity in LNs	cells/ml	NA	153192.056	1.481	Greater than	Less than	153192.056	1.912	Greater than	Less than	0.605	0.064	0.096	0.031	0.558	0.744	0.053	0.097	0.088	0.118	0.028	0.042
1221	2173	Treg	Tcyt evenness in LNs	cells/ml	NA	153192.056	0.712	Greater than	Less than	153192.056	0.919	Greater than	Less than	0.605	0.064	0.096	0.031	0.558	0.767	0.053	0.103	0.088	0.121	0.028	0.042
1222	2174	immature APC	Tcyt diversity in LNs	cells/ml	NA	799.376	1.481	Greater than	Less than	799.376	1.912	Greater than	Less than	0.605	0.064	0.096	0.031	0.558	0.744	0.053	0.097	0.088	0.118	0.028	0.042
1223	2175	immature APC	Tcyt evenness in LNs	cells/ml	NA	799.376	0.712	Greater than	Less than	799.376	0.919	Greater than	Less than	0.605	0.064	0.096	0.031	0.558	0.744	0.053	0.097	0.088	0.118	0.028	0.042
1224	2177	Th	Tcyt diversity in LNs	cells/ml	NA	154970.286	1.481	Greater than	Less than	154970.286	1.912	Greater than	Less than	0.605	0.064	0.096	0.031	0.558	0.744	0.053	0.097	0.088	0.118	0.028	0.042
1225	2178	Th	Tcyt evenness in LNs	cells/ml	NA	154970.286	0.712	Greater than	Less than	154970.286	0.919	Greater than	Less than	0.605	0.064	0.096	0.031	0.558	0.744	0.053	0.097	0.088	0.118	0.028	0.044
1226	2179	TGFb	Tcyt diversity in LNs	nM	NA	0.02	1.481	Greater than	Less than	0.02	1.912	Greater than	Less than	0.605	0.064	0.096	0.031	0.558	0.744	0.053	0.097	0.088	0.118	0.028	0.042
1227	2180	TGFb	Tcyt evenness in LNs	nM	NA	0.02	0.712	Greater than	Less than	0.02	0.919	Greater than	Less than	0.605	0.064	0.096	0.031	0.535	0.744	0.053	0.097	0.085	0.118	0.028	0.044
1228	2181	IFNg	Tcyt diversity in LNs	nM	NA	0	1.481	Greater than	Less than	0	1.912	Greater than	Less than	0.605	0.064	0.096	0.031	0.558	0.744	0.053	0.097	0.088	0.118	0.026	0.042
1229	2182	IFNg	Tcyt evenness in LNs	nM	NA	0	0.712	Greater than	Less than	0	0.919	Greater than	Less than	0.605	0.064	0.096	0.031	0.558	0.744	0.053	0.097	0.088	0.118	0.028	0.042
1230	2183	M2 Mac	Tcyt diversity in LNs	cells/ml	NA	130990.871	1.481	Greater than	Less than	130990.871	1.912	Greater than	Less than	0.605	0.064	0.096	0.031	0.558	0.744	0.053	0.097	0.088	0.118	0.028	0.044
1231	2184	M2 Mac	Tcyt evenness in LNs	cells/ml	NA	130990.871	0.712	Greater than	Less than	130990.871	0.919	Greater than	Less than	0.605	0.064	0.096	0.031	0.558	0.744	0.053	0.097	0.088	0.118	0.028	0.042
1232	2185	IL10	Tcyt diversity in LNs	nM	NA	0	1.481	Greater than	Less than	0	1.912	Greater than	Less than	0.605	0.064	0.096	0.031	0.558	0.744	0.053	0.097	0.088	0.118	0.028	0.042
1233	2186	IL10	Tcyt evenness in LNs	nM	NA	0	0.712	Greater than	Less than	0	0.919	Greater than	Less than	0.605	0.064	0.096	0.031	0.558	0.744	0.053	0.097	0.088	0.118	0.028	0.042
1234	2190	Th+Tcyt	Tcyt diversity in LNs	NA	NA	2384258.065	1.481	Greater than	Less than	2384258.065	1.912	Greater than	Less than	0.605	0.064	0.096	0.031	0.558	0.744	0.053	0.097	0.088	0.118	0.028	0.044
1235	2191	Th+Tcyt	Tcyt evenness in LNs	NA	NA	2384258.065	0.712	Greater than	Less than	2384258.065	0.919	Greater than	Less than	0.605	0.064	0.096	0.031	0.558	0.744	0.053	0.097	0.088	0.118	0.028	0.042
1236	2194	Mac	Tcyt diversity in LNs	cells/ml	NA	272387.046	1.481	Greater than	Less than	272387.046	1.912	Greater than	Less than	0.605	0.064	0.096	0.031	0.558	0.767	0.053	0.103	0.088	0.121	0.028	0.042
1237	2195	Mac	Tcyt evenness in LNs	cells/ml	NA	272387.046	0.712	Greater than	Less than	272387.046	0.919	Greater than	Less than	0.605	0.064	0.096	0.031	0.558	0.767	0.053	0.103	0.088	0.121	0.028	0.042
1238	2196	Immune supp. cells	Tcyt diversity in LNs	cells/ml	NA	776726.822	1.481	Greater than	Less than	776726.822	1.912	Greater than	Less than	0.605	0.064	0.096	0.031	0.558	0.744	0.053	0.097	0.088	0.118	0.028	0.042
1239	2197	Immune supp. cells	Tcyt evenness in LNs	cells/ml	NA	776726.822	0.712	Greater than	Less than	776726.822	0.919	Greater than	Less than	0.605	0.064	0.096	0.031	0.558	0.744	0.053	0.097	0.088	0.118	0.028	0.044
1240	1504	MDSC fraction	Tcyt diversity in LNs	NA	NA	0.009	1.481	Less than	Less than	0.003	1.912	Less than	Less than	0.605	0.064	0.096	0.031	0.558	0.744	0.053	0.097	0.088	0.118	0.028	0.042
1241	1505	MDSC fraction	Tcyt evenness in LNs	NA	NA	0.009	0.712	Less than	Less than	0.003	0.919	Less than	Less than	0.605	0.064	0.096	0.031	0.558	0.744	0.053	0.097	0.088	0.118	0.028	0.044
1242	1947	M1 Mac fraction	Tcyt diversity in LNs	NA	NA	0.005	1.481	Less than	Less than	0.003	1.912	Less than	Less than	0.605	0.064	0.096	0.031	0.558	0.744	0.053	0.097	0.088	0.118	0.028	0.042
1243	1948	M1 Mac fraction	Tcyt evenness in LNs	NA	NA	0.005	0.712	Less than	Less than	0.003	0.919	Less than	Less than	0.605	0.064	0.096	0.031	0.558	0.744	0.053	0.097	0.088	0.118	0.028	0.042
1244	2202	Mac fraction	Tcyt diversity in LNs	NA	NA	0.001	1.481	Greater than	Less than	0.001	1.912	Greater than	Less than	0.605	0.064	0.096	0.031	0.558	0.744	0.053	0.097	0.088	0.118	0.028	0.044
1245	2203	Mac fraction	Tcyt evenness in LNs	NA	NA	0.001	0.712	Greater than	Less than	0.001	0.919	Greater than	Less than	0.605	0.064	0.096	0.031	0.558	0.744	0.053	0.097	0.088	0.118	0.028	0.044
1246	2209	Tcyt richness	Tcyt diversity in LNs	NA	NA	8	1.481	Greater than	Less than	8	1.912	Greater than	Less than	0.605	0.064	0.096	0.031	0.558	0.744	0.053	0.097	0.088	0.118	0.028	0.042
1247	2210	Tcyt richness	Tcyt evenness in LNs	NA	NA	8	0.712	Greater than	Less than	8	0.919	Greater than	Less than	0.605	0.064	0.096	0.031	0.558	0.744	0.053	0.097	0.088	0.118	0.028	0.042
1248	2211	Cancer clone diversity	Tcyt diversity in LNs	NA	NA	1.331	1.481	Less than	Less than	1.553	1.912	Less than	Less than	0.605	0.064	0.096	0.031	0.558	0.744	0.053	0.097	0.088	0.118	0.028	0.044
1249	2212	Cancer clone diversity	Tcyt evenness in LNs	NA	NA	1.331	0.712	Less than	Less than	1.553	0.919	Less than	Less than	0.605	0.064	0.096	0.031	0.558	0.744	0.053	0.097	0.088	0.118	0.028	0.042
1250	2452	Cancer clones evenness	Tcyt diversity in LNs	NA	NA	0.853	1.481	Less than	Less than	0.995	1.768	Less than	Less than	0.605	0.064	0.096	0.031	0.558	0.744	0.053	0.097	0.088	0.118	0.028	0.042
1251	2453	Cancer clones evenness	Tcyt evenness in LNs	NA	NA	0.853	0.712	Less than	Less than	0.995	0.85	Less than	Less than	0.605	0.064	0.096	0.031	0.558	0.744	0.053	0.097	0.088	0.118	0.028	0.042
1252	2219	neo-Ag diversity	Tcyt diversity in LNs	NA	NA	2.07	1.481	Less than	Less than	2.07	1.912	Less than	Less than	0.605	0.064	0.096	0.031	0.558	0.744	0.053	0.097	0.088	0.118	0.028	0.042
1253	2220	neo-Ag diversity	Tcyt evenness in LNs	NA	NA	2.07	0.712	Less than	Less than	2.07	0.919	Less than	Less than	0.605	0.064	0.096	0.031	0.558	0.744	0.053	0.097	0.088	0.118	0.028	0.042
1254	2221	neo-Ag evenness	Tcyt diversity in LNs	NA	NA	0.995	1.481	Less than	Less than	0.995	1.912	Less than	Less than	0.605	0.064	0.096	0.031	0.558	0.744	0.053	0.097	0.088	0.118	0.028	0.042
1255	2222	neo-Ag evenness	Tcyt evenness in LNs	NA	NA	0.995	0.712	Less than	Less than	0.995	0.919	Less than	Less than	0.605	0.064	0.096	0.031	0.558	0.744	0.053	0.097	0.088	0.118	0.028	0.042
1256	2223	Neo-Ag specific T cell clones	Tcyt diversity in LNs	NA	NA	907.043	1.481	Greater than	Less than	907.043	1.912	Greater than	Less than	0.605	0.064	0.096	0.031	0.558	0.744	0.053	0.097	0.088	0.118	0.028	0.042
1257	2224	Neo-Ag specific T cell clones	Tcyt evenness in LNs	NA	NA	907.043	0.712	Greater than	Less than	907.043	0.919	Greater than	Less than	0.605	0.064	0.096	0.031	0.558	0.744	0.053	0.097	0.088	0.118	0.028	0.044
1258	3188	PDL1 in tumor	IL2	molecule/micrometer^2	nM	495.06	0.542	Greater than	Less than	281.275	0.542	Greater than	Less than	0.605	0.064	0.096	0.031	0.558	0.744	0.053	0.097	0.088	0.118	0.028	0.042
1259	1895	PDL1 in tumor	Tcyt diversity in LNs	molecule/micrometer^2	NA	67.489	1.481	Greater than	Less than	174.382	1.912	Greater than	Less than	0.605	0.064	0.096	0.031	0.558	0.744	0.053	0.097	0.088	0.118	0.028	0.042
1260	1896	PDL1 in tumor	Tcyt evenness in LNs	molecule/micrometer^2	NA	67.489	0.712	Greater than	Less than	174.382	0.919	Greater than	Less than	0.605	0.064	0.096	0.031	0.558	0.744	0.053	0.097	0.088	0.118	0.028	0.042
1261	2225	Treg/Th in LNs	Tcyt diversity in LNs	NA	NA	0.012	1.481	Greater than	Less than	0.012	1.912	Greater than	Less than	0.605	0.064	0.096	0.031	0.558	0.744	0.053	0.097	0.088	0.118	0.028	0.044
1262	2226	Treg/Th in LNs	Tcyt evenness in LNs	NA	NA	0.012	0.712	Greater than	Less than	0.012	0.919	Greater than	Less than	0.605	0.064	0.096	0.031	0.558	0.744	0.053	0.097	0.088	0.118	0.028	0.042
1263	2229	Tcyt richness in LNs	Tcyt diversity in LNs	NA	NA	8	1.481	Greater than	Less than	8	1.912	Greater than	Less than	0.605	0.064	0.096	0.031	0.558	0.744	0.053	0.097	0.088	0.118	0.028	0.042
1264	2230	Tcyt richness in LNs	Tcyt evenness in LNs	NA	NA	8	0.712	Greater than	Less than	8	0.919	Greater than	Less than	0.605	0.064	0.096	0.031	0.558	0.744	0.053	0.097	0.088	0.118	0.028	0.042
1265	2231	Tcyt diversity in LNs	Tcyt evenness in LNs	NA	NA	1.481	0.712	Less than	Less than	1.912	0.919	Less than	Less than	0.605	0.064	0.096	0.031	0.558	0.744	0.053	0.097	0.088	0.118	0.028	0.042
1266	1761	Angiogenic factor	CCL2	pg/ml	nM	816.007	0.178	Less than	Less than	877.728	0.335	Less than	Less than	0.604	0.072	0.107	0.035	0.562	0.75	0.061	0.11	0.099	0.132	0.031	0.048
1267	2268	M2 Mac	Exhausted Th fraction	cells/ml	NA	3180554.433	0.01	Greater than	Greater than	130990.871	0.005	Greater than	Greater than	0.604	0.072	0.107	0.035	0.562	0.75	0.061	0.11	0.099	0.132	0.031	0.048
1268	2530	Tcyt fraction	Cancer clones evenness	NA	NA	0.104	0.142	Greater than	Less than	0.104	0.995	Greater than	Less than	0.604	0.079	0.118	0.039	0.566	0.736	0.068	0.118	0.11	0.143	0.035	0.051
1269	916	mAPC fraction	Th/T cells in LNs	NA	NA	0	0.06	Less than	Less than	0	0.179	Less than	Less than	0.604	0.079	0.118	0.039	0.566	0.736	0.062	0.118	0.11	0.143	0.035	0.051
1270	3084	M1 Mac	Th/Tcyt	cells/ml	NA	933077.882	1.282	Less than	Greater than	2305294.138	0.651	Less than	Greater than	0.603	0.086	0.129	0.042	0.569	0.741	0.075	0.125	0.121	0.158	0.037	0.055
1271	3089	IL12	Th/Tcyt	nM	NA	0.001	1.282	Less than	Greater than	0.002	0.651	Less than	Greater than	0.603	0.086	0.129	0.042	0.552	0.724	0.07	0.125	0.118	0.154	0.037	0.057
1272	3098	Th/Tcyt	M1 Mac fraction	NA	NA	1.282	0.003	Greater than	Less than	0.02	0.003	Greater than	Less than	0.603	0.086	0.129	0.042	0.569	0.724	0.075	0.125	0.121	0.154	0.037	0.055
1273	941	Exhausted Tcyt	Treg/T cells	cells/ml	NA	36108843.92	0.09	Greater than	Less than	18574680.528	0.248	Greater than	Less than	0.603	0.094	0.14	0.046	0.556	0.73	0.077	0.138	0.129	0.169	0.04	0.061
1274	1186	M2/M1 Mac ratio	Th/Tcyt in LNs	NA	NA	12.737	0.107	Greater than	Less than	6.733	0.32	Greater than	Less than	0.603	0.101	0.151	0.05	0.559	0.721	0.085	0.145	0.14	0.18	0.044	0.064
1275	2793	Th+Tcyt	Th/T cells in LNs	NA	NA	53954044.799	0.119	Greater than	Less than	53954044.799	0.179	Greater than	Less than	0.603	0.108	0.162	0.053	0.562	0.712	0.092	0.147	0.151	0.191	0.048	0.068
1276	74	M1/(M1+M2) Mac	(Th+Tcyt)/T cells in LNs	NA	NA	0.12	0.956	Less than	Greater than	0.273	0.956	Less than	Greater than	0.603	0.333	0.496	0.164	0.585	0.67	0.305	0.415	0.482	0.551	0.154	0.189
1277	75	M1/(M1+M2) Mac	Treg/T cells in LNs	NA	NA	0.12	0.044	Less than	Less than	0.273	0.044	Less than	Less than	0.603	0.333	0.496	0.164	0.58	0.661	0.305	0.404	0.478	0.544	0.154	0.191
1278	76	M2/(M1+M2) Mac	(Th+Tcyt)/T cells in LNs	NA	NA	0.88	0.956	Greater than	Greater than	0.727	0.956	Greater than	Greater than	0.603	0.333	0.496	0.164	0.58	0.67	0.305	0.415	0.478	0.551	0.154	0.191
1279	77	M2/(M1+M2) Mac	Treg/T cells in LNs	NA	NA	0.88	0.044	Greater than	Less than	0.727	0.044	Greater than	Less than	0.603	0.333	0.496	0.164	0.58	0.665	0.305	0.41	0.478	0.548	0.154	0.189
1280	325	(Th+Tcyt)/T cells in central comp.	Exhausted Th fraction	NA	NA	0.963	0.01	Greater than	Greater than	0.963	0	Greater than	Greater than	0.603	0.116	0.173	0.057	0.564	0.718	0.099	0.165	0.162	0.206	0.051	0.074
1281	364	Treg/T cells in central comp.	Exhausted Th fraction	NA	NA	0.037	0.01	Less than	Greater than	0.037	0	Less than	Greater than	0.603	0.116	0.173	0.057	0.564	0.705	0.099	0.16	0.162	0.202	0.051	0.074
1282	321	(Th+Tcyt)/T cells in central comp.	M2 Mac fraction	NA	NA	0.963	0.018	Greater than	Greater than	0.963	0.001	Greater than	Greater than	0.602	0.123	0.184	0.061	0.566	0.711	0.107	0.173	0.173	0.217	0.055	0.077
1283	360	Treg/T cells in central comp.	M2 Mac fraction	NA	NA	0.037	0.018	Less than	Greater than	0.037	0.001	Less than	Greater than	0.602	0.123	0.184	0.061	0.566	0.711	0.107	0.173	0.173	0.217	0.055	0.075
1284	932	M1/(M1+M2) Mac	Immune supp./act. cells	NA	NA	0.12	0.219	Less than	Less than	0.12	0.418	Less than	Less than	0.602	0.261	0.39	0.129	0.58	0.67	0.239	0.333	0.375	0.434	0.121	0.151
1285	933	M2/(M1+M2) Mac	Immune supp./act. cells	NA	NA	0.88	0.219	Greater than	Less than	0.88	0.418	Greater than	Less than	0.602	0.261	0.39	0.129	0.58	0.67	0.239	0.327	0.375	0.434	0.121	0.153
1286	601	Tregs in central comp.	Tcyt in central comp.	cells/ml	cells/ml	804.418	16778.868	Less than	Greater than	804.418	9491.727	Less than	Greater than	0.6	0.206	0.309	0.103	0.571	0.686	0.189	0.272	0.294	0.353	0.096	0.123
1287	1209	Th in central comp.	mAPC fraction	cells/ml	NA	3528.075	0	Less than	Less than	3528.075	0	Less than	Less than	0.6	0.074	0.11	0.037	0.56	0.74	0.062	0.107	0.103	0.136	0.033	0.05
1288	2051	Tcyt in central comp.	Carrying capacity	cells/ml	NA	16778.868	3507145888.495	Greater than	Greater than	9491.727	1413416991.854	Greater than	Greater than	0.6	0.029	0.044	0.015	0.5	0.8	0.024	0.051	0.037	0.059	0.013	0.022
1289	2501	Tcyt in central comp.	Th/Tcyt	cells/ml	NA	2204.586	1.282	Greater than	Greater than	9491.727	0.02	Greater than	Greater than	0.6	0.088	0.132	0.044	0.55	0.733	0.072	0.132	0.121	0.162	0.04	0.059
1290	1923	Tcyt in central comp.	IL2	cells/ml	nM	24066.009	0.482	Greater than	Less than	9491.727	0.542	Greater than	Less than	0.6	0.044	0.066	0.022	0.533	0.767	0.033	0.072	0.059	0.085	0.018	0.033
1291	612	Treg/Tcyt in central comp.	(Th+Tcyt)/T cells	NA	NA	0.058	0.43	Less than	Less than	0.058	0.663	Less than	Less than	0.6	0.044	0.066	0.022	0.533	0.767	0.033	0.072	0.059	0.085	0.018	0.031
1292	629	Treg/Tcyt in central comp.	Cancer clone diversity	NA	NA	0.058	0.222	Less than	Less than	0.058	1.553	Less than	Less than	0.6	0.096	0.143	0.048	0.554	0.708	0.079	0.134	0.132	0.169	0.042	0.062
1293	3128	Th/Tcyt in central comp.	immature APC	NA	cells/ml	0.18	2035.716	Less than	Greater than	0.356	1417.546	Less than	Greater than	0.6	0.029	0.044	0.015	0.5	0.8	0.018	0.051	0.037	0.059	0.011	0.022
1294	3059	Treg/Th in central comp.	Th/Tcyt	NA	NA	3.01	1.282	Less than	Greater than	3.01	0.651	Less than	Greater than	0.6	0.088	0.132	0.044	0.55	0.717	0.072	0.127	0.121	0.158	0.039	0.059
1295	2366	Th+Tcyt in central comp.	Th/Tcyt	NA	NA	2355.956	1.282	Greater than	Greater than	13085.973	0.02	Greater than	Greater than	0.6	0.088	0.132	0.044	0.55	0.717	0.077	0.127	0.121	0.158	0.039	0.059
1296	1128	Th+Tcyt in central comp.	M2/M1 Mac ratio	NA	NA	23815.989	12.737	Greater than	Greater than	13085.973	6.733	Greater than	Greater than	0.6	0.037	0.055	0.018	0.52	0.76	0.026	0.064	0.048	0.07	0.015	0.028
1297	2543	T cells in central comp.	Th/Tcyt	cells/ml	NA	2570.573	1.282	Greater than	Greater than	13420.695	0.02	Greater than	Greater than	0.6	0.088	0.132	0.044	0.55	0.717	0.072	0.127	0.121	0.158	0.04	0.057
1298	3131	Th/T cells in central comp.	immature APC	NA	cells/ml	0.16	2035.716	Less than	Greater than	0.264	1417.546	Less than	Greater than	0.6	0.029	0.044	0.015	0.5	0.8	0.018	0.051	0.037	0.059	0.011	0.022
1299	3060	Tcyt richness in central comp.	Th/Tcyt	NA	NA	8	1.282	Greater than	Greater than	8	0.651	Greater than	Greater than	0.6	0.088	0.132	0.044	0.567	0.717	0.072	0.127	0.125	0.158	0.039	0.057
1300	2010	Tcyt diversity in central comp.	MDSC	NA	cells/ml	1.57	882945.781	Less than	Less than	1.817	882945.781	Less than	Less than	0.6	0.066	0.099	0.033	0.556	0.756	0.055	0.105	0.092	0.125	0.029	0.044
1301	2011	Tcyt diversity in central comp.	NO	NA	nM	1.57	3.139	Less than	Less than	1.817	3.139	Less than	Less than	0.6	0.066	0.099	0.033	0.556	0.733	0.055	0.099	0.092	0.121	0.029	0.044
1302	2030	Tcyt diversity in central comp.	ArgI	NA	mU	1.57	67.121	Less than	Less than	1.817	67.121	Less than	Less than	0.6	0.066	0.099	0.033	0.556	0.733	0.055	0.099	0.092	0.121	0.029	0.044
1303	2570	Tcyt diversity in central comp.	M1 Mac	NA	cells/ml	1.57	475672.464	Less than	Less than	1.817	2305294.138	Less than	Less than	0.6	0.051	0.077	0.026	0.543	0.743	0.04	0.079	0.07	0.096	0.022	0.037
1304	2575	Tcyt diversity in central comp.	Th/Tcyt	NA	NA	2.065	1.282	Less than	Greater than	1.817	0.02	Less than	Greater than	0.6	0.088	0.132	0.044	0.55	0.717	0.077	0.127	0.121	0.158	0.04	0.059
1305	2578	Tcyt diversity in central comp.	T cells	NA	cells/ml	1.57	98786424.925	Less than	Greater than	1.817	3987777.08	Less than	Greater than	0.6	0.044	0.066	0.022	0.533	0.767	0.033	0.072	0.059	0.085	0.018	0.031
1306	1217	Tcyt diversity in central comp.	M1/(M1+M2) Mac	NA	NA	1.57	0.12	Less than	Less than	1.941	0.12	Less than	Less than	0.6	0.037	0.055	0.018	0.52	0.8	0.026	0.064	0.048	0.074	0.015	0.028
1307	1218	Tcyt diversity in central comp.	M2/(M1+M2) Mac	NA	NA	1.57	0.88	Less than	Greater than	1.941	0.88	Less than	Greater than	0.6	0.037	0.055	0.018	0.52	0.8	0.026	0.064	0.048	0.074	0.015	0.028
1308	2012	Tcyt evenness in central comp.	MDSC	NA	cells/ml	0.755	882945.781	Less than	Less than	0.874	882945.781	Less than	Less than	0.6	0.066	0.099	0.033	0.556	0.756	0.055	0.105	0.092	0.125	0.029	0.046
1309	2013	Tcyt evenness in central comp.	NO	NA	nM	0.755	3.139	Less than	Less than	0.874	3.139	Less than	Less than	0.6	0.066	0.099	0.033	0.556	0.733	0.055	0.105	0.092	0.121	0.029	0.044
1310	2032	Tcyt evenness in central comp.	ArgI	NA	mU	0.755	67.121	Less than	Less than	0.874	67.121	Less than	Less than	0.6	0.066	0.099	0.033	0.556	0.756	0.055	0.105	0.092	0.125	0.029	0.046
1311	2606	Tcyt evenness in central comp.	M1 Mac	NA	cells/ml	0.755	475672.464	Less than	Less than	0.874	2305294.138	Less than	Less than	0.6	0.051	0.077	0.026	0.543	0.771	0.04	0.085	0.07	0.099	0.022	0.037
1312	2611	Tcyt evenness in central comp.	Th/Tcyt	NA	NA	0.993	1.282	Less than	Greater than	0.874	0.02	Less than	Greater than	0.6	0.088	0.132	0.044	0.567	0.733	0.072	0.132	0.125	0.162	0.039	0.059
1313	2614	Tcyt evenness in central comp.	T cells	NA	cells/ml	0.755	98786424.925	Less than	Greater than	0.874	3987777.08	Less than	Greater than	0.6	0.044	0.066	0.022	0.533	0.8	0.033	0.072	0.059	0.088	0.018	0.031
1314	1219	Tcyt evenness in central comp.	M1/(M1+M2) Mac	NA	NA	0.755	0.12	Less than	Less than	0.933	0.12	Less than	Less than	0.6	0.037	0.055	0.018	0.52	0.8	0.031	0.064	0.048	0.074	0.015	0.028
1315	1220	Tcyt evenness in central comp.	M2/(M1+M2) Mac	NA	NA	0.755	0.88	Less than	Greater than	0.933	0.88	Less than	Greater than	0.6	0.037	0.055	0.018	0.56	0.8	0.031	0.064	0.051	0.074	0.015	0.028
1316	1573	Exhausted Tcyt	immature APC	cells/ml	cells/ml	36108843.92	1417.546	Greater than	Greater than	18574680.528	799.376	Greater than	Greater than	0.6	0.103	0.154	0.051	0.557	0.714	0.086	0.147	0.143	0.184	0.046	0.066
1317	1580	Exhausted Tcyt	Th/Tcyt	cells/ml	NA	1040517.136	1.282	Greater than	Greater than	18574680.528	0.02	Greater than	Greater than	0.6	0.088	0.132	0.044	0.55	0.717	0.072	0.127	0.121	0.158	0.04	0.059
1318	1598	Exhausted Tcyt	Neo-Ag specific T cell clones	cells/ml	NA	36108843.92	2883.457	Greater than	Greater than	18574680.528	907.043	Greater than	Greater than	0.6	0.029	0.044	0.015	0.5	0.8	0.024	0.051	0.037	0.059	0.013	0.024
1319	2021	Carrying capacity	Angiogenic factor	NA	pg/ml	3507145888.495	877.728	Greater than	Less than	1413416991.854	877.728	Greater than	Less than	0.6	0.037	0.055	0.018	0.52	0.76	0.026	0.064	0.048	0.07	0.015	0.029
1320	3010	Carrying capacity	Treg/T cells	NA	NA	3507145888.495	0.169	Greater than	Less than	1413416991.854	0.248	Greater than	Less than	0.6	0.044	0.066	0.022	0.533	0.767	0.033	0.072	0.059	0.085	0.018	0.031
1321	2254	Carrying capacity	Exhausted Th fraction	NA	NA	3507145888.495	0.005	Greater than	Greater than	366552543.534	0.005	Greater than	Greater than	0.6	0.029	0.044	0.015	0.5	0.8	0.018	0.051	0.037	0.059	0.011	0.022
1322	1499	Angiogenic factor	MDSC	pg/ml	cells/ml	754.286	882945.781	Less than	Less than	877.728	882945.781	Less than	Less than	0.6	0.029	0.044	0.015	0.5	0.8	0.024	0.057	0.037	0.059	0.011	0.024
1323	1500	Angiogenic factor	NO	pg/ml	nM	754.286	3.139	Less than	Less than	877.728	3.139	Less than	Less than	0.6	0.029	0.044	0.015	0.55	0.8	0.024	0.051	0.04	0.059	0.011	0.022
1324	1478	Angiogenic factor	ArgI	pg/ml	mU	754.286	67.121	Less than	Less than	877.728	67.121	Less than	Less than	0.6	0.029	0.044	0.015	0.5	0.8	0.018	0.051	0.037	0.059	0.011	0.024
1325	2460	Angiogenic factor	Cancer clones evenness	pg/ml	NA	816.007	0.284	Less than	Less than	877.728	0.995	Less than	Less than	0.6	0.029	0.044	0.015	0.5	0.8	0.018	0.051	0.037	0.059	0.013	0.024
1326	1255	Angiogenic factor	Th in LNs	pg/ml	cells/mm^3	816.007	1315.967	Less than	Less than	877.728	1315.967	Less than	Less than	0.6	0.088	0.132	0.044	0.55	0.717	0.072	0.127	0.121	0.158	0.039	0.059
1327	3065	Treg	Th/Tcyt	cells/ml	NA	153192.056	1.282	Greater than	Greater than	153192.056	0.651	Greater than	Greater than	0.6	0.088	0.132	0.044	0.567	0.733	0.077	0.127	0.125	0.162	0.039	0.057
1328	2257	immature APC	Tcyt fraction	cells/ml	NA	2035.716	0.059	Greater than	Greater than	799.376	0.104	Greater than	Greater than	0.6	0.029	0.044	0.015	0.55	0.8	0.024	0.051	0.04	0.059	0.011	0.024
1329	2425	immature APC	Th fraction	cells/ml	NA	1417.546	0.114	Greater than	Greater than	799.376	0.057	Greater than	Greater than	0.6	0.066	0.099	0.033	0.556	0.733	0.055	0.099	0.092	0.121	0.029	0.044
1330	3221	immature APC	PDL1 in tumor	cells/ml	molecule/micrometer^2	2035.716	174.382	Greater than	Greater than	1417.546	67.489	Greater than	Greater than	0.6	0.029	0.044	0.015	0.55	0.8	0.024	0.051	0.04	0.059	0.011	0.022
1331	3141	immature APC	IL2	cells/ml	nM	2035.716	0.542	Greater than	Less than	1417.546	0.663	Greater than	Less than	0.6	0.029	0.044	0.015	0.5	0.8	0.018	0.051	0.037	0.059	0.011	0.022
1332	3142	immature APC	Th in LNs	cells/ml	cells/mm^3	2035.716	1315.967	Greater than	Less than	1417.546	5249.294	Greater than	Less than	0.6	0.029	0.044	0.015	0.55	0.8	0.024	0.051	0.04	0.059	0.011	0.022
1333	1052	immature APC	Treg/Tcyt in LNs	cells/ml	NA	2035.716	0.158	Greater than	Less than	799.376	0.08	Greater than	Less than	0.6	0.029	0.044	0.015	0.5	0.8	0.018	0.051	0.037	0.059	0.013	0.022
1334	3144	immature APC	Th/Tcyt in LNs	cells/ml	NA	2035.716	0.213	Greater than	Less than	1417.546	0.426	Greater than	Less than	0.6	0.029	0.044	0.015	0.55	0.8	0.024	0.051	0.04	0.059	0.013	0.022
1335	3147	immature APC	Th/T cells in LNs	cells/ml	NA	2035.716	0.179	Greater than	Less than	1417.546	0.298	Greater than	Less than	0.6	0.029	0.044	0.015	0.55	0.8	0.024	0.051	0.04	0.059	0.011	0.024
1336	2991	mAPC	Th/Tcyt	cells/ml	NA	160.154	1.282	Greater than	Greater than	229.292	0.651	Greater than	Greater than	0.6	0.088	0.132	0.044	0.55	0.717	0.072	0.127	0.121	0.158	0.039	0.057
1337	3073	TGFb	Th/Tcyt	nM	NA	0.02	1.282	Greater than	Greater than	0.02	0.651	Greater than	Greater than	0.6	0.088	0.132	0.044	0.55	0.717	0.072	0.127	0.121	0.158	0.039	0.059
1338	3017	MDSC	Th/Tcyt	cells/ml	NA	2622922.254	1.282	Less than	Greater than	882945.781	0.651	Less than	Greater than	0.6	0.088	0.132	0.044	0.567	0.733	0.077	0.132	0.125	0.162	0.039	0.059
1339	2038	MDSC	Exhausted Th fraction	cells/ml	NA	882945.781	0.015	Less than	Greater than	882945.781	0.005	Less than	Greater than	0.6	0.051	0.077	0.026	0.543	0.743	0.04	0.079	0.07	0.096	0.022	0.039
1340	3018	NO	Th/Tcyt	nM	NA	9.325	1.282	Less than	Greater than	3.139	0.651	Less than	Greater than	0.6	0.088	0.132	0.044	0.567	0.733	0.077	0.127	0.125	0.162	0.04	0.059
1341	2040	NO	Exhausted Th fraction	nM	NA	3.139	0.015	Less than	Greater than	3.139	0.005	Less than	Greater than	0.6	0.051	0.077	0.026	0.543	0.771	0.04	0.079	0.07	0.099	0.022	0.037
1342	3019	ArgI	Th/Tcyt	mU	NA	199.772	1.282	Less than	Greater than	67.121	0.651	Less than	Greater than	0.6	0.088	0.132	0.044	0.55	0.717	0.072	0.127	0.121	0.158	0.039	0.059
1343	2015	ArgI	Exhausted Th fraction	mU	NA	67.121	0.015	Less than	Greater than	67.121	0.005	Less than	Greater than	0.6	0.051	0.077	0.026	0.543	0.743	0.04	0.079	0.07	0.096	0.022	0.037
1344	2695	M1 Mac	Tcyt diversity	cells/ml	NA	475672.464	1.492	Less than	Less than	475672.464	1.919	Less than	Less than	0.6	0.044	0.066	0.022	0.533	0.8	0.033	0.072	0.059	0.088	0.018	0.031
1345	2696	M1 Mac	Tcyt evenness	cells/ml	NA	475672.464	0.717	Less than	Less than	475672.464	0.923	Less than	Less than	0.6	0.044	0.066	0.022	0.533	0.767	0.033	0.072	0.059	0.085	0.018	0.031
1346	3625	M2 Mac	Cancer clone diversity	cells/ml	NA	3180554.433	0.222	Greater than	Less than	3180554.433	1.553	Greater than	Less than	0.6	0.044	0.066	0.022	0.533	0.767	0.033	0.072	0.059	0.085	0.018	0.031
1347	3551	IL10	Cancer clone diversity	nM	NA	0.002	0.222	Greater than	Less than	0.002	1.553	Greater than	Less than	0.6	0.044	0.066	0.022	0.533	0.767	0.033	0.072	0.059	0.085	0.018	0.031
1348	1798	Tcyt	Th/Tcyt	cells/ml	NA	2043115.411	1.282	Greater than	Greater than	22728101.511	0.02	Greater than	Greater than	0.6	0.088	0.132	0.044	0.567	0.717	0.077	0.132	0.125	0.158	0.039	0.057
1349	1139	Tcyt	IL2	cells/ml	nM	64098073.711	0.542	Greater than	Less than	22728101.511	0.542	Greater than	Less than	0.6	0.029	0.044	0.015	0.55	0.8	0.024	0.051	0.04	0.059	0.011	0.024
1350	3093	Th/Tcyt	Treg/Th	NA	NA	1.282	3.174	Greater than	Less than	0.651	3.174	Greater than	Less than	0.6	0.088	0.132	0.044	0.567	0.717	0.077	0.127	0.125	0.158	0.039	0.057
1351	3031	Th/Tcyt	Th+Tcyt	NA	NA	1.282	2384258.065	Greater than	Greater than	0.02	53954044.799	Greater than	Greater than	0.6	0.088	0.132	0.044	0.55	0.717	0.072	0.127	0.121	0.158	0.04	0.059
1352	2882	Th/Tcyt	T cells	NA	cells/ml	1.282	3987777.08	Greater than	Greater than	0.02	98786424.925	Greater than	Greater than	0.6	0.088	0.132	0.044	0.567	0.733	0.072	0.132	0.125	0.162	0.039	0.059
1353	3032	Th/Tcyt	Th/T cells	NA	NA	1.282	0.008	Greater than	Greater than	0.651	0.147	Greater than	Greater than	0.6	0.088	0.132	0.044	0.567	0.717	0.077	0.127	0.125	0.158	0.039	0.057
1354	1533	Th/Tcyt	TIL fraction	NA	NA	1.282	0.027	Greater than	Greater than	0.02	0.272	Greater than	Greater than	0.6	0.088	0.132	0.044	0.55	0.717	0.072	0.127	0.121	0.158	0.039	0.059
1355	3095	Th/Tcyt	Immune supp. cells	NA	cells/ml	1.282	776726.822	Greater than	Greater than	0.651	776726.822	Greater than	Greater than	0.6	0.088	0.132	0.044	0.55	0.717	0.072	0.127	0.121	0.158	0.04	0.057
1356	1844	Th/Tcyt	Immune act. cells	NA	cells/ml	1.282	3701739.676	Greater than	Greater than	0.02	73556458.18	Greater than	Greater than	0.6	0.088	0.132	0.044	0.567	0.733	0.077	0.132	0.125	0.162	0.039	0.057
1357	2817	Th/Tcyt	Immune supp./act. cells	NA	NA	1.282	0.219	Greater than	Less than	0.02	0.219	Greater than	Less than	0.6	0.044	0.066	0.022	0.533	0.767	0.033	0.072	0.059	0.085	0.018	0.031
1358	3096	Th/Tcyt	Immune supp. cell fraction	NA	NA	1.282	0.004	Greater than	Greater than	0.651	0.004	Greater than	Greater than	0.6	0.088	0.132	0.044	0.55	0.717	0.077	0.127	0.121	0.158	0.039	0.059
1359	1065	Th/Tcyt	Immune act. cell fraction	NA	NA	1.282	0.025	Greater than	Greater than	0.02	0.318	Greater than	Greater than	0.6	0.088	0.132	0.044	0.55	0.717	0.072	0.127	0.121	0.158	0.039	0.057
1360	3097	Th/Tcyt	MDSC fraction	NA	NA	1.282	0.009	Greater than	Less than	0.651	0.009	Greater than	Less than	0.6	0.088	0.132	0.044	0.55	0.717	0.072	0.127	0.121	0.158	0.04	0.059
1361	3099	Th/Tcyt	M2 Mac fraction	NA	NA	1.282	0.001	Greater than	Greater than	0.651	0.001	Greater than	Greater than	0.6	0.088	0.132	0.044	0.567	0.717	0.072	0.127	0.125	0.158	0.039	0.059
1362	3100	Th/Tcyt	Mac fraction	NA	NA	1.282	0.001	Greater than	Greater than	0.651	0.001	Greater than	Greater than	0.6	0.088	0.132	0.044	0.55	0.733	0.072	0.132	0.121	0.162	0.039	0.057
1363	3101	Th/Tcyt	Treg fraction	NA	NA	1.282	0.001	Greater than	Greater than	0.651	0.001	Greater than	Greater than	0.6	0.088	0.132	0.044	0.567	0.717	0.077	0.127	0.125	0.158	0.039	0.057
1364	2432	Th/Tcyt	Th fraction	NA	NA	1.282	0.001	Greater than	Greater than	0.02	0.057	Greater than	Greater than	0.6	0.088	0.132	0.044	0.55	0.717	0.072	0.127	0.121	0.158	0.04	0.059
1365	1939	Th/Tcyt	mAPC fraction	NA	NA	1.282	0	Greater than	Less than	0.02	0	Greater than	Less than	0.6	0.088	0.132	0.044	0.55	0.717	0.072	0.127	0.121	0.158	0.039	0.057
1366	3033	Th/Tcyt	APC fraction	NA	NA	1.282	0	Greater than	Less than	0.651	0	Greater than	Less than	0.6	0.088	0.132	0.044	0.55	0.717	0.072	0.127	0.121	0.158	0.04	0.057
1367	1705	Th/Tcyt	Immune cell fraction	NA	NA	1.282	0.037	Greater than	Greater than	0.02	0.284	Greater than	Greater than	0.6	0.088	0.132	0.044	0.55	0.717	0.072	0.127	0.121	0.158	0.04	0.057
1368	3102	Th/Tcyt	Tcyt richness	NA	NA	1.282	8	Greater than	Greater than	0.651	8	Greater than	Greater than	0.6	0.088	0.132	0.044	0.55	0.733	0.072	0.132	0.121	0.162	0.039	0.057
1369	2743	Th/Tcyt	Tcyt diversity	NA	NA	1.282	2.061	Greater than	Less than	0.02	1.776	Greater than	Less than	0.6	0.088	0.132	0.044	0.55	0.717	0.077	0.127	0.121	0.158	0.039	0.059
1370	2744	Th/Tcyt	Tcyt evenness	NA	NA	1.282	0.991	Greater than	Less than	0.02	0.854	Greater than	Less than	0.6	0.088	0.132	0.044	0.567	0.717	0.077	0.127	0.125	0.158	0.04	0.057
1371	3106	Th/Tcyt	Neo-Ag specific T cell clones	NA	NA	1.282	907.043	Greater than	Greater than	0.651	907.043	Greater than	Greater than	0.6	0.088	0.132	0.044	0.567	0.717	0.077	0.127	0.125	0.158	0.039	0.059
1372	3108	Th/Tcyt	Treg/Th in LNs	NA	NA	1.282	0.012	Greater than	Greater than	0.651	0.012	Greater than	Greater than	0.6	0.088	0.132	0.044	0.567	0.717	0.072	0.127	0.125	0.158	0.039	0.059
1373	3110	Th/Tcyt	Tcyt richness in LNs	NA	NA	1.282	8	Greater than	Greater than	0.651	8	Greater than	Greater than	0.6	0.088	0.132	0.044	0.55	0.717	0.072	0.127	0.121	0.158	0.039	0.059
1374	2897	T cells	Neo-Ag specific T cell clones	cells/ml	NA	98786424.925	2883.457	Greater than	Greater than	98786424.925	907.043	Greater than	Greater than	0.6	0.029	0.044	0.015	0.55	0.8	0.024	0.051	0.04	0.059	0.013	0.022
1375	2385	T cells	Th/Tcyt in LNs	cells/ml	NA	98786424.925	0.107	Greater than	Less than	98786424.925	0.213	Greater than	Less than	0.6	0.11	0.165	0.055	0.56	0.707	0.094	0.154	0.154	0.195	0.05	0.07
1376	2147	(Th+Tcyt)/T cells	Exhausted Th fraction	NA	NA	0.585	0.015	Less than	Greater than	0.663	0.005	Less than	Greater than	0.6	0.029	0.044	0.015	0.55	0.8	0.024	0.051	0.04	0.059	0.011	0.022
1377	2921	Th/T cells	Neo-Ag specific T cell clones	NA	NA	0.078	2883.457	Greater than	Greater than	0.147	1401.146	Greater than	Greater than	0.6	0.029	0.044	0.015	0.5	0.8	0.018	0.051	0.037	0.059	0.011	0.022
1378	2682	Tcyt/T cells	Treg/T cells	NA	NA	0.335	0.09	Less than	Less than	0.335	0.248	Less than	Less than	0.6	0.059	0.088	0.029	0.55	0.75	0.048	0.092	0.081	0.11	0.026	0.04
1379	682	Tcyt/T cells	Treg/Tcyt in LNs	NA	NA	0.26	0.08	Less than	Less than	0.409	0.08	Less than	Less than	0.6	0.125	0.188	0.062	0.565	0.706	0.108	0.175	0.176	0.221	0.057	0.079
1380	3316	Treg/T cells	Mac	NA	cells/ml	0.09	6665902.528	Less than	Greater than	0.09	272387.046	Less than	Greater than	0.6	0.029	0.044	0.015	0.55	0.8	0.024	0.051	0.04	0.059	0.011	0.022
1381	2438	Mac	Th fraction	cells/ml	NA	6665902.528	0.114	Greater than	Greater than	272387.046	0.057	Greater than	Greater than	0.6	0.037	0.055	0.018	0.52	0.8	0.026	0.059	0.048	0.074	0.015	0.028
1382	625	M2/M1 Mac ratio	mAPC fraction	NA	NA	12.737	0	Greater than	Less than	6.733	0	Greater than	Less than	0.6	0.037	0.055	0.018	0.52	0.8	0.026	0.064	0.048	0.074	0.015	0.028
1383	1430	M2/M1 Mac ratio	Tcyt in LNs	NA	cells/mm^3	15.739	6849.959	Greater than	Less than	6.733	11335.193	Greater than	Less than	0.6	0.044	0.066	0.022	0.533	0.767	0.033	0.072	0.059	0.085	0.018	0.031
1384	1229	M1/(M1+M2) Mac	Tcyt diversity	NA	NA	0.12	1.492	Less than	Less than	0.12	1.919	Less than	Less than	0.6	0.029	0.044	0.015	0.5	0.8	0.018	0.051	0.037	0.059	0.013	0.022
1385	1230	M1/(M1+M2) Mac	Tcyt evenness	NA	NA	0.12	0.717	Less than	Less than	0.12	0.923	Less than	Less than	0.6	0.029	0.044	0.015	0.5	0.8	0.024	0.051	0.037	0.059	0.011	0.022
1386	1233	M2/(M1+M2) Mac	Tcyt diversity	NA	NA	0.88	1.492	Greater than	Less than	0.88	1.919	Greater than	Less than	0.6	0.029	0.044	0.015	0.55	0.8	0.024	0.051	0.04	0.059	0.013	0.022
1387	1234	M2/(M1+M2) Mac	Tcyt evenness	NA	NA	0.88	0.717	Greater than	Less than	0.88	0.923	Greater than	Less than	0.6	0.029	0.044	0.015	0.55	0.8	0.024	0.051	0.04	0.059	0.013	0.022
1388	436	TIL fraction	Th in LNs	NA	cells/mm^3	0.516	1315.967	Greater than	Less than	0.272	1315.967	Greater than	Less than	0.6	0.081	0.121	0.04	0.545	0.727	0.064	0.119	0.11	0.147	0.037	0.055
1389	2795	Immune supp./act. cells	neo-Ag diversity	NA	NA	0.219	1.705	Less than	Less than	0.219	2.07	Less than	Less than	0.6	0.059	0.088	0.029	0.55	0.75	0.048	0.092	0.081	0.11	0.026	0.04
1390	2796	Immune supp./act. cells	neo-Ag evenness	NA	NA	0.219	0.82	Less than	Less than	0.219	0.995	Less than	Less than	0.6	0.059	0.088	0.029	0.55	0.75	0.048	0.092	0.081	0.11	0.026	0.04
1391	2441	M2 Mac fraction	Th fraction	NA	NA	0.018	0.114	Greater than	Greater than	0.001	0.057	Greater than	Greater than	0.6	0.044	0.066	0.022	0.533	0.767	0.033	0.072	0.059	0.085	0.018	0.031
1392	2442	Mac fraction	Th fraction	NA	NA	0.019	0.114	Greater than	Greater than	0.001	0.057	Greater than	Greater than	0.6	0.044	0.066	0.022	0.533	0.767	0.033	0.072	0.059	0.085	0.018	0.031
1393	1237	Immune cell fraction	Th+Tcyt in LNs	NA	cells/mm^3	0.531	5838.505	Greater than	Less than	0.284	12362.334	Greater than	Less than	0.6	0.029	0.044	0.015	0.55	0.8	0.024	0.051	0.04	0.059	0.013	0.022
1394	503	Tcyt diversity	(Th+Tcyt)/T cells in LNs	NA	NA	1.492	0.956	Less than	Greater than	2.061	0.956	Less than	Greater than	0.6	0.051	0.077	0.026	0.543	0.771	0.04	0.085	0.07	0.099	0.022	0.037
1395	504	Tcyt diversity	Treg/T cells in LNs	NA	NA	1.492	0.044	Less than	Less than	2.061	0.044	Less than	Less than	0.6	0.051	0.077	0.026	0.543	0.771	0.04	0.085	0.07	0.099	0.022	0.037
1396	3633	Cancer clones evenness	PDL1 in tumor	NA	molecule/micrometer^2	0.426	495.06	Less than	Greater than	0.995	388.167	Less than	Greater than	0.6	0.037	0.055	0.018	0.52	0.76	0.026	0.059	0.048	0.07	0.015	0.028
1397	505	Tcyt evenness	(Th+Tcyt)/T cells in LNs	NA	NA	0.717	0.956	Less than	Greater than	0.991	0.956	Less than	Greater than	0.6	0.051	0.077	0.026	0.543	0.771	0.04	0.085	0.07	0.099	0.022	0.037
1398	506	Tcyt evenness	Treg/T cells in LNs	NA	NA	0.717	0.044	Less than	Less than	0.991	0.044	Less than	Less than	0.6	0.051	0.077	0.026	0.543	0.743	0.04	0.079	0.07	0.096	0.022	0.037
1399	405	T cells in LNs	(Th+Tcyt)/T cells in LNs	cells/mm^3	NA	6097.462	0.956	Less than	Greater than	12957.801	0.956	Less than	Greater than	0.598	0.178	0.268	0.09	0.566	0.697	0.156	0.239	0.254	0.312	0.083	0.11
1400	406	T cells in LNs	Treg/T cells in LNs	cells/mm^3	NA	6097.462	0.044	Less than	Less than	12957.801	0.044	Less than	Less than	0.598	0.178	0.268	0.09	0.566	0.689	0.156	0.239	0.254	0.309	0.083	0.11
1401	286	Th+Tcyt in LNs	(Th+Tcyt)/T cells in LNs	cells/mm^3	NA	5838.505	0.956	Less than	Greater than	12362.334	0.956	Less than	Greater than	0.598	0.164	0.246	0.083	0.562	0.688	0.142	0.219	0.232	0.283	0.077	0.099
1402	287	Th+Tcyt in LNs	Treg/T cells in LNs	cells/mm^3	NA	5838.505	0.044	Less than	Less than	12362.334	0.044	Less than	Less than	0.598	0.164	0.246	0.083	0.571	0.688	0.147	0.219	0.235	0.283	0.077	0.101
1403	673	Treg/Tcyt in central comp.	Exhausted Th fraction	NA	NA	0.058	0.01	Less than	Greater than	0.058	0	Less than	Greater than	0.598	0.134	0.202	0.068	0.565	0.707	0.118	0.184	0.191	0.239	0.062	0.086
1404	812	M1/(M1+M2) Mac	Tcyt+Th cell fraction	NA	NA	0.12	0.234	Less than	Greater than	0.12	0.162	Less than	Greater than	0.598	0.134	0.202	0.068	0.565	0.696	0.118	0.184	0.191	0.235	0.062	0.086
1405	813	M2/(M1+M2) Mac	Tcyt+Th cell fraction	NA	NA	0.88	0.234	Greater than	Greater than	0.88	0.162	Greater than	Greater than	0.598	0.134	0.202	0.068	0.565	0.696	0.118	0.184	0.191	0.235	0.062	0.085
1406	1309	M1/(M1+M2) Mac	Immune act. cells	NA	cells/ml	0.12	73556458.18	Less than	Greater than	0.12	3701739.676	Less than	Greater than	0.598	0.254	0.382	0.129	0.569	0.672	0.226	0.331	0.364	0.43	0.119	0.153
1407	1329	M2/(M1+M2) Mac	Immune act. cells	NA	cells/ml	0.88	73556458.18	Greater than	Greater than	0.88	3701739.676	Greater than	Greater than	0.598	0.254	0.382	0.129	0.569	0.667	0.226	0.32	0.364	0.426	0.121	0.153
1408	2416	Th/Tcyt in central comp.	T cells	NA	cells/ml	0.092	98786424.925	Less than	Greater than	0.18	98786424.925	Less than	Greater than	0.597	0.105	0.158	0.053	0.556	0.708	0.088	0.149	0.147	0.188	0.048	0.068
1409	1420	Th+Tcyt in central comp.	Th/T cells in LNs	NA	NA	23815.989	0.119	Greater than	Less than	13085.973	0.179	Greater than	Less than	0.596	0.075	0.114	0.039	0.558	0.731	0.064	0.114	0.107	0.14	0.035	0.051
1410	1023	Tcyt diversity	Treg/Tcyt in LNs	NA	NA	1.492	0.08	Less than	Less than	2.061	0.08	Less than	Less than	0.595	0.061	0.092	0.031	0.548	0.738	0.05	0.094	0.085	0.114	0.028	0.044
1411	1024	Tcyt evenness	Treg/Tcyt in LNs	NA	NA	0.717	0.08	Less than	Less than	0.991	0.08	Less than	Less than	0.595	0.061	0.092	0.031	0.548	0.762	0.05	0.099	0.085	0.118	0.028	0.042
1412	307	(Th+Tcyt)/T cells in central comp.	M2 Mac	NA	cells/ml	0.963	6230117.994	Greater than	Greater than	0.963	130990.871	Greater than	Greater than	0.595	0.053	0.081	0.028	0.541	0.757	0.042	0.086	0.074	0.103	0.024	0.037
1413	308	(Th+Tcyt)/T cells in central comp.	IL10	NA	nM	0.963	0.005	Greater than	Greater than	0.963	0	Greater than	Greater than	0.595	0.053	0.081	0.028	0.541	0.757	0.042	0.086	0.074	0.103	0.024	0.039
1414	346	Treg/T cells in central comp.	M2 Mac	NA	cells/ml	0.037	6230117.994	Less than	Greater than	0.037	130990.871	Less than	Greater than	0.595	0.053	0.081	0.028	0.541	0.757	0.042	0.086	0.074	0.103	0.024	0.037
1415	347	Treg/T cells in central comp.	IL10	NA	nM	0.037	0.005	Less than	Greater than	0.037	0	Less than	Greater than	0.595	0.053	0.081	0.028	0.541	0.73	0.042	0.081	0.074	0.099	0.024	0.039
1416	2563	Tcyt diversity in central comp.	Carrying capacity	NA	NA	1.57	1413416991.854	Less than	Greater than	1.817	366552543.534	Less than	Greater than	0.595	0.053	0.081	0.028	0.541	0.757	0.042	0.086	0.074	0.103	0.024	0.039
1417	2156	Tcyt diversity in central comp.	Tcyt/T cells	NA	NA	1.57	0.409	Less than	Less than	1.817	0.484	Less than	Less than	0.595	0.053	0.081	0.028	0.541	0.757	0.042	0.086	0.074	0.103	0.024	0.039
1418	2599	Tcyt evenness in central comp.	Carrying capacity	NA	NA	0.755	1413416991.854	Less than	Greater than	0.874	366552543.534	Less than	Greater than	0.595	0.053	0.081	0.028	0.541	0.757	0.042	0.086	0.074	0.103	0.024	0.039
1419	2157	Tcyt evenness in central comp.	Tcyt/T cells	NA	NA	0.755	0.409	Less than	Less than	0.874	0.484	Less than	Less than	0.595	0.053	0.081	0.028	0.541	0.757	0.042	0.086	0.074	0.103	0.024	0.039
1420	3885	Treg fraction	Cancer clone diversity	NA	NA	0.042	0.222	Greater than	Less than	0.042	0.888	Greater than	Less than	0.595	0.053	0.081	0.028	0.541	0.757	0.042	0.086	0.074	0.103	0.024	0.037
1421	4048	(Th+Tcyt)/T cells	Cancer clone diversity	NA	NA	0.508	0.222	Less than	Less than	0.663	0.222	Less than	Less than	0.594	0.046	0.07	0.024	0.531	0.75	0.035	0.074	0.062	0.088	0.02	0.035
1422	1743	Tcyt fraction	IL2	NA	nM	0.194	0.542	Greater than	Less than	0.104	0.542	Greater than	Less than	0.594	0.046	0.07	0.024	0.531	0.75	0.035	0.074	0.062	0.088	0.02	0.033
1423	2	TIL fraction	Tregs in LNs	NA	cells/mm^3	0.394	306.283	Greater than	Less than	0.272	306.283	Greater than	Less than	0.593	0.3	0.456	0.156	0.569	0.665	0.272	0.388	0.438	0.511	0.147	0.18
1424	1121	Th in central comp.	Tcyt	cells/ml	cells/ml	3528.075	43413087.611	Less than	Greater than	3528.075	22728101.511	Less than	Greater than	0.593	0.077	0.118	0.04	0.537	0.741	0.061	0.121	0.107	0.147	0.037	0.053
1425	1673	Tcyt in central comp.	Th/Tcyt in central comp.	cells/ml	NA	24066.009	0.092	Greater than	Less than	9491.727	0.18	Greater than	Less than	0.593	0.039	0.059	0.02	0.519	0.778	0.028	0.066	0.051	0.077	0.017	0.029
1426	2415	Tcyt in central comp.	Neo-Ag specific T cell clones	cells/ml	NA	16778.868	2883.457	Greater than	Greater than	9491.727	1401.146	Greater than	Greater than	0.593	0.039	0.059	0.02	0.519	0.778	0.028	0.066	0.051	0.077	0.017	0.029
1427	1906	Exhausted Tcyt	Cancer clones evenness	cells/ml	NA	18574680.528	0.142	Greater than	Less than	18574680.528	0.995	Greater than	Less than	0.593	0.077	0.118	0.04	0.556	0.722	0.066	0.116	0.11	0.143	0.035	0.053
1428	2158	Carrying capacity	Tcyt fraction	NA	NA	3507145888.495	0.104	Greater than	Greater than	1413416991.854	0.104	Greater than	Greater than	0.593	0.039	0.059	0.02	0.519	0.778	0.028	0.066	0.051	0.077	0.017	0.029
1429	949	Immune act. cell fraction	Tcyt in LNs	NA	cells/mm^3	0.416	6849.959	Greater than	Less than	0.318	11335.193	Greater than	Less than	0.593	0.077	0.118	0.04	0.556	0.722	0.066	0.116	0.11	0.143	0.037	0.053
1430	2149	Tcyt fraction	Tcyt in LNs	NA	cells/mm^3	0.194	9092.576	Greater than	Less than	0.104	11335.193	Greater than	Less than	0.593	0.039	0.059	0.02	0.519	0.778	0.028	0.066	0.051	0.077	0.017	0.029
1431	1614	Tcyt+Th cell fraction	Tcyt in LNs	NA	cells/mm^3	0.234	6849.959	Greater than	Less than	0.162	11335.193	Greater than	Less than	0.592	0.108	0.165	0.057	0.553	0.697	0.092	0.153	0.154	0.195	0.051	0.072
1432	152	Th/Tcyt in central comp.	(Th+Tcyt)/T cells in central comp.	NA	NA	0.092	0.963	Less than	Greater than	0.18	0.963	Less than	Greater than	0.592	0.21	0.32	0.11	0.565	0.673	0.188	0.276	0.305	0.364	0.103	0.132
1433	153	Th/Tcyt in central comp.	Treg/T cells in central comp.	NA	NA	0.092	0.037	Less than	Less than	0.18	0.037	Less than	Less than	0.592	0.21	0.32	0.11	0.565	0.673	0.188	0.276	0.305	0.364	0.101	0.132
1434	104	(Th+Tcyt)/T cells	Tregs in LNs	NA	cells/mm^3	0.43	306.283	Less than	Less than	0.663	306.283	Less than	Less than	0.592	0.07	0.107	0.037	0.551	0.735	0.059	0.108	0.099	0.132	0.033	0.048
1435	981	Treg/T cells	Immune cell fraction	NA	NA	0.09	0.408	Less than	Greater than	0.248	0.284	Less than	Greater than	0.591	0.132	0.202	0.07	0.559	0.699	0.116	0.188	0.191	0.239	0.064	0.086
1436	856	Th/T cells in central comp.	Tcyt	NA	cells/ml	0.056	22728101.511	Less than	Greater than	0.16	22728101.511	Less than	Greater than	0.591	0.164	0.25	0.086	0.565	0.678	0.147	0.219	0.239	0.287	0.079	0.105
1437	1477	Exhausted Tcyt	Tcyt in LNs	cells/ml	cells/mm^3	53643007.311	6849.959	Greater than	Less than	18574680.528	11335.193	Greater than	Less than	0.591	0.031	0.048	0.017	0.545	0.773	0.026	0.053	0.044	0.062	0.013	0.026
1438	2423	Carrying capacity	Th fraction	NA	NA	3507145888.495	0.057	Greater than	Greater than	366552543.534	0.057	Greater than	Greater than	0.591	0.031	0.048	0.017	0.5	0.773	0.02	0.059	0.04	0.062	0.013	0.024
1439	1882	Angiogenic factor	Treg/T cells	pg/ml	NA	816.007	0.09	Less than	Less than	877.728	0.248	Less than	Less than	0.591	0.031	0.048	0.017	0.5	0.773	0.02	0.053	0.04	0.062	0.013	0.024
1440	1836	immature APC	Immune act. cells	cells/ml	cells/ml	1417.546	143411176.683	Greater than	Greater than	799.376	73556458.18	Greater than	Greater than	0.591	0.031	0.048	0.017	0.5	0.773	0.02	0.053	0.04	0.062	0.015	0.024
1441	1262	Th	M1/(M1+M2) Mac	cells/ml	NA	40421314.6	0.12	Greater than	Less than	154970.286	0.12	Greater than	Less than	0.591	0.062	0.096	0.033	0.545	0.727	0.051	0.096	0.088	0.118	0.029	0.044
1442	1263	Th	M2/(M1+M2) Mac	cells/ml	NA	40421314.6	0.88	Greater than	Greater than	154970.286	0.88	Greater than	Greater than	0.591	0.062	0.096	0.033	0.545	0.75	0.051	0.101	0.088	0.121	0.029	0.044
1443	1266	IFNg	M1/(M1+M2) Mac	nM	NA	0.003	0.12	Greater than	Less than	0	0.12	Greater than	Less than	0.591	0.062	0.096	0.033	0.545	0.727	0.051	0.096	0.088	0.118	0.029	0.044
1444	1267	IFNg	M2/(M1+M2) Mac	nM	NA	0.003	0.88	Greater than	Greater than	0	0.88	Greater than	Greater than	0.591	0.062	0.096	0.033	0.545	0.727	0.051	0.096	0.088	0.118	0.029	0.044
1445	2430	M2 Mac	Th fraction	cells/ml	NA	6230117.994	0.114	Greater than	Greater than	130990.871	0.057	Greater than	Greater than	0.591	0.031	0.048	0.017	0.5	0.773	0.02	0.059	0.04	0.062	0.013	0.026
1446	2431	IL10	Th fraction	nM	NA	0.005	0.114	Greater than	Greater than	0	0.057	Greater than	Greater than	0.591	0.031	0.048	0.017	0.5	0.773	0.02	0.053	0.04	0.062	0.013	0.026
1447	2970	T cells	Cancer clones evenness	cells/ml	NA	98786424.925	0.142	Greater than	Less than	98786424.925	0.995	Greater than	Less than	0.591	0.031	0.048	0.017	0.5	0.773	0.026	0.053	0.04	0.062	0.013	0.026
1448	113	(Th+Tcyt)/T cells in central comp.	Th in LNs	NA	cells/mm^3	0.963	1315.967	Greater than	Less than	0.963	2627.076	Greater than	Less than	0.59	0.346	0.529	0.184	0.566	0.643	0.318	0.417	0.507	0.577	0.176	0.211
1449	119	Treg/T cells in central comp.	Th in LNs	NA	cells/mm^3	0.037	1315.967	Less than	Less than	0.037	2627.076	Less than	Less than	0.59	0.346	0.529	0.184	0.57	0.652	0.318	0.434	0.511	0.585	0.173	0.211
1450	1039	Tcyt diversity in central comp.	Immune act. cell fraction	NA	NA	1.57	0.318	Less than	Greater than	2.065	0.318	Less than	Greater than	0.59	0.055	0.085	0.029	0.538	0.744	0.044	0.088	0.077	0.107	0.026	0.04
1451	1040	Tcyt evenness in central comp.	Immune act. cell fraction	NA	NA	0.755	0.318	Less than	Greater than	0.993	0.318	Less than	Greater than	0.59	0.055	0.085	0.029	0.538	0.744	0.044	0.088	0.077	0.107	0.026	0.04
1452	2159	M1 Mac	Exhausted Th fraction	cells/ml	NA	933077.882	0.015	Less than	Greater than	2305294.138	0.005	Less than	Greater than	0.59	0.055	0.085	0.029	0.538	0.744	0.044	0.088	0.077	0.107	0.026	0.04
1453	2160	IL12	Exhausted Th fraction	nM	NA	0.001	0.015	Less than	Greater than	0.002	0.005	Less than	Greater than	0.59	0.055	0.085	0.029	0.538	0.744	0.044	0.088	0.077	0.107	0.026	0.04
1454	2924	Th in central comp.	Th/T cells	cells/ml	NA	3528.075	0.286	Less than	Greater than	3528.075	0.147	Less than	Greater than	0.588	0.048	0.074	0.026	0.529	0.765	0.037	0.081	0.066	0.096	0.022	0.037
1455	2686	Tcyt diversity in central comp.	Cancer clones evenness	NA	NA	1.57	0.568	Less than	Less than	1.817	0.995	Less than	Less than	0.588	0.048	0.074	0.026	0.529	0.765	0.037	0.081	0.066	0.096	0.022	0.037
1456	2687	Tcyt evenness in central comp.	Cancer clones evenness	NA	NA	0.755	0.568	Less than	Less than	0.874	0.995	Less than	Less than	0.588	0.048	0.074	0.026	0.529	0.765	0.037	0.081	0.066	0.096	0.022	0.035
1457	2851	Carrying capacity	CCL2	NA	nM	3507145888.495	0.178	Greater than	Less than	1413416991.854	0.178	Greater than	Less than	0.588	0.048	0.074	0.026	0.529	0.765	0.037	0.081	0.066	0.096	0.022	0.037
1458	2148	Tcyt/T cells	Exhausted Th fraction	NA	NA	0.26	0.015	Less than	Greater than	0.409	0.005	Less than	Greater than	0.588	0.048	0.074	0.026	0.529	0.735	0.037	0.075	0.066	0.092	0.022	0.035
1459	432	Tcyt/T cells	(Th+Tcyt)/T cells in LNs	NA	NA	0.26	0.956	Less than	Greater than	0.484	0.956	Less than	Greater than	0.588	0.096	0.147	0.051	0.544	0.691	0.079	0.134	0.136	0.173	0.046	0.066
1460	433	Tcyt/T cells	Treg/T cells in LNs	NA	NA	0.26	0.044	Less than	Less than	0.484	0.044	Less than	Less than	0.588	0.096	0.147	0.051	0.544	0.706	0.079	0.14	0.136	0.176	0.046	0.066
1461	1393	M2/M1 Mac ratio	IL2	NA	nM	15.739	0.542	Greater than	Less than	6.733	0.663	Greater than	Less than	0.588	0.048	0.074	0.026	0.529	0.735	0.037	0.075	0.066	0.092	0.022	0.037
1462	1156	Tcyt diversity in central comp.	TIL fraction	NA	NA	1.57	0.272	Less than	Greater than	1.941	0.272	Less than	Greater than	0.587	0.064	0.099	0.035	0.522	0.717	0.053	0.097	0.088	0.121	0.031	0.048
1463	1157	Tcyt evenness in central comp.	TIL fraction	NA	NA	0.755	0.272	Less than	Greater than	0.933	0.272	Less than	Greater than	0.587	0.064	0.099	0.035	0.543	0.717	0.053	0.097	0.092	0.121	0.031	0.046
1464	2671	Th+Tcyt in central comp.	Cancer clones evenness	NA	NA	13085.973	0.142	Greater than	Less than	13085.973	0.995	Greater than	Less than	0.586	0.081	0.125	0.044	0.552	0.707	0.07	0.119	0.118	0.151	0.04	0.057
1465	3140	immature APC	Th/T cells	cells/ml	NA	1417.546	0.286	Greater than	Greater than	799.376	0.147	Greater than	Greater than	0.586	0.04	0.062	0.022	0.517	0.759	0.029	0.068	0.055	0.081	0.018	0.031
1466	2697	IL12	Tcyt diversity	nM	NA	0	1.492	Less than	Less than	0.002	1.776	Less than	Less than	0.586	0.04	0.062	0.022	0.517	0.759	0.029	0.068	0.055	0.081	0.018	0.031
1467	2698	IL12	Tcyt evenness	nM	NA	0	0.717	Less than	Less than	0.002	0.854	Less than	Less than	0.586	0.04	0.062	0.022	0.517	0.759	0.029	0.068	0.055	0.081	0.018	0.031
1468	2074	Tcyt/T cells	Immune supp./act. cells	NA	NA	0.26	0.219	Less than	Less than	0.409	0.219	Less than	Less than	0.586	0.04	0.062	0.022	0.517	0.759	0.029	0.068	0.055	0.081	0.018	0.031
1469	872	TIL fraction	IL2	NA	nM	0.516	0.482	Greater than	Less than	0.272	0.542	Greater than	Less than	0.586	0.04	0.062	0.022	0.517	0.759	0.029	0.068	0.055	0.081	0.018	0.031
1470	2291	M2 Mac fraction	Tcyt fraction	NA	NA	0.018	0.149	Greater than	Greater than	0.001	0.104	Greater than	Greater than	0.586	0.04	0.062	0.022	0.517	0.759	0.029	0.068	0.055	0.081	0.018	0.031
1471	1236	Tcyt+Th cell fraction	Th+Tcyt in LNs	NA	cells/mm^3	0.234	9100.42	Greater than	Less than	0.162	12362.334	Greater than	Less than	0.586	0.138	0.213	0.075	0.556	0.677	0.121	0.188	0.202	0.246	0.07	0.094
1472	1	Immune cell fraction	Tregs in LNs	NA	cells/mm^3	0.408	306.283	Greater than	Less than	0.284	306.283	Greater than	Less than	0.586	0.309	0.478	0.169	0.563	0.653	0.281	0.386	0.46	0.533	0.158	0.197
1473	2576	Tcyt diversity in central comp.	Treg/Th	NA	NA	1.57	3.174	Less than	Less than	1.817	12.449	Less than	Less than	0.585	0.057	0.088	0.031	0.537	0.732	0.046	0.09	0.081	0.11	0.028	0.042
1474	1569	Tcyt diversity in central comp.	Tcyt+Th cell fraction	NA	NA	1.57	0.162	Less than	Greater than	2.065	0.162	Less than	Greater than	0.585	0.057	0.088	0.031	0.537	0.732	0.046	0.09	0.081	0.11	0.028	0.042
1475	2612	Tcyt evenness in central comp.	Treg/Th	NA	NA	0.755	3.174	Less than	Less than	0.874	12.449	Less than	Less than	0.585	0.057	0.088	0.031	0.537	0.732	0.046	0.09	0.081	0.11	0.028	0.044
1476	1570	Tcyt evenness in central comp.	Tcyt+Th cell fraction	NA	NA	0.755	0.162	Less than	Greater than	0.993	0.162	Less than	Greater than	0.585	0.057	0.088	0.031	0.537	0.732	0.046	0.09	0.081	0.11	0.028	0.042
1477	931	Treg/T cells	TIL fraction	NA	NA	0.09	0.394	Less than	Greater than	0.248	0.272	Less than	Greater than	0.585	0.114	0.176	0.062	0.549	0.683	0.097	0.158	0.165	0.206	0.057	0.079
1478	630	Treg/Tcyt in central comp.	Tcyt diversity	NA	NA	0.058	1.492	Less than	Less than	0.058	2.061	Less than	Less than	0.583	0.05	0.077	0.028	0.528	0.75	0.039	0.083	0.07	0.099	0.024	0.037
1479	631	Treg/Tcyt in central comp.	Tcyt evenness	NA	NA	0.058	0.717	Less than	Less than	0.058	0.991	Less than	Less than	0.583	0.05	0.077	0.028	0.528	0.722	0.039	0.077	0.07	0.096	0.024	0.039
1480	1830	Tcyt diversity in central comp.	Immune act. cells	NA	cells/ml	1.57	73556458.18	Less than	Greater than	2.065	73556458.18	Less than	Greater than	0.583	0.05	0.077	0.028	0.528	0.75	0.039	0.077	0.07	0.099	0.024	0.039
1481	1831	Tcyt evenness in central comp.	Immune act. cells	NA	cells/ml	0.755	73556458.18	Less than	Greater than	0.993	73556458.18	Less than	Greater than	0.583	0.05	0.077	0.028	0.528	0.75	0.039	0.083	0.07	0.099	0.024	0.039
1482	1047	Carrying capacity	Treg/Tcyt in LNs	NA	NA	3507145888.495	0.08	Greater than	Less than	366552543.534	0.08	Greater than	Less than	0.583	0.05	0.077	0.028	0.528	0.75	0.039	0.083	0.07	0.099	0.024	0.037
1483	1520	immature APC	TIL fraction	cells/ml	NA	1417.546	0.394	Greater than	Greater than	799.376	0.272	Greater than	Greater than	0.583	0.149	0.232	0.083	0.546	0.676	0.127	0.204	0.217	0.268	0.075	0.101
1484	1525	M2 Mac	TIL fraction	cells/ml	NA	6230117.994	0.394	Greater than	Greater than	130990.871	0.272	Greater than	Greater than	0.583	0.066	0.103	0.037	0.542	0.729	0.055	0.105	0.096	0.129	0.033	0.05
1485	1527	IL10	TIL fraction	nM	NA	0.005	0.394	Greater than	Greater than	0	0.272	Greater than	Greater than	0.583	0.066	0.103	0.037	0.542	0.729	0.055	0.105	0.096	0.129	0.033	0.05
1486	2281	Mac	Tcyt fraction	cells/ml	NA	6665902.528	0.149	Greater than	Greater than	272387.046	0.104	Greater than	Greater than	0.583	0.033	0.051	0.018	0.5	0.75	0.028	0.055	0.044	0.066	0.015	0.026
1487	1553	TIL fraction	Neo-Ag specific T cell clones	NA	NA	0.394	2883.457	Greater than	Greater than	0.272	907.043	Greater than	Greater than	0.583	0.033	0.051	0.018	0.542	0.75	0.028	0.055	0.048	0.066	0.015	0.028
1488	1742	Immune act. cells	Neo-Ag specific T cell clones	cells/ml	NA	73556458.18	2883.457	Greater than	Greater than	73556458.18	1401.146	Greater than	Greater than	0.583	0.033	0.051	0.018	0.5	0.792	0.022	0.061	0.044	0.07	0.015	0.026
1489	1957	mAPC fraction	Neo-Ag specific T cell clones	NA	NA	0	2883.457	Less than	Greater than	0	907.043	Less than	Greater than	0.583	0.033	0.051	0.018	0.542	0.792	0.028	0.061	0.048	0.07	0.015	0.028
1490	1114	Exhausted Th fraction	Treg/Tcyt in LNs	NA	NA	0.01	0.08	Greater than	Less than	0	0.08	Greater than	Less than	0.583	0.149	0.232	0.083	0.556	0.676	0.132	0.204	0.221	0.268	0.075	0.101
1491	1724	Immune cell fraction	Neo-Ag specific T cell clones	NA	NA	0.408	2883.457	Greater than	Greater than	0.284	907.043	Greater than	Greater than	0.583	0.033	0.051	0.018	0.5	0.792	0.022	0.061	0.044	0.07	0.015	0.028
1492	1532	Tcyt	T cells in LNs	cells/ml	cells/mm^3	22728101.511	6097.462	Greater than	Less than	22728101.511	9527.631	Greater than	Less than	0.583	0.142	0.221	0.079	0.553	0.67	0.125	0.197	0.21	0.254	0.074	0.097
1493	602	Treg/Tcyt in central comp.	Tcyt in LNs	NA	cells/mm^3	0.058	4607.343	Less than	Less than	0.058	11335.193	Less than	Less than	0.582	0.092	0.143	0.051	0.537	0.701	0.075	0.142	0.132	0.173	0.046	0.066
1494	1563	Th in central comp.	Angiogenic factor	cells/ml	pg/ml	3528.075	816.007	Less than	Less than	3528.075	877.728	Less than	Less than	0.582	0.075	0.118	0.042	0.527	0.709	0.059	0.114	0.107	0.143	0.039	0.055
1495	2643	Th+Tcyt	Th in LNs	NA	cells/mm^3	53954044.799	1315.967	Greater than	Less than	53954044.799	1315.967	Greater than	Less than	0.581	0.176	0.276	0.099	0.55	0.667	0.154	0.237	0.261	0.316	0.092	0.119
1496	2446	Th fraction	Cancer clone diversity	NA	NA	0.057	0.222	Greater than	Less than	0.057	1.553	Greater than	Less than	0.581	0.059	0.092	0.033	0.535	0.721	0.048	0.092	0.085	0.114	0.029	0.044
1497	214	(Th+Tcyt)/T cells in central comp.	M1 Mac	NA	cells/ml	0.963	475672.464	Greater than	Less than	0.963	1390483.301	Greater than	Less than	0.581	0.287	0.449	0.162	0.557	0.648	0.259	0.358	0.43	0.5	0.153	0.189
1498	233	(Th+Tcyt)/T cells in central comp.	IL12	NA	nM	0.963	0	Greater than	Less than	0.963	0.001	Greater than	Less than	0.581	0.287	0.449	0.162	0.557	0.643	0.259	0.358	0.43	0.496	0.153	0.188
1499	218	Treg/T cells in central comp.	M1 Mac	NA	cells/ml	0.037	475672.464	Less than	Less than	0.037	1390483.301	Less than	Less than	0.581	0.287	0.449	0.162	0.557	0.643	0.259	0.358	0.43	0.496	0.153	0.188
1500	235	Treg/T cells in central comp.	IL12	NA	nM	0.037	0	Less than	Less than	0.037	0.001	Less than	Less than	0.581	0.287	0.449	0.162	0.557	0.648	0.265	0.369	0.43	0.5	0.153	0.186
1501	2068	Th+Tcyt in central comp.	Carrying capacity	NA	NA	23815.989	2460281440.175	Greater than	Greater than	13085.973	1413416991.854	Greater than	Greater than	0.581	0.042	0.066	0.024	0.516	0.742	0.031	0.07	0.059	0.085	0.02	0.033
1502	1165	T cells in central comp.	M2/M1 Mac ratio	cells/ml	NA	13420.695	15.739	Greater than	Greater than	13420.695	6.733	Greater than	Greater than	0.581	0.042	0.066	0.024	0.516	0.742	0.031	0.07	0.059	0.085	0.02	0.033
1503	1626	Carrying capacity	Tcyt+Th cell fraction	NA	NA	3507145888.495	0.162	Greater than	Greater than	366552543.534	0.162	Greater than	Greater than	0.581	0.042	0.066	0.024	0.516	0.742	0.031	0.07	0.059	0.085	0.02	0.035
1504	2763	Immune supp. cell fraction	Tcyt diversity	NA	NA	0.047	1.492	Greater than	Less than	0.004	1.776	Greater than	Less than	0.581	0.042	0.066	0.024	0.516	0.774	0.031	0.075	0.059	0.088	0.02	0.035
1505	2764	Immune supp. cell fraction	Tcyt evenness	NA	NA	0.047	0.717	Greater than	Less than	0.004	0.854	Greater than	Less than	0.581	0.042	0.066	0.024	0.516	0.742	0.031	0.07	0.059	0.085	0.02	0.033
1506	944	Tcyt	Th/T cells in LNs	cells/ml	NA	22728101.511	0.06	Greater than	Less than	22728101.511	0.179	Greater than	Less than	0.58	0.153	0.239	0.086	0.545	0.67	0.131	0.208	0.224	0.276	0.081	0.105
1507	606	M1/(M1+M2) Mac	TIL fraction	NA	NA	0.12	0.394	Less than	Greater than	0.12	0.272	Less than	Greater than	0.58	0.246	0.386	0.14	0.552	0.652	0.219	0.318	0.368	0.434	0.131	0.165
1508	607	M2/(M1+M2) Mac	TIL fraction	NA	NA	0.88	0.394	Greater than	Greater than	0.88	0.272	Greater than	Greater than	0.58	0.246	0.386	0.14	0.558	0.652	0.219	0.318	0.371	0.434	0.131	0.162
1509	1985	Angiogenic factor	Tcyt in LNs	pg/ml	cells/mm^3	816.007	6849.959	Less than	Less than	877.728	11335.193	Less than	Less than	0.58	0.068	0.107	0.039	0.54	0.72	0.057	0.107	0.099	0.132	0.035	0.051
1510	3518	(Th+Tcyt)/T cells	PDL1 in tumor	NA	molecule/micrometer^2	0.585	495.06	Less than	Greater than	0.585	281.275	Less than	Greater than	0.58	0.068	0.107	0.039	0.54	0.72	0.057	0.107	0.099	0.132	0.035	0.05
1511	1321	M1/(M1+M2) Mac	PDL1 in tumor	NA	molecule/micrometer^2	0.12	388.167	Less than	Greater than	0.12	67.489	Less than	Greater than	0.58	0.136	0.213	0.077	0.55	0.67	0.114	0.186	0.202	0.246	0.072	0.096
1512	1341	M2/(M1+M2) Mac	PDL1 in tumor	NA	molecule/micrometer^2	0.88	388.167	Greater than	Greater than	0.88	67.489	Greater than	Greater than	0.58	0.136	0.213	0.077	0.55	0.68	0.119	0.186	0.202	0.25	0.072	0.094
1513	1148	Th+Tcyt in central comp.	Th in LNs	NA	cells/mm^3	23815.989	1315.967	Greater than	Less than	13085.973	1315.967	Greater than	Less than	0.58	0.094	0.147	0.053	0.536	0.71	0.077	0.143	0.136	0.18	0.048	0.068
1514	2090	Tregs in central comp.	M2 Mac	cells/ml	cells/ml	804.418	6230117.994	Less than	Greater than	804.418	130990.871	Less than	Greater than	0.579	0.051	0.081	0.029	0.526	0.737	0.04	0.085	0.074	0.103	0.026	0.04
1515	2091	Tregs in central comp.	IL10	cells/ml	nM	804.418	0.005	Less than	Greater than	804.418	0	Less than	Greater than	0.579	0.051	0.081	0.029	0.526	0.737	0.04	0.085	0.074	0.103	0.026	0.04
1516	1351	Tcyt richness in central comp.	M2/M1 Mac ratio	NA	NA	8	15.739	Greater than	Greater than	8	6.733	Greater than	Greater than	0.579	0.051	0.081	0.029	0.526	0.737	0.04	0.085	0.074	0.103	0.026	0.04
1517	1356	Treg	M2/M1 Mac ratio	cells/ml	NA	153192.056	15.739	Greater than	Greater than	153192.056	6.733	Greater than	Greater than	0.579	0.051	0.081	0.029	0.526	0.737	0.04	0.079	0.074	0.103	0.026	0.04
1518	1357	immature APC	M2/M1 Mac ratio	cells/ml	NA	799.376	15.739	Greater than	Greater than	799.376	6.733	Greater than	Greater than	0.579	0.051	0.081	0.029	0.526	0.737	0.04	0.085	0.074	0.103	0.026	0.04
1519	1182	mAPC	M2/M1 Mac ratio	cells/ml	NA	160.154	15.739	Greater than	Greater than	229.292	6.733	Greater than	Greater than	0.579	0.051	0.081	0.029	0.526	0.737	0.04	0.085	0.074	0.103	0.026	0.04
1520	1359	Th	M2/M1 Mac ratio	cells/ml	NA	154970.286	15.739	Greater than	Greater than	154970.286	6.733	Greater than	Greater than	0.579	0.051	0.081	0.029	0.526	0.737	0.04	0.085	0.074	0.103	0.026	0.04
1521	1360	TGFb	M2/M1 Mac ratio	nM	NA	0.02	15.739	Greater than	Greater than	0.02	6.733	Greater than	Greater than	0.579	0.051	0.081	0.029	0.526	0.737	0.04	0.085	0.074	0.103	0.026	0.04
1522	1361	IFNg	M2/M1 Mac ratio	nM	NA	0	15.739	Greater than	Greater than	0	6.733	Greater than	Greater than	0.579	0.051	0.081	0.029	0.526	0.737	0.04	0.085	0.074	0.103	0.026	0.04
1523	1268	MDSC	M2/M1 Mac ratio	cells/ml	NA	882945.781	15.739	Less than	Greater than	882945.781	6.733	Less than	Greater than	0.579	0.051	0.081	0.029	0.526	0.737	0.04	0.085	0.074	0.103	0.026	0.042
1524	1271	NO	M2/M1 Mac ratio	nM	NA	3.139	15.739	Less than	Greater than	3.139	6.733	Less than	Greater than	0.579	0.051	0.081	0.029	0.526	0.737	0.04	0.085	0.074	0.103	0.026	0.04
1525	1274	ArgI	M2/M1 Mac ratio	mU	NA	67.121	15.739	Less than	Greater than	67.121	6.733	Less than	Greater than	0.579	0.051	0.081	0.029	0.526	0.737	0.04	0.085	0.074	0.103	0.026	0.04
1526	1369	M2 Mac	M2/M1 Mac ratio	cells/ml	NA	130990.871	15.739	Greater than	Greater than	130990.871	6.733	Greater than	Greater than	0.579	0.051	0.081	0.029	0.526	0.737	0.04	0.085	0.074	0.103	0.026	0.04
1527	1372	IL10	M2/M1 Mac ratio	nM	NA	0	15.739	Greater than	Greater than	0	6.733	Greater than	Greater than	0.579	0.051	0.081	0.029	0.526	0.737	0.04	0.085	0.074	0.103	0.026	0.04
1528	1378	(Th+Tcyt)/T cells	M2/M1 Mac ratio	NA	NA	0.508	15.739	Less than	Greater than	0.663	6.733	Less than	Greater than	0.579	0.051	0.081	0.029	0.526	0.737	0.04	0.085	0.074	0.103	0.026	0.04
1529	1380	Tcyt/T cells	M2/M1 Mac ratio	NA	NA	0.335	15.739	Less than	Greater than	0.558	6.733	Less than	Greater than	0.579	0.051	0.081	0.029	0.526	0.737	0.04	0.085	0.074	0.103	0.026	0.04
1530	1382	Mac	M2/M1 Mac ratio	cells/ml	NA	272387.046	15.739	Greater than	Greater than	272387.046	6.733	Greater than	Greater than	0.579	0.051	0.081	0.029	0.526	0.737	0.04	0.085	0.074	0.103	0.026	0.04
1531	1302	M2/M1 Mac ratio	M1/(M1+M2) Mac	NA	NA	15.739	0.12	Greater than	Less than	0.73	0.12	Greater than	Less than	0.579	0.051	0.081	0.029	0.526	0.737	0.04	0.085	0.074	0.103	0.026	0.04
1532	1303	M2/M1 Mac ratio	M2/(M1+M2) Mac	NA	NA	15.739	0.422	Greater than	Greater than	0.73	0.88	Greater than	Greater than	0.579	0.051	0.081	0.029	0.526	0.737	0.04	0.085	0.074	0.103	0.026	0.04
1533	1383	M2/M1 Mac ratio	Immune supp. cells	NA	cells/ml	15.739	776726.822	Greater than	Greater than	6.733	776726.822	Greater than	Greater than	0.579	0.051	0.081	0.029	0.526	0.737	0.04	0.085	0.074	0.103	0.026	0.04
1534	1384	M2/M1 Mac ratio	Immune supp. cell fraction	NA	NA	15.739	0.004	Greater than	Greater than	6.733	0.004	Greater than	Greater than	0.579	0.051	0.081	0.029	0.526	0.737	0.04	0.085	0.074	0.103	0.026	0.04
1535	1385	M2/M1 Mac ratio	MDSC fraction	NA	NA	15.739	0.006	Greater than	Less than	6.733	0.006	Greater than	Less than	0.579	0.051	0.081	0.029	0.526	0.711	0.04	0.079	0.074	0.099	0.026	0.04
1536	1386	M2/M1 Mac ratio	M2 Mac fraction	NA	NA	15.739	0.001	Greater than	Greater than	6.733	0.001	Greater than	Greater than	0.579	0.051	0.081	0.029	0.526	0.737	0.04	0.085	0.074	0.103	0.026	0.04
1537	1387	M2/M1 Mac ratio	Mac fraction	NA	NA	15.739	0.001	Greater than	Greater than	6.733	0.001	Greater than	Greater than	0.579	0.051	0.081	0.029	0.526	0.737	0.04	0.079	0.074	0.103	0.026	0.04
1538	1388	M2/M1 Mac ratio	Treg fraction	NA	NA	15.739	0.001	Greater than	Greater than	6.733	0.001	Greater than	Greater than	0.579	0.051	0.081	0.029	0.526	0.737	0.04	0.085	0.074	0.103	0.026	0.04
1539	1391	M2/M1 Mac ratio	Tcyt richness	NA	NA	15.739	8	Greater than	Greater than	6.733	8	Greater than	Greater than	0.579	0.051	0.081	0.029	0.526	0.737	0.04	0.085	0.074	0.103	0.026	0.04
1540	1394	M2/M1 Mac ratio	Treg/Th in LNs	NA	NA	15.739	0.012	Greater than	Greater than	6.733	0.012	Greater than	Greater than	0.579	0.051	0.081	0.029	0.526	0.737	0.04	0.079	0.074	0.103	0.026	0.04
1541	1398	M2/M1 Mac ratio	Tcyt richness in LNs	NA	NA	15.739	8	Greater than	Greater than	6.733	8	Greater than	Greater than	0.579	0.051	0.081	0.029	0.526	0.737	0.04	0.085	0.074	0.103	0.026	0.04
1542	7	mAPC fraction	Tregs in LNs	NA	cells/mm^3	0	306.283	Less than	Less than	0	306.283	Less than	Less than	0.579	0.283	0.445	0.162	0.555	0.646	0.256	0.36	0.426	0.496	0.154	0.189
1543	2112	Tcyt diversity in central comp.	mAPC	NA	cells/ml	1.57	229.292	Less than	Greater than	1.817	229.292	Less than	Greater than	0.578	0.061	0.096	0.035	0.533	0.711	0.05	0.094	0.088	0.118	0.031	0.048
1544	2114	Tcyt evenness in central comp.	mAPC	NA	cells/ml	0.755	229.292	Less than	Greater than	0.874	229.292	Less than	Greater than	0.578	0.061	0.096	0.035	0.533	0.711	0.05	0.094	0.088	0.118	0.031	0.048
1545	184	Immune act. cells	Tregs in LNs	cells/ml	cells/mm^3	73556458.18	306.283	Greater than	Less than	3701739.676	306.283	Greater than	Less than	0.578	0.303	0.478	0.175	0.556	0.64	0.276	0.381	0.46	0.529	0.165	0.2
1546	3454	M2 Mac fraction	neo-Ag diversity	NA	NA	0.018	1.827	Greater than	Less than	0.001	1.948	Greater than	Less than	0.578	0.061	0.096	0.035	0.533	0.711	0.05	0.094	0.088	0.118	0.031	0.046
1547	3455	M2 Mac fraction	neo-Ag evenness	NA	NA	0.018	0.879	Greater than	Less than	0.001	0.937	Greater than	Less than	0.578	0.061	0.096	0.035	0.533	0.711	0.05	0.094	0.088	0.118	0.031	0.048
1548	141	Th/T cells in central comp.	(Th+Tcyt)/T cells in LNs	NA	NA	0.056	0.956	Less than	Greater than	0.16	0.956	Less than	Greater than	0.578	0.156	0.246	0.09	0.543	0.664	0.134	0.211	0.232	0.283	0.083	0.11
1549	142	Th/T cells in central comp.	Treg/T cells in LNs	NA	NA	0.056	0.044	Less than	Less than	0.16	0.044	Less than	Less than	0.578	0.156	0.246	0.09	0.543	0.672	0.134	0.217	0.232	0.287	0.085	0.108
1550	711	M1/(M1+M2) Mac	Immune cell fraction	NA	NA	0.12	0.408	Less than	Greater than	0.12	0.284	Less than	Greater than	0.577	0.261	0.412	0.151	0.557	0.644	0.239	0.333	0.397	0.46	0.142	0.175
1551	712	M2/(M1+M2) Mac	Immune cell fraction	NA	NA	0.88	0.408	Greater than	Greater than	0.88	0.284	Greater than	Greater than	0.577	0.261	0.412	0.151	0.557	0.644	0.239	0.338	0.397	0.46	0.142	0.175
1552	112	(Th+Tcyt)/T cells in central comp.	M1 Mac fraction	NA	NA	0.963	0.003	Greater than	Less than	0.963	0.005	Greater than	Less than	0.577	0.331	0.522	0.191	0.557	0.634	0.303	0.408	0.504	0.574	0.182	0.219
1553	118	Treg/T cells in central comp.	M1 Mac fraction	NA	NA	0.037	0.003	Less than	Less than	0.037	0.005	Less than	Less than	0.577	0.331	0.522	0.191	0.557	0.638	0.298	0.414	0.504	0.577	0.182	0.221
1554	688	Tregs in central comp.	Tcyt	cells/ml	cells/ml	804.418	43413087.611	Less than	Greater than	804.418	22728101.511	Less than	Greater than	0.577	0.07	0.11	0.04	0.519	0.712	0.053	0.108	0.099	0.136	0.037	0.053
1555	4062	Th in central comp.	Exhausted Th	cells/ml	cells/ml	6981.979	3513269.194	Less than	Greater than	6981.979	3513269.194	Less than	Greater than	0.577	0.07	0.11	0.04	0.538	0.692	0.059	0.103	0.103	0.132	0.037	0.053
1556	948	Immune act. cell fraction	Neo-Ag specific T cell clones	NA	NA	0.318	2883.457	Greater than	Greater than	0.318	1401.146	Greater than	Greater than	0.577	0.035	0.055	0.02	0.5	0.769	0.024	0.062	0.048	0.074	0.017	0.029
1557	2770	Treg fraction	Tcyt diversity	NA	NA	0.042	1.492	Greater than	Less than	0.001	1.776	Greater than	Less than	0.577	0.035	0.055	0.02	0.5	0.769	0.024	0.062	0.048	0.074	0.017	0.029
1558	2771	Treg fraction	Tcyt evenness	NA	NA	0.042	0.717	Greater than	Less than	0.001	0.854	Greater than	Less than	0.577	0.035	0.055	0.02	0.5	0.769	0.024	0.062	0.048	0.074	0.017	0.029
1559	2572	Tcyt diversity in central comp.	IL12	NA	nM	1.57	0	Less than	Less than	1.817	0.002	Less than	Less than	0.576	0.044	0.07	0.026	0.515	0.758	0.033	0.077	0.062	0.092	0.022	0.035
1560	2608	Tcyt evenness in central comp.	IL12	NA	nM	0.755	0	Less than	Less than	0.874	0.002	Less than	Less than	0.576	0.044	0.07	0.026	0.515	0.727	0.033	0.072	0.062	0.088	0.022	0.037
1561	752	Tcyt	M1/(M1+M2) Mac	cells/ml	NA	43413087.611	0.12	Greater than	Less than	22728101.511	0.12	Greater than	Less than	0.576	0.044	0.07	0.026	0.515	0.727	0.033	0.072	0.062	0.088	0.022	0.037
1562	753	Tcyt	M2/(M1+M2) Mac	cells/ml	NA	43413087.611	0.88	Greater than	Greater than	22728101.511	0.88	Greater than	Greater than	0.576	0.044	0.07	0.026	0.515	0.727	0.033	0.072	0.062	0.088	0.022	0.037
1563	1609	Immune act. cells	Th+Tcyt in LNs	cells/ml	cells/mm^3	143411176.683	9100.42	Greater than	Less than	73556458.18	12362.334	Greater than	Less than	0.576	0.044	0.07	0.026	0.515	0.758	0.033	0.072	0.062	0.092	0.022	0.037
1564	1744	mAPC fraction	T cells in LNs	NA	cells/mm^3	0	6097.462	Less than	Less than	0	9527.631	Less than	Less than	0.576	0.088	0.14	0.051	0.53	0.697	0.072	0.132	0.129	0.169	0.046	0.066
1565	576	Exhausted Th fraction	(Th+Tcyt)/T cells in LNs	NA	NA	0.01	0.956	Greater than	Greater than	0	0.956	Greater than	Greater than	0.576	0.132	0.21	0.077	0.535	0.677	0.11	0.182	0.195	0.246	0.072	0.096
1566	577	Exhausted Th fraction	Treg/T cells in LNs	NA	NA	0.01	0.044	Greater than	Less than	0	0.044	Greater than	Less than	0.576	0.132	0.21	0.077	0.545	0.667	0.116	0.182	0.199	0.243	0.072	0.096
1567	952	Immune cell fraction	IL2	NA	nM	0.531	0.482	Greater than	Less than	0.284	0.542	Greater than	Less than	0.576	0.044	0.07	0.026	0.515	0.727	0.033	0.072	0.062	0.088	0.022	0.037
1568	2845	Tcyt diversity	Cancer clones evenness	NA	NA	1.492	0.568	Less than	Less than	1.776	0.995	Less than	Less than	0.576	0.044	0.07	0.026	0.515	0.727	0.033	0.072	0.062	0.088	0.022	0.037
1569	2846	Cancer clones evenness	Tcyt evenness	NA	NA	0.568	0.717	Less than	Less than	0.995	0.854	Less than	Less than	0.576	0.044	0.07	0.026	0.515	0.727	0.033	0.072	0.062	0.088	0.022	0.035
1570	1349	Immune cell fraction	T cells in LNs	NA	cells/mm^3	0.408	6097.462	Greater than	Less than	0.284	9527.631	Greater than	Less than	0.575	0.107	0.169	0.062	0.537	0.675	0.09	0.151	0.158	0.199	0.057	0.077
1571	2532	Treg/Th in central comp.	Tcyt diversity in central comp.	NA	NA	5.998	1.57	Less than	Less than	5.998	1.817	Less than	Less than	0.574	0.062	0.099	0.037	0.532	0.723	0.051	0.101	0.092	0.125	0.031	0.048
1572	2533	Treg/Th in central comp.	Tcyt evenness in central comp.	NA	NA	5.998	0.755	Less than	Less than	5.998	0.874	Less than	Less than	0.574	0.062	0.099	0.037	0.532	0.723	0.051	0.096	0.092	0.125	0.033	0.05
1573	2651	Tcyt diversity in central comp.	APC fraction	NA	NA	1.57	0	Less than	Less than	1.817	0	Less than	Less than	0.574	0.062	0.099	0.037	0.532	0.723	0.051	0.101	0.092	0.125	0.033	0.05
1574	1167	Tcyt diversity in central comp.	Immune cell fraction	NA	NA	1.57	0.284	Less than	Greater than	1.941	0.284	Less than	Greater than	0.574	0.062	0.099	0.037	0.532	0.702	0.051	0.096	0.092	0.121	0.033	0.05
1575	2652	Tcyt evenness in central comp.	APC fraction	NA	NA	0.755	0	Less than	Less than	0.874	0	Less than	Less than	0.574	0.062	0.099	0.037	0.532	0.723	0.051	0.101	0.092	0.125	0.033	0.05
1576	1168	Tcyt evenness in central comp.	Immune cell fraction	NA	NA	0.755	0.284	Less than	Greater than	0.933	0.284	Less than	Greater than	0.574	0.062	0.099	0.037	0.532	0.723	0.051	0.096	0.092	0.125	0.033	0.048
1577	136	PDL1 in tumor	Tregs in LNs	molecule/micrometer^2	cells/mm^3	495.06	306.283	Greater than	Less than	174.382	306.283	Greater than	Less than	0.574	0.062	0.099	0.037	0.532	0.723	0.051	0.096	0.092	0.125	0.033	0.05
1578	39	Tcyt+Th cell fraction	Tregs in LNs	NA	cells/mm^3	0.234	306.283	Greater than	Less than	0.089	306.283	Greater than	Less than	0.574	0.171	0.272	0.101	0.55	0.659	0.149	0.232	0.261	0.312	0.094	0.121
1579	4	Immune act. cell fraction	Tregs in LNs	NA	cells/mm^3	0.318	306.283	Greater than	Less than	0.22	306.283	Greater than	Less than	0.572	0.338	0.54	0.202	0.553	0.634	0.311	0.432	0.522	0.599	0.193	0.232
1580	22	M1/(M1+M2) Mac	Treg/Tcyt in LNs	NA	NA	0.12	0.08	Less than	Less than	0.12	0.08	Less than	Less than	0.572	0.384	0.614	0.23	0.555	0.627	0.357	0.472	0.596	0.673	0.219	0.259
1581	23	M2/(M1+M2) Mac	Treg/Tcyt in LNs	NA	NA	0.88	0.08	Greater than	Less than	0.88	0.08	Greater than	Less than	0.572	0.384	0.614	0.23	0.555	0.63	0.351	0.472	0.596	0.676	0.219	0.259
1582	202	Th in central comp.	(Th+Tcyt)/T cells in central comp.	cells/ml	NA	3528.075	0.963	Less than	Greater than	3528.075	0.963	Less than	Greater than	0.571	0.349	0.559	0.21	0.553	0.632	0.322	0.438	0.54	0.618	0.199	0.241
1583	203	Th in central comp.	Treg/T cells in central comp.	cells/ml	NA	3528.075	0.037	Less than	Less than	3528.075	0.037	Less than	Less than	0.571	0.349	0.559	0.21	0.549	0.628	0.316	0.432	0.537	0.614	0.2	0.241
1584	3003	Th in central comp.	immature APC	cells/ml	cells/ml	3528.075	2035.716	Less than	Greater than	6981.979	1417.546	Less than	Greater than	0.571	0.028	0.044	0.017	0.476	0.762	0.017	0.05	0.037	0.059	0.013	0.026
1585	2650	Th in central comp.	Th+Tcyt	cells/ml	NA	3528.075	53954044.799	Less than	Greater than	3528.075	53954044.799	Less than	Greater than	0.571	0.175	0.279	0.105	0.541	0.662	0.153	0.241	0.265	0.324	0.097	0.125
1586	2912	Th in central comp.	Neo-Ag specific T cell clones	cells/ml	NA	3528.075	2883.457	Less than	Greater than	3528.075	1895.25	Less than	Greater than	0.571	0.037	0.059	0.022	0.5	0.75	0.026	0.064	0.051	0.077	0.018	0.031
1587	1618	Th/Tcyt in central comp.	T cells in central comp.	NA	cells/ml	0.092	24270.816	Less than	Greater than	0.18	13420.695	Less than	Greater than	0.571	0.055	0.088	0.033	0.524	0.714	0.044	0.088	0.081	0.11	0.029	0.044
1588	2961	Th/Tcyt in central comp.	Carrying capacity	NA	NA	0.092	3507145888.495	Less than	Greater than	0.18	1413416991.854	Less than	Greater than	0.571	0.028	0.044	0.017	0.476	0.762	0.017	0.05	0.037	0.059	0.013	0.026
1589	1623	Tcyt diversity in central comp.	mAPC fraction	NA	NA	1.57	0	Less than	Less than	1.941	0	Less than	Less than	0.571	0.064	0.103	0.039	0.531	0.714	0.053	0.097	0.096	0.129	0.033	0.051
1590	1624	Tcyt evenness in central comp.	mAPC fraction	NA	NA	0.755	0	Less than	Less than	0.933	0	Less than	Less than	0.571	0.064	0.103	0.039	0.531	0.714	0.053	0.103	0.096	0.129	0.035	0.051
1591	3135	Carrying capacity	Th/T cells	NA	NA	3507145888.495	0.147	Greater than	Greater than	366552543.534	0.147	Greater than	Greater than	0.571	0.037	0.059	0.022	0.5	0.75	0.026	0.064	0.051	0.077	0.018	0.031
1592	2722	Carrying capacity	Tcyt diversity	NA	NA	1413416991.854	1.492	Greater than	Less than	366552543.534	1.776	Greater than	Less than	0.571	0.046	0.074	0.028	0.514	0.714	0.035	0.079	0.066	0.092	0.024	0.039
1593	2723	Carrying capacity	Tcyt evenness	NA	NA	1413416991.854	0.717	Greater than	Less than	366552543.534	0.854	Greater than	Less than	0.571	0.046	0.074	0.028	0.514	0.743	0.035	0.079	0.066	0.096	0.024	0.039
1594	2724	Carrying capacity	Th/Tcyt in LNs	NA	NA	3507145888.495	0.107	Greater than	Less than	1413416991.854	0.213	Greater than	Less than	0.571	0.028	0.044	0.017	0.524	0.762	0.022	0.05	0.04	0.059	0.013	0.026
1595	2974	immature APC	mAPC	cells/ml	cells/ml	2035.716	215.465	Greater than	Greater than	1417.546	229.292	Greater than	Greater than	0.571	0.028	0.044	0.017	0.476	0.762	0.017	0.05	0.037	0.059	0.015	0.024
1596	3208	immature APC	CCL2	cells/ml	nM	2035.716	0.335	Greater than	Less than	799.376	0.178	Greater than	Less than	0.571	0.028	0.044	0.017	0.524	0.762	0.022	0.05	0.04	0.059	0.015	0.024
1597	3067	immature APC	M1 Mac	cells/ml	cells/ml	2035.716	475672.464	Greater than	Less than	1417.546	2305294.138	Greater than	Less than	0.571	0.028	0.044	0.017	0.476	0.81	0.017	0.055	0.037	0.062	0.013	0.026
1598	3068	immature APC	IL12	cells/ml	nM	2035.716	0	Greater than	Less than	1417.546	0.002	Greater than	Less than	0.571	0.028	0.044	0.017	0.476	0.762	0.017	0.05	0.037	0.059	0.013	0.024
1599	3173	immature APC	(Th+Tcyt)/T cells	cells/ml	NA	2035.716	0.585	Greater than	Less than	1417.546	0.663	Greater than	Less than	0.571	0.028	0.044	0.017	0.524	0.762	0.017	0.05	0.04	0.059	0.013	0.024
1600	1260	immature APC	M1/(M1+M2) Mac	cells/ml	NA	2035.716	0.197	Greater than	Less than	799.376	0.12	Greater than	Less than	0.571	0.028	0.044	0.017	0.476	0.762	0.017	0.05	0.037	0.059	0.013	0.024
1601	1261	immature APC	M2/(M1+M2) Mac	cells/ml	NA	2035.716	0.803	Greater than	Greater than	799.376	0.88	Greater than	Greater than	0.571	0.028	0.044	0.017	0.524	0.762	0.022	0.05	0.04	0.059	0.013	0.024
1602	2806	immature APC	Immune supp./act. cells	cells/ml	NA	2035.716	0.816	Greater than	Less than	799.376	0.219	Greater than	Less than	0.571	0.028	0.044	0.017	0.476	0.762	0.017	0.05	0.037	0.059	0.015	0.026
1603	3070	immature APC	M1 Mac fraction	cells/ml	NA	2035.716	0.003	Greater than	Less than	799.376	0.003	Greater than	Less than	0.571	0.028	0.044	0.017	0.524	0.81	0.022	0.055	0.04	0.062	0.013	0.026
1604	1697	immature APC	Immune cell fraction	cells/ml	NA	2035.716	0.161	Greater than	Greater than	799.376	0.284	Greater than	Greater than	0.571	0.028	0.044	0.017	0.524	0.762	0.017	0.05	0.04	0.059	0.013	0.024
1605	3219	immature APC	Cancer clone diversity	cells/ml	NA	2035.716	1.11	Greater than	Less than	1417.546	1.553	Greater than	Less than	0.571	0.028	0.044	0.017	0.476	0.762	0.017	0.05	0.037	0.059	0.013	0.026
1606	3145	immature APC	Th+Tcyt in LNs	cells/ml	cells/mm^3	2035.716	12362.334	Greater than	Less than	1417.546	15624.248	Greater than	Less than	0.571	0.028	0.044	0.017	0.524	0.762	0.022	0.05	0.04	0.059	0.013	0.024
1607	3146	immature APC	T cells in LNs	cells/ml	cells/mm^3	2035.716	12957.801	Greater than	Less than	1417.546	16387.97	Greater than	Less than	0.571	0.028	0.044	0.017	0.476	0.762	0.017	0.05	0.037	0.059	0.013	0.024
1608	2345	MDSC	Tcyt diversity	cells/ml	NA	882945.781	1.492	Less than	Less than	882945.781	1.919	Less than	Less than	0.571	0.055	0.088	0.033	0.524	0.714	0.044	0.088	0.081	0.11	0.029	0.046
1609	2346	MDSC	Tcyt evenness	cells/ml	NA	882945.781	0.717	Less than	Less than	882945.781	0.923	Less than	Less than	0.571	0.055	0.088	0.033	0.524	0.738	0.044	0.094	0.081	0.114	0.029	0.044
1610	2347	NO	Tcyt diversity	nM	NA	3.139	1.492	Less than	Less than	3.139	1.919	Less than	Less than	0.571	0.055	0.088	0.033	0.524	0.738	0.044	0.088	0.081	0.114	0.029	0.044
1611	2348	NO	Tcyt evenness	nM	NA	3.139	0.717	Less than	Less than	3.139	0.923	Less than	Less than	0.571	0.055	0.088	0.033	0.524	0.714	0.044	0.088	0.081	0.11	0.029	0.046
1612	2389	ArgI	Tcyt diversity	mU	NA	67.121	1.492	Less than	Less than	67.121	1.776	Less than	Less than	0.571	0.055	0.088	0.033	0.524	0.714	0.044	0.088	0.081	0.11	0.029	0.044
1613	2390	ArgI	Tcyt evenness	mU	NA	67.121	0.717	Less than	Less than	67.121	0.854	Less than	Less than	0.571	0.055	0.088	0.033	0.524	0.738	0.044	0.094	0.081	0.114	0.029	0.044
1614	172	M2 Mac	Tregs in LNs	cells/ml	cells/mm^3	6230117.994	306.283	Greater than	Less than	130990.871	306.283	Greater than	Less than	0.571	0.064	0.103	0.039	0.531	0.694	0.053	0.097	0.096	0.125	0.033	0.051
1615	173	IL10	Tregs in LNs	nM	cells/mm^3	0.005	306.283	Greater than	Less than	0	306.283	Greater than	Less than	0.571	0.064	0.103	0.039	0.531	0.694	0.053	0.097	0.096	0.125	0.035	0.051
1616	720	Tcyt	Th in LNs	cells/ml	cells/mm^3	64098073.711	2627.076	Greater than	Less than	22728101.511	1315.967	Greater than	Less than	0.571	0.028	0.044	0.017	0.476	0.762	0.017	0.05	0.037	0.059	0.013	0.026
1617	3040	Th+Tcyt	M2 Mac fraction	NA	NA	53954044.799	0.018	Greater than	Greater than	53954044.799	0.001	Greater than	Greater than	0.571	0.055	0.088	0.033	0.524	0.714	0.044	0.088	0.081	0.11	0.029	0.044
1618	477	(Th+Tcyt)/T cells	(Th+Tcyt)/T cells in LNs	NA	NA	0.508	0.956	Less than	Greater than	0.663	0.956	Less than	Greater than	0.571	0.184	0.294	0.11	0.543	0.65	0.162	0.244	0.279	0.335	0.103	0.129
1619	478	(Th+Tcyt)/T cells	Treg/T cells in LNs	NA	NA	0.508	0.044	Less than	Less than	0.663	0.044	Less than	Less than	0.571	0.184	0.294	0.11	0.543	0.65	0.162	0.244	0.279	0.335	0.103	0.132
1620	1538	Treg/T cells	Immune act. cells	NA	cells/ml	0.09	73556458.18	Less than	Greater than	0.248	73556458.18	Less than	Greater than	0.571	0.138	0.221	0.083	0.533	0.667	0.116	0.193	0.206	0.257	0.077	0.103
1621	1408	M2/M1 Mac ratio	APC fraction	NA	NA	15.739	0	Greater than	Less than	6.733	0	Greater than	Less than	0.571	0.046	0.074	0.028	0.514	0.743	0.035	0.079	0.066	0.096	0.024	0.039
1622	3724	Immune supp. cells	Th/T cells in LNs	cells/ml	NA	27503113.073	0.06	Greater than	Less than	776726.822	0.06	Greater than	Less than	0.571	0.028	0.044	0.017	0.476	0.762	0.022	0.05	0.037	0.059	0.015	0.026
1623	186	Immune supp. cell fraction	Tregs in LNs	NA	cells/mm^3	0.133	306.283	Greater than	Less than	0.004	306.283	Greater than	Less than	0.571	0.055	0.088	0.033	0.524	0.714	0.044	0.088	0.081	0.11	0.029	0.044
1624	189	Treg fraction	Tregs in LNs	NA	cells/mm^3	0.042	306.283	Greater than	Less than	0.001	306.283	Greater than	Less than	0.571	0.248	0.397	0.149	0.545	0.64	0.221	0.325	0.379	0.445	0.14	0.173
1625	190	Th fraction	Tregs in LNs	NA	cells/mm^3	0.114	306.283	Greater than	Less than	0.001	306.283	Greater than	Less than	0.571	0.119	0.191	0.072	0.538	0.67	0.103	0.169	0.18	0.224	0.066	0.09
1626	1894	Tcyt+Th cell fraction	Cancer clones evenness	NA	NA	0.162	0.142	Greater than	Less than	0.162	0.995	Greater than	Less than	0.571	0.064	0.103	0.039	0.531	0.714	0.053	0.103	0.096	0.129	0.035	0.051
1627	2474	Exhausted Th fraction	Cancer clones evenness	NA	NA	0.015	0.568	Greater than	Less than	0.005	0.995	Greater than	Less than	0.571	0.028	0.044	0.017	0.524	0.81	0.022	0.055	0.04	0.062	0.015	0.024
1628	733	Cancer clones evenness	(Th+Tcyt)/T cells in LNs	NA	NA	0.142	0.956	Less than	Greater than	0.995	0.956	Less than	Greater than	0.571	0.074	0.118	0.044	0.518	0.696	0.062	0.112	0.107	0.143	0.04	0.059
1629	734	Cancer clones evenness	Treg/T cells in LNs	NA	NA	0.142	0.044	Less than	Less than	0.995	0.044	Less than	Less than	0.571	0.074	0.118	0.044	0.536	0.714	0.057	0.112	0.11	0.147	0.039	0.059
1630	1289	Th+Tcyt	M1/(M1+M2) Mac	NA	NA	53954044.799	0.12	Greater than	Less than	2384258.065	0.12	Greater than	Less than	0.57	0.149	0.239	0.09	0.544	0.667	0.132	0.21	0.228	0.279	0.083	0.11
1631	1290	Th+Tcyt	M2/(M1+M2) Mac	NA	NA	53954044.799	0.88	Greater than	Greater than	2384258.065	0.88	Greater than	Greater than	0.57	0.149	0.239	0.09	0.535	0.658	0.132	0.204	0.224	0.276	0.083	0.11
1632	178	T cells	Tregs in LNs	cells/ml	cells/mm^3	98786424.925	306.283	Greater than	Less than	3987777.08	306.283	Greater than	Less than	0.57	0.224	0.36	0.136	0.547	0.64	0.202	0.296	0.346	0.404	0.129	0.158
1633	1977	T cells in central comp.	IL2	cells/ml	nM	24270.816	0.482	Greater than	Less than	13420.695	0.542	Greater than	Less than	0.569	0.066	0.107	0.04	0.529	0.706	0.055	0.105	0.099	0.132	0.037	0.051
1634	1754	Tcyt diversity in central comp.	Tcyt	NA	cells/ml	1.57	22728101.511	Less than	Greater than	1.941	22728101.511	Less than	Greater than	0.568	0.057	0.092	0.035	0.523	0.727	0.046	0.09	0.085	0.118	0.031	0.048
1635	1755	Tcyt evenness in central comp.	Tcyt	NA	cells/ml	0.755	22728101.511	Less than	Greater than	0.933	22728101.511	Less than	Greater than	0.568	0.057	0.092	0.035	0.523	0.705	0.046	0.09	0.085	0.114	0.031	0.046
1636	1694	Angiogenic factor	Immune supp./act. cells	pg/ml	NA	816.007	0.219	Less than	Less than	877.728	0.219	Less than	Less than	0.568	0.057	0.092	0.035	0.523	0.705	0.046	0.09	0.085	0.114	0.031	0.048
1637	2919	CCL2	PDL1 in tumor	nM	molecule/micrometer^2	0.178	495.06	Less than	Greater than	0.178	174.382	Less than	Greater than	0.568	0.057	0.092	0.035	0.523	0.705	0.046	0.096	0.085	0.114	0.031	0.046
1638	3041	Th+Tcyt	Mac fraction	NA	NA	53954044.799	0.019	Greater than	Greater than	53954044.799	0.001	Greater than	Greater than	0.568	0.057	0.092	0.035	0.523	0.727	0.046	0.096	0.085	0.118	0.031	0.048
1639	1315	M1/(M1+M2) Mac	Th fraction	NA	NA	0.12	0.114	Less than	Greater than	0.12	0.001	Less than	Greater than	0.568	0.114	0.184	0.07	0.534	0.67	0.097	0.169	0.173	0.217	0.064	0.085
1640	1335	M2/(M1+M2) Mac	Th fraction	NA	NA	0.88	0.114	Greater than	Greater than	0.88	0.001	Greater than	Greater than	0.568	0.114	0.184	0.07	0.534	0.67	0.092	0.169	0.173	0.217	0.064	0.088
1641	870	Treg/T cells	Immune act. cell fraction	NA	NA	0.09	0.318	Less than	Greater than	0.248	0.318	Less than	Greater than	0.568	0.162	0.261	0.099	0.536	0.656	0.14	0.222	0.246	0.301	0.092	0.118
1642	138	Th/Tcyt in LNs	(Th+Tcyt)/T cells in LNs	NA	NA	0.107	0.956	Less than	Greater than	0.213	0.956	Less than	Greater than	0.568	0.257	0.415	0.158	0.548	0.633	0.23	0.329	0.401	0.463	0.149	0.184
1643	139	Th/Tcyt in LNs	Treg/T cells in LNs	NA	NA	0.107	0.044	Less than	Less than	0.213	0.044	Less than	Less than	0.568	0.257	0.415	0.158	0.543	0.643	0.23	0.335	0.397	0.471	0.151	0.184
1644	8	Exhausted Tcyt	Tregs in LNs	cells/ml	cells/mm^3	36108843.92	306.283	Greater than	Less than	18574680.528	306.283	Greater than	Less than	0.568	0.2	0.324	0.123	0.542	0.645	0.178	0.267	0.309	0.368	0.116	0.145
1645	771	Tcyt	Th/Tcyt in LNs	cells/ml	NA	43413087.611	0.107	Greater than	Less than	22728101.511	0.213	Greater than	Less than	0.568	0.048	0.077	0.029	0.514	0.73	0.037	0.081	0.07	0.099	0.026	0.04
1646	2759	Mac	Tcyt diversity	cells/ml	NA	3469144.787	1.634	Greater than	Less than	272387.046	1.776	Greater than	Less than	0.568	0.048	0.077	0.029	0.514	0.73	0.037	0.081	0.07	0.099	0.026	0.04
1647	2760	Mac	Tcyt evenness	cells/ml	NA	3469144.787	0.786	Greater than	Less than	272387.046	0.854	Greater than	Less than	0.568	0.048	0.077	0.029	0.514	0.73	0.037	0.081	0.07	0.099	0.026	0.04
1648	1102	Immune act. cell fraction	neo-Ag diversity	NA	NA	0.318	1.705	Greater than	Less than	0.318	2.07	Greater than	Less than	0.568	0.048	0.077	0.029	0.514	0.73	0.037	0.081	0.07	0.099	0.026	0.04
1649	1103	Immune act. cell fraction	neo-Ag evenness	NA	NA	0.318	0.82	Greater than	Less than	0.318	0.995	Greater than	Less than	0.568	0.048	0.077	0.029	0.514	0.73	0.037	0.081	0.07	0.099	0.026	0.04
1650	1927	Tcyt diversity in central comp.	Angiogenic factor	NA	pg/ml	1.693	877.728	Less than	Less than	1.941	877.728	Less than	Less than	0.567	0.086	0.14	0.053	0.522	0.687	0.07	0.125	0.129	0.169	0.048	0.068
1651	1929	Tcyt evenness in central comp.	Angiogenic factor	NA	pg/ml	0.814	877.728	Less than	Less than	0.933	877.728	Less than	Less than	0.567	0.086	0.14	0.053	0.522	0.687	0.07	0.131	0.129	0.169	0.048	0.07
1652	841	Treg/Tcyt in central comp.	Cancer clones evenness	NA	NA	0.058	0.142	Less than	Less than	0.058	0.995	Less than	Less than	0.567	0.077	0.125	0.048	0.517	0.683	0.061	0.116	0.114	0.151	0.042	0.062
1653	2904	T cells in central comp.	Cancer clones evenness	cells/ml	NA	13420.695	0.142	Greater than	Less than	13420.695	0.995	Greater than	Less than	0.567	0.077	0.125	0.048	0.517	0.683	0.061	0.116	0.114	0.151	0.042	0.062
1654	1493	Th/T cells in central comp.	Angiogenic factor	NA	pg/ml	0.056	877.728	Less than	Less than	0.16	877.728	Less than	Less than	0.567	0.116	0.188	0.072	0.533	0.678	0.099	0.171	0.176	0.224	0.066	0.088
1655	1042	Exhausted Tcyt	Tcyt diversity	cells/ml	NA	36108843.92	1.492	Greater than	Less than	18574680.528	1.919	Greater than	Less than	0.567	0.039	0.062	0.024	0.5	0.733	0.028	0.066	0.055	0.081	0.02	0.033
1656	1043	Exhausted Tcyt	Tcyt evenness	cells/ml	NA	36108843.92	0.717	Greater than	Less than	18574680.528	0.923	Greater than	Less than	0.567	0.039	0.062	0.024	0.5	0.733	0.028	0.066	0.055	0.081	0.02	0.035
1657	3171	Carrying capacity	neo-Ag diversity	NA	NA	3507145888.495	1.948	Greater than	Less than	1413416991.854	1.948	Greater than	Less than	0.567	0.039	0.062	0.024	0.5	0.733	0.028	0.066	0.055	0.081	0.02	0.033
1658	3172	Carrying capacity	neo-Ag evenness	NA	NA	3507145888.495	0.937	Greater than	Less than	1413416991.854	0.937	Greater than	Less than	0.567	0.039	0.062	0.024	0.5	0.733	0.028	0.072	0.055	0.081	0.02	0.033
1659	2266	CCL2	Exhausted Th fraction	nM	NA	0.178	0.015	Less than	Greater than	0.962	0.005	Less than	Greater than	0.567	0.039	0.062	0.024	0.5	0.733	0.028	0.066	0.055	0.081	0.02	0.033
1660	1560	Tcyt+Th cell fraction	Neo-Ag specific T cell clones	NA	NA	0.162	2883.457	Greater than	Greater than	0.162	1401.146	Greater than	Greater than	0.567	0.039	0.062	0.024	0.5	0.733	0.028	0.066	0.055	0.081	0.02	0.033
1661	2774	Cancer clone diversity	Tcyt diversity	NA	NA	0.888	1.492	Less than	Less than	1.553	1.776	Less than	Less than	0.567	0.039	0.062	0.024	0.5	0.733	0.028	0.066	0.055	0.081	0.02	0.035
1662	2775	Cancer clone diversity	Tcyt evenness	NA	NA	0.888	0.717	Less than	Less than	1.553	0.854	Less than	Less than	0.567	0.039	0.062	0.024	0.5	0.733	0.028	0.066	0.055	0.081	0.02	0.033
1663	49	(Th+Tcyt)/T cells in central comp.	Immune cell fraction	NA	NA	0.963	0.284	Greater than	Greater than	0.927	0.284	Greater than	Greater than	0.566	0.368	0.596	0.228	0.545	0.626	0.329	0.461	0.574	0.658	0.219	0.261
1664	52	Treg/T cells in central comp.	Immune cell fraction	NA	NA	0.037	0.284	Less than	Greater than	0.073	0.284	Less than	Greater than	0.566	0.368	0.596	0.228	0.545	0.626	0.329	0.461	0.574	0.658	0.219	0.259
1665	1291	T cells	M1/(M1+M2) Mac	cells/ml	NA	98786424.925	0.12	Greater than	Less than	3987777.08	0.12	Greater than	Less than	0.566	0.175	0.283	0.108	0.537	0.654	0.153	0.241	0.268	0.327	0.101	0.129
1666	1292	T cells	M2/(M1+M2) Mac	cells/ml	NA	98786424.925	0.88	Greater than	Greater than	3987777.08	0.88	Greater than	Greater than	0.566	0.175	0.283	0.108	0.537	0.647	0.153	0.235	0.268	0.324	0.101	0.131
1667	438	Cancer clones evenness	Tregs in LNs	NA	cells/mm^3	0.142	306.283	Less than	Less than	0.995	306.283	Less than	Less than	0.566	0.068	0.11	0.042	0.528	0.698	0.057	0.107	0.103	0.136	0.039	0.055
1668	2097	Tregs in central comp.	Mac	cells/ml	cells/ml	804.418	6665902.528	Less than	Greater than	804.418	272387.046	Less than	Greater than	0.565	0.059	0.096	0.037	0.522	0.717	0.048	0.097	0.088	0.121	0.033	0.048
1669	329	(Th+Tcyt)/T cells in central comp.	Neo-Ag specific T cell clones	NA	NA	0.963	2883.457	Greater than	Greater than	0.963	907.043	Greater than	Greater than	0.565	0.029	0.048	0.018	0.478	0.739	0.018	0.051	0.04	0.062	0.015	0.028
1670	368	Treg/T cells in central comp.	Neo-Ag specific T cell clones	NA	NA	0.037	2883.457	Less than	Greater than	0.037	907.043	Less than	Greater than	0.565	0.029	0.048	0.018	0.478	0.783	0.018	0.057	0.04	0.066	0.015	0.026
1671	2329	Tcyt diversity in central comp.	MDSC fraction	NA	NA	1.57	0.003	Less than	Less than	1.817	0.003	Less than	Less than	0.565	0.059	0.096	0.037	0.522	0.717	0.048	0.097	0.088	0.121	0.033	0.048
1672	1928	Tcyt diversity in central comp.	Tcyt fraction	NA	NA	1.57	0.104	Less than	Greater than	1.941	0.104	Less than	Greater than	0.565	0.059	0.096	0.037	0.522	0.696	0.048	0.092	0.088	0.118	0.033	0.048
1673	2399	Tcyt diversity in central comp.	Th fraction	NA	NA	1.57	0.057	Less than	Greater than	2.065	0.057	Less than	Greater than	0.565	0.029	0.048	0.018	0.478	0.783	0.018	0.057	0.04	0.066	0.015	0.028
1674	2330	Tcyt evenness in central comp.	MDSC fraction	NA	NA	0.755	0.003	Less than	Less than	0.874	0.003	Less than	Less than	0.565	0.059	0.096	0.037	0.522	0.696	0.042	0.092	0.088	0.118	0.033	0.05
1675	1930	Tcyt evenness in central comp.	Tcyt fraction	NA	NA	0.755	0.104	Less than	Greater than	0.933	0.104	Less than	Greater than	0.565	0.059	0.096	0.037	0.522	0.696	0.042	0.092	0.088	0.118	0.033	0.05
1676	2401	Tcyt evenness in central comp.	Th fraction	NA	NA	0.755	0.057	Less than	Greater than	0.993	0.057	Less than	Greater than	0.565	0.029	0.048	0.018	0.478	0.783	0.018	0.057	0.04	0.066	0.015	0.028
1677	3562	Exhausted Th	Carrying capacity	cells/ml	NA	3513269.194	2460281440.175	Greater than	Greater than	5085.904	1413416991.854	Greater than	Greater than	0.565	0.029	0.048	0.018	0.522	0.739	0.024	0.051	0.044	0.062	0.015	0.028
1678	179	Th/T cells	Tregs in LNs	NA	cells/mm^3	0.217	306.283	Greater than	Less than	0.008	306.283	Greater than	Less than	0.565	0.176	0.287	0.11	0.536	0.645	0.154	0.237	0.272	0.327	0.103	0.131
1679	2869	immature APC	T cells	cells/ml	cells/ml	1417.546	98786424.925	Greater than	Greater than	799.376	98786424.925	Greater than	Greater than	0.565	0.108	0.176	0.068	0.529	0.671	0.092	0.158	0.165	0.21	0.062	0.085
1680	82	Th/T cells in central comp.	Tregs in LNs	NA	cells/mm^3	0.056	306.283	Less than	Less than	0.16	306.283	Less than	Less than	0.565	0.158	0.257	0.099	0.532	0.653	0.136	0.219	0.243	0.298	0.092	0.119
1681	632	Treg/Tcyt in central comp.	neo-Ag diversity	NA	NA	0.058	1.705	Less than	Less than	0.058	2.07	Less than	Less than	0.564	0.05	0.081	0.031	0.513	0.718	0.039	0.083	0.074	0.103	0.028	0.042
1682	633	Treg/Tcyt in central comp.	neo-Ag evenness	NA	NA	0.058	0.82	Less than	Less than	0.058	0.995	Less than	Less than	0.564	0.05	0.081	0.031	0.513	0.718	0.039	0.083	0.074	0.103	0.028	0.042
1683	440	Treg/Tcyt in central comp.	Th/T cells in LNs	NA	NA	0.058	0.06	Less than	Less than	0.058	0.179	Less than	Less than	0.564	0.149	0.243	0.094	0.538	0.658	0.132	0.21	0.232	0.283	0.086	0.112
1684	3865	Mac	Cancer clone diversity	cells/ml	NA	3469144.787	0.222	Greater than	Less than	3469144.787	1.553	Greater than	Less than	0.564	0.05	0.081	0.031	0.513	0.718	0.039	0.083	0.074	0.103	0.028	0.042
1685	1100	Immune act. cell fraction	Tcyt diversity	NA	NA	0.318	1.492	Greater than	Less than	0.318	2.061	Greater than	Less than	0.564	0.05	0.081	0.031	0.513	0.718	0.039	0.083	0.074	0.103	0.028	0.042
1686	1101	Immune act. cell fraction	Tcyt evenness	NA	NA	0.318	0.717	Greater than	Less than	0.318	0.991	Greater than	Less than	0.564	0.05	0.081	0.031	0.513	0.718	0.039	0.083	0.074	0.103	0.028	0.042
1687	2163	M1 Mac fraction	Exhausted Th fraction	NA	NA	0.003	0.015	Less than	Greater than	0.01	0.005	Less than	Greater than	0.564	0.05	0.081	0.031	0.513	0.718	0.039	0.083	0.074	0.103	0.028	0.042
1688	1539	Mac	TIL fraction	cells/ml	NA	6665902.528	0.394	Greater than	Greater than	272387.046	0.272	Greater than	Greater than	0.564	0.07	0.114	0.044	0.527	0.691	0.059	0.108	0.107	0.14	0.039	0.057
1689	263	(Th+Tcyt)/T cells in central comp.	CCL2	NA	nM	0.963	0.178	Greater than	Less than	0.963	0.962	Greater than	Less than	0.563	0.272	0.445	0.173	0.54	0.628	0.244	0.349	0.426	0.496	0.164	0.2
1690	273	Treg/T cells in central comp.	CCL2	NA	nM	0.037	0.178	Less than	Less than	0.037	0.962	Less than	Less than	0.563	0.272	0.445	0.173	0.54	0.628	0.244	0.349	0.426	0.496	0.164	0.199
1691	48	(Th+Tcyt)/T cells in central comp.	TIL fraction	NA	NA	0.963	0.272	Greater than	Greater than	0.927	0.272	Greater than	Greater than	0.563	0.353	0.577	0.224	0.541	0.62	0.325	0.441	0.555	0.636	0.213	0.254
1692	51	Treg/T cells in central comp.	TIL fraction	NA	NA	0.037	0.272	Less than	Greater than	0.073	0.272	Less than	Greater than	0.563	0.353	0.577	0.224	0.545	0.62	0.325	0.441	0.559	0.636	0.213	0.252
1693	2588	Tcyt diversity in central comp.	Cancer clone diversity	NA	NA	1.57	0.888	Less than	Less than	1.817	1.553	Less than	Less than	0.562	0.04	0.066	0.026	0.5	0.719	0.029	0.068	0.059	0.085	0.022	0.037
1694	2624	Tcyt evenness in central comp.	Cancer clone diversity	NA	NA	0.755	0.888	Less than	Less than	0.874	1.553	Less than	Less than	0.562	0.04	0.066	0.026	0.5	0.719	0.029	0.068	0.059	0.085	0.022	0.037
1695	2161	Treg/T cells	Exhausted Th fraction	NA	NA	0.09	0.005	Less than	Greater than	0.248	0.005	Less than	Greater than	0.562	0.101	0.165	0.064	0.525	0.675	0.085	0.151	0.154	0.199	0.059	0.081
1696	3458	Mac fraction	neo-Ag diversity	NA	NA	0.019	1.827	Greater than	Less than	0.001	1.948	Greater than	Less than	0.562	0.061	0.099	0.039	0.521	0.708	0.05	0.099	0.092	0.125	0.035	0.051
1697	3459	Mac fraction	neo-Ag evenness	NA	NA	0.019	0.879	Greater than	Less than	0.001	0.937	Greater than	Less than	0.562	0.061	0.099	0.039	0.521	0.708	0.05	0.099	0.092	0.125	0.035	0.05
1698	88	Tcyt fraction	Tregs in LNs	NA	cells/mm^3	0.194	306.283	Greater than	Less than	0.059	306.283	Greater than	Less than	0.562	0.04	0.066	0.026	0.5	0.719	0.029	0.068	0.059	0.085	0.022	0.035
1699	1206	mAPC fraction	IL2	NA	nM	0	0.482	Less than	Less than	0	0.542	Less than	Less than	0.562	0.04	0.066	0.026	0.5	0.719	0.029	0.068	0.059	0.085	0.022	0.037
1700	1022	Cancer clone diversity	Treg/Tcyt in LNs	NA	NA	0.222	0.08	Less than	Less than	1.553	0.08	Less than	Less than	0.562	0.101	0.165	0.064	0.525	0.675	0.085	0.151	0.154	0.199	0.059	0.081
1701	459	Treg/Tcyt in central comp.	T cells in LNs	NA	cells/mm^3	0.058	6097.462	Less than	Less than	0.058	12957.801	Less than	Less than	0.562	0.164	0.268	0.105	0.531	0.646	0.142	0.224	0.254	0.309	0.097	0.125
1702	181	Mac	Tregs in LNs	cells/ml	cells/mm^3	6665902.528	306.283	Greater than	Less than	272387.046	306.283	Greater than	Less than	0.561	0.072	0.118	0.046	0.509	0.684	0.055	0.11	0.107	0.143	0.04	0.061
1703	330	(Th+Tcyt)/T cells in central comp.	PDL1 in tumor	NA	molecule/micrometer^2	0.963	388.167	Greater than	Greater than	0.963	67.489	Greater than	Greater than	0.561	0.123	0.202	0.079	0.52	0.663	0.101	0.178	0.188	0.239	0.074	0.097
1704	369	Treg/T cells in central comp.	PDL1 in tumor	NA	molecule/micrometer^2	0.037	388.167	Less than	Greater than	0.037	67.489	Less than	Greater than	0.561	0.123	0.202	0.079	0.531	0.663	0.107	0.178	0.191	0.239	0.074	0.096
1705	2579	Tcyt diversity in central comp.	Th/T cells	NA	NA	1.693	0.147	Less than	Greater than	1.817	0.008	Less than	Greater than	0.561	0.051	0.085	0.033	0.512	0.707	0.04	0.085	0.077	0.107	0.029	0.044
1706	2615	Tcyt evenness in central comp.	Th/T cells	NA	NA	0.814	0.147	Less than	Greater than	0.874	0.008	Less than	Greater than	0.561	0.051	0.085	0.033	0.512	0.707	0.04	0.085	0.077	0.107	0.029	0.046
1707	2747	Treg/Th	Tcyt diversity	NA	NA	3.174	1.492	Less than	Less than	12.449	1.776	Less than	Less than	0.561	0.051	0.085	0.033	0.512	0.707	0.04	0.085	0.077	0.107	0.029	0.044
1708	2748	Treg/Th	Tcyt evenness	NA	NA	3.174	0.717	Less than	Less than	12.449	0.854	Less than	Less than	0.561	0.051	0.085	0.033	0.512	0.707	0.04	0.085	0.077	0.107	0.029	0.044
1709	1610	Tcyt+Th cell fraction	Tcyt diversity	NA	NA	0.162	1.492	Greater than	Less than	0.162	2.061	Greater than	Less than	0.561	0.051	0.085	0.033	0.512	0.707	0.04	0.085	0.077	0.107	0.029	0.044
1710	1611	Tcyt+Th cell fraction	Tcyt evenness	NA	NA	0.162	0.717	Greater than	Less than	0.162	0.991	Greater than	Less than	0.561	0.051	0.085	0.033	0.512	0.707	0.04	0.085	0.077	0.107	0.029	0.044
1711	96	(Th+Tcyt)/T cells in central comp.	Exhausted Tcyt	NA	cells/ml	0.963	18574680.528	Greater than	Greater than	0.927	18574680.528	Greater than	Greater than	0.561	0.351	0.577	0.226	0.539	0.625	0.318	0.45	0.555	0.643	0.215	0.254
1712	97	Treg/T cells in central comp.	Exhausted Tcyt	NA	cells/ml	0.037	18574680.528	Less than	Greater than	0.073	18574680.528	Less than	Greater than	0.561	0.351	0.577	0.226	0.539	0.614	0.324	0.434	0.555	0.632	0.217	0.259
1713	320	(Th+Tcyt)/T cells in central comp.	Immune supp. cell fraction	NA	NA	0.963	0.047	Greater than	Greater than	0.963	0.004	Greater than	Greater than	0.561	0.217	0.357	0.14	0.532	0.636	0.189	0.289	0.338	0.404	0.132	0.164
1714	359	Treg/T cells in central comp.	Immune supp. cell fraction	NA	NA	0.037	0.047	Less than	Greater than	0.037	0.004	Less than	Greater than	0.561	0.217	0.357	0.14	0.538	0.642	0.195	0.294	0.342	0.408	0.132	0.164
1715	1501	Angiogenic factor	Th/Tcyt in LNs	pg/ml	NA	816.007	0.213	Less than	Less than	877.728	0.213	Less than	Less than	0.561	0.083	0.136	0.053	0.515	0.682	0.066	0.127	0.125	0.165	0.048	0.066
1716	1887	Angiogenic factor	Th+Tcyt in LNs	pg/ml	cells/mm^3	816.007	9100.42	Less than	Less than	877.728	12362.334	Less than	Less than	0.561	0.083	0.136	0.053	0.515	0.667	0.066	0.121	0.125	0.162	0.048	0.068
1717	1910	Tcyt in central comp.	Tcyt diversity in central comp.	cells/ml	NA	2204.586	1.57	Greater than	Less than	9491.727	1.941	Greater than	Less than	0.56	0.062	0.103	0.04	0.5	0.68	0.046	0.096	0.092	0.125	0.037	0.055
1718	1911	Tcyt in central comp.	Tcyt evenness in central comp.	cells/ml	NA	2204.586	0.755	Greater than	Less than	9491.727	0.933	Greater than	Less than	0.56	0.062	0.103	0.04	0.52	0.7	0.051	0.101	0.096	0.129	0.035	0.053
1719	2005	Th+Tcyt in central comp.	Tcyt diversity in central comp.	NA	NA	2355.956	1.57	Greater than	Less than	13085.973	1.941	Greater than	Less than	0.56	0.062	0.103	0.04	0.52	0.68	0.051	0.096	0.096	0.125	0.037	0.053
1720	2006	Th+Tcyt in central comp.	Tcyt evenness in central comp.	NA	NA	2355.956	0.755	Greater than	Less than	13085.973	0.933	Greater than	Less than	0.56	0.062	0.103	0.04	0.52	0.7	0.051	0.101	0.096	0.129	0.035	0.053
1721	2070	T cells in central comp.	Tcyt diversity in central comp.	cells/ml	NA	2570.573	1.57	Greater than	Less than	13420.695	1.941	Greater than	Less than	0.56	0.062	0.103	0.04	0.52	0.7	0.051	0.096	0.096	0.129	0.037	0.053
1722	2071	T cells in central comp.	Tcyt evenness in central comp.	cells/ml	NA	2570.573	0.755	Greater than	Less than	13420.695	0.933	Greater than	Less than	0.56	0.062	0.103	0.04	0.52	0.7	0.051	0.101	0.096	0.129	0.037	0.053
1723	2559	Tcyt richness in central comp.	Tcyt diversity in central comp.	NA	NA	8	1.57	Greater than	Less than	8	1.817	Greater than	Less than	0.56	0.062	0.103	0.04	0.52	0.7	0.051	0.101	0.096	0.129	0.037	0.053
1724	2560	Tcyt richness in central comp.	Tcyt evenness in central comp.	NA	NA	8	0.755	Greater than	Less than	8	0.874	Greater than	Less than	0.56	0.062	0.103	0.04	0.52	0.7	0.051	0.101	0.096	0.129	0.037	0.053
1725	2561	Tcyt diversity in central comp.	Tcyt evenness in central comp.	NA	NA	1.57	0.755	Less than	Less than	1.817	0.874	Less than	Less than	0.56	0.062	0.103	0.04	0.52	0.7	0.051	0.101	0.096	0.129	0.037	0.053
1726	2562	Tcyt diversity in central comp.	Exhausted Th	NA	cells/ml	1.57	5085.904	Less than	Greater than	1.817	5085.904	Less than	Greater than	0.56	0.062	0.103	0.04	0.52	0.7	0.051	0.101	0.096	0.129	0.037	0.053
1727	2564	Tcyt diversity in central comp.	Treg	NA	cells/ml	1.57	153192.056	Less than	Greater than	1.817	153192.056	Less than	Greater than	0.56	0.062	0.103	0.04	0.52	0.7	0.051	0.101	0.096	0.129	0.037	0.055
1728	2565	Tcyt diversity in central comp.	immature APC	NA	cells/ml	1.57	799.376	Less than	Greater than	1.817	799.376	Less than	Greater than	0.56	0.062	0.103	0.04	0.52	0.7	0.051	0.101	0.096	0.129	0.037	0.053
1729	2566	Tcyt diversity in central comp.	Th	NA	cells/ml	1.57	154970.286	Less than	Greater than	1.817	154970.286	Less than	Greater than	0.56	0.062	0.103	0.04	0.5	0.7	0.051	0.101	0.092	0.129	0.037	0.053
1730	2567	Tcyt diversity in central comp.	TGFb	NA	nM	1.57	0.02	Less than	Greater than	1.817	0.02	Less than	Greater than	0.56	0.062	0.103	0.04	0.5	0.7	0.046	0.101	0.092	0.129	0.037	0.053
1731	2568	Tcyt diversity in central comp.	IFNg	NA	nM	1.57	0	Less than	Greater than	1.817	0	Less than	Greater than	0.56	0.062	0.103	0.04	0.52	0.68	0.051	0.096	0.096	0.125	0.037	0.053
1732	2577	Tcyt diversity in central comp.	Th+Tcyt	NA	NA	1.57	2384258.065	Less than	Greater than	1.817	2384258.065	Less than	Greater than	0.56	0.062	0.103	0.04	0.52	0.7	0.051	0.101	0.096	0.129	0.037	0.053
1733	2582	Tcyt diversity in central comp.	Immune supp. cells	NA	cells/ml	1.57	776726.822	Less than	Greater than	1.817	776726.822	Less than	Greater than	0.56	0.062	0.103	0.04	0.52	0.68	0.051	0.101	0.096	0.125	0.037	0.053
1734	2521	Tcyt diversity in central comp.	M1 Mac fraction	NA	NA	1.57	0.005	Less than	Less than	1.817	0.005	Less than	Less than	0.56	0.062	0.103	0.04	0.52	0.7	0.046	0.101	0.096	0.129	0.037	0.053
1735	2250	Tcyt diversity in central comp.	Exhausted Th fraction	NA	NA	1.57	0	Less than	Greater than	2.065	0.005	Less than	Greater than	0.56	0.062	0.103	0.04	0.52	0.7	0.051	0.101	0.096	0.129	0.037	0.053
1736	2587	Tcyt diversity in central comp.	Tcyt richness	NA	NA	1.57	8	Less than	Greater than	1.817	8	Less than	Greater than	0.56	0.062	0.103	0.04	0.52	0.7	0.051	0.101	0.096	0.129	0.037	0.053
1737	2589	Tcyt diversity in central comp.	Tcyt diversity	NA	NA	1.57	1.634	Less than	Less than	1.817	1.919	Less than	Less than	0.56	0.062	0.103	0.04	0.52	0.7	0.051	0.101	0.096	0.129	0.037	0.053
1738	2590	Tcyt diversity in central comp.	Tcyt evenness	NA	NA	1.57	0.786	Less than	Less than	1.817	0.923	Less than	Less than	0.56	0.062	0.103	0.04	0.52	0.7	0.051	0.101	0.096	0.129	0.037	0.053
1739	2591	Tcyt diversity in central comp.	neo-Ag diversity	NA	NA	1.57	2.07	Less than	Less than	1.817	2.07	Less than	Less than	0.56	0.062	0.103	0.04	0.52	0.7	0.051	0.101	0.096	0.129	0.035	0.053
1740	2592	Tcyt diversity in central comp.	neo-Ag evenness	NA	NA	1.57	0.995	Less than	Less than	1.817	0.995	Less than	Less than	0.56	0.062	0.103	0.04	0.52	0.68	0.051	0.096	0.096	0.125	0.037	0.053
1741	2594	Tcyt diversity in central comp.	PDL1 in tumor	NA	molecule/micrometer^2	1.57	67.489	Less than	Greater than	1.817	67.489	Less than	Greater than	0.56	0.062	0.103	0.04	0.52	0.7	0.051	0.101	0.096	0.129	0.037	0.053
1742	2595	Tcyt diversity in central comp.	Treg/Th in LNs	NA	NA	1.57	0.012	Less than	Greater than	1.817	0.012	Less than	Greater than	0.56	0.062	0.103	0.04	0.52	0.7	0.051	0.101	0.096	0.129	0.035	0.053
1743	2597	Tcyt diversity in central comp.	Tcyt richness in LNs	NA	NA	1.57	8	Less than	Greater than	1.817	8	Less than	Greater than	0.56	0.062	0.103	0.04	0.5	0.7	0.046	0.096	0.092	0.129	0.037	0.055
1744	2598	Tcyt evenness in central comp.	Exhausted Th	NA	cells/ml	0.755	5085.904	Less than	Greater than	0.874	5085.904	Less than	Greater than	0.56	0.062	0.103	0.04	0.52	0.7	0.051	0.101	0.096	0.129	0.037	0.053
1745	2600	Tcyt evenness in central comp.	Treg	NA	cells/ml	0.755	153192.056	Less than	Greater than	0.874	153192.056	Less than	Greater than	0.56	0.062	0.103	0.04	0.52	0.7	0.051	0.101	0.096	0.129	0.037	0.053
1746	2601	Tcyt evenness in central comp.	immature APC	NA	cells/ml	0.755	799.376	Less than	Greater than	0.874	799.376	Less than	Greater than	0.56	0.062	0.103	0.04	0.5	0.7	0.051	0.101	0.092	0.129	0.037	0.053
1747	2602	Tcyt evenness in central comp.	Th	NA	cells/ml	0.755	154970.286	Less than	Greater than	0.874	154970.286	Less than	Greater than	0.56	0.062	0.103	0.04	0.52	0.7	0.051	0.101	0.096	0.129	0.037	0.053
1748	2603	Tcyt evenness in central comp.	TGFb	NA	nM	0.755	0.02	Less than	Greater than	0.874	0.02	Less than	Greater than	0.56	0.062	0.103	0.04	0.52	0.68	0.051	0.101	0.096	0.125	0.037	0.053
1749	2604	Tcyt evenness in central comp.	IFNg	NA	nM	0.755	0	Less than	Greater than	0.874	0	Less than	Greater than	0.56	0.062	0.103	0.04	0.52	0.7	0.051	0.101	0.096	0.129	0.037	0.053
1750	2613	Tcyt evenness in central comp.	Th+Tcyt	NA	NA	0.755	2384258.065	Less than	Greater than	0.874	2384258.065	Less than	Greater than	0.56	0.062	0.103	0.04	0.52	0.7	0.051	0.101	0.096	0.129	0.037	0.053
1751	2618	Tcyt evenness in central comp.	Immune supp. cells	NA	cells/ml	0.755	776726.822	Less than	Greater than	0.874	776726.822	Less than	Greater than	0.56	0.062	0.103	0.04	0.52	0.7	0.051	0.101	0.096	0.129	0.037	0.053
1752	2524	Tcyt evenness in central comp.	M1 Mac fraction	NA	NA	0.755	0.005	Less than	Less than	0.874	0.005	Less than	Less than	0.56	0.062	0.103	0.04	0.52	0.7	0.051	0.101	0.096	0.129	0.037	0.053
1753	2251	Tcyt evenness in central comp.	Exhausted Th fraction	NA	NA	0.755	0	Less than	Greater than	0.993	0.005	Less than	Greater than	0.56	0.062	0.103	0.04	0.52	0.7	0.051	0.101	0.096	0.129	0.037	0.053
1754	2623	Tcyt evenness in central comp.	Tcyt richness	NA	NA	0.755	8	Less than	Greater than	0.874	8	Less than	Greater than	0.56	0.062	0.103	0.04	0.5	0.7	0.046	0.101	0.092	0.129	0.037	0.053
1755	2625	Tcyt evenness in central comp.	Tcyt diversity	NA	NA	0.755	1.634	Less than	Less than	0.874	1.919	Less than	Less than	0.56	0.062	0.103	0.04	0.52	0.7	0.051	0.101	0.096	0.129	0.037	0.051
1756	2626	Tcyt evenness in central comp.	Tcyt evenness	NA	NA	0.755	0.786	Less than	Less than	0.874	0.923	Less than	Less than	0.56	0.062	0.103	0.04	0.52	0.7	0.051	0.101	0.096	0.129	0.037	0.053
1757	2627	Tcyt evenness in central comp.	neo-Ag diversity	NA	NA	0.755	2.07	Less than	Less than	0.874	2.07	Less than	Less than	0.56	0.062	0.103	0.04	0.5	0.7	0.046	0.101	0.092	0.129	0.037	0.055
1758	2628	Tcyt evenness in central comp.	neo-Ag evenness	NA	NA	0.755	0.995	Less than	Less than	0.874	0.995	Less than	Less than	0.56	0.062	0.103	0.04	0.5	0.7	0.051	0.101	0.092	0.129	0.035	0.053
1759	2630	Tcyt evenness in central comp.	PDL1 in tumor	NA	molecule/micrometer^2	0.755	67.489	Less than	Greater than	0.874	67.489	Less than	Greater than	0.56	0.062	0.103	0.04	0.52	0.7	0.051	0.096	0.096	0.129	0.035	0.053
1760	2631	Tcyt evenness in central comp.	Treg/Th in LNs	NA	NA	0.755	0.012	Less than	Greater than	0.874	0.012	Less than	Greater than	0.56	0.062	0.103	0.04	0.52	0.7	0.051	0.101	0.096	0.129	0.037	0.053
1761	2633	Tcyt evenness in central comp.	Tcyt richness in LNs	NA	NA	0.755	8	Less than	Greater than	0.874	8	Less than	Greater than	0.56	0.062	0.103	0.04	0.52	0.7	0.046	0.096	0.096	0.129	0.037	0.053
1762	1012	Exhausted Tcyt	neo-Ag diversity	cells/ml	NA	36108843.92	1.705	Greater than	Less than	18574680.528	1.948	Greater than	Less than	0.56	0.031	0.051	0.02	0.48	0.76	0.02	0.059	0.044	0.07	0.017	0.029
1763	1013	Exhausted Tcyt	neo-Ag evenness	cells/ml	NA	36108843.92	0.82	Greater than	Less than	18574680.528	0.937	Greater than	Less than	0.56	0.031	0.051	0.02	0.48	0.76	0.02	0.059	0.044	0.07	0.017	0.029
1764	3404	Treg	Th/Tcyt in LNs	cells/ml	NA	25267418.106	0.107	Greater than	Less than	153192.056	0.107	Greater than	Less than	0.56	0.031	0.051	0.02	0.48	0.76	0.02	0.059	0.044	0.07	0.017	0.029
1765	3045	Th+Tcyt	Cancer clone diversity	NA	NA	53954044.799	0.222	Greater than	Less than	53954044.799	1.553	Greater than	Less than	0.56	0.031	0.051	0.02	0.48	0.76	0.02	0.059	0.044	0.07	0.017	0.029
1766	1771	Immune act. cells	Tcyt in LNs	cells/ml	cells/mm^3	143411176.683	6849.959	Greater than	Less than	73556458.18	11335.193	Greater than	Less than	0.56	0.031	0.051	0.02	0.48	0.76	0.02	0.059	0.044	0.07	0.017	0.029
1767	2314	Exhausted Th fraction	PDL1 in tumor	NA	molecule/micrometer^2	0.015	388.167	Greater than	Greater than	0.005	67.489	Greater than	Greater than	0.56	0.031	0.051	0.02	0.48	0.76	0.02	0.059	0.044	0.07	0.017	0.029
1768	2852	Carrying capacity	M1 Mac	NA	cells/ml	3507145888.495	475672.464	Greater than	Less than	1413416991.854	475672.464	Greater than	Less than	0.559	0.042	0.07	0.028	0.5	0.706	0.031	0.07	0.062	0.088	0.024	0.037
1769	2936	Carrying capacity	IL12	NA	nM	3507145888.495	0	Greater than	Less than	1413416991.854	0	Greater than	Less than	0.559	0.042	0.07	0.028	0.5	0.735	0.031	0.075	0.062	0.092	0.024	0.039
1770	1996	Angiogenic factor	neo-Ag diversity	pg/ml	NA	877.728	1.705	Less than	Less than	877.728	1.948	Less than	Less than	0.559	0.042	0.07	0.028	0.5	0.735	0.031	0.07	0.062	0.092	0.024	0.039
1771	1997	Angiogenic factor	neo-Ag evenness	pg/ml	NA	877.728	0.82	Less than	Less than	877.728	0.937	Less than	Less than	0.559	0.042	0.07	0.028	0.5	0.735	0.031	0.075	0.062	0.092	0.024	0.039
1772	3537	Th	IL10	cells/ml	nM	40421314.6	0.002	Greater than	Greater than	154970.286	0.002	Greater than	Greater than	0.559	0.042	0.07	0.028	0.5	0.706	0.031	0.075	0.062	0.088	0.024	0.039
1773	3852	Th	Mac	cells/ml	cells/ml	40421314.6	3469144.787	Greater than	Greater than	154970.286	3469144.787	Greater than	Greater than	0.559	0.042	0.07	0.028	0.5	0.735	0.031	0.075	0.062	0.092	0.024	0.039
1774	3539	IFNg	IL10	nM	nM	0.003	0.002	Greater than	Greater than	0	0.002	Greater than	Greater than	0.559	0.042	0.07	0.028	0.5	0.706	0.031	0.07	0.062	0.088	0.024	0.039
1775	3854	IFNg	Mac	nM	cells/ml	0.003	3469144.787	Greater than	Greater than	0	3469144.787	Greater than	Greater than	0.559	0.042	0.07	0.028	0.5	0.706	0.031	0.07	0.062	0.088	0.024	0.037
1776	1079	TIL fraction	Tcyt diversity	NA	NA	0.394	1.492	Greater than	Less than	0.272	1.919	Greater than	Less than	0.559	0.042	0.07	0.028	0.5	0.706	0.031	0.075	0.062	0.088	0.024	0.039
1777	1080	TIL fraction	Tcyt evenness	NA	NA	0.394	0.717	Greater than	Less than	0.272	0.923	Greater than	Less than	0.559	0.042	0.07	0.028	0.5	0.735	0.031	0.075	0.062	0.092	0.024	0.039
1778	1964	Th in central comp.	T cells in central comp.	cells/ml	cells/ml	3528.075	24270.816	Less than	Greater than	3528.075	13420.695	Less than	Greater than	0.558	0.096	0.158	0.062	0.519	0.662	0.079	0.14	0.147	0.188	0.057	0.079
1779	2825	Immune supp./act. cells	Mac fraction	NA	NA	0.219	0.019	Less than	Greater than	0.219	0.001	Less than	Greater than	0.558	0.096	0.158	0.062	0.519	0.675	0.079	0.145	0.147	0.191	0.057	0.079
1780	427	Treg/Tcyt in central comp.	Th+Tcyt in LNs	NA	cells/mm^3	0.058	5838.505	Less than	Less than	0.058	12362.334	Less than	Less than	0.558	0.149	0.246	0.097	0.525	0.65	0.127	0.21	0.232	0.287	0.09	0.118
1781	1381	Treg/T cells	mAPC fraction	NA	NA	0.09	0	Less than	Less than	0.248	0	Less than	Less than	0.558	0.107	0.176	0.07	0.523	0.674	0.09	0.162	0.165	0.213	0.064	0.086
1782	3443	Mac	Neo-Ag specific T cell clones	cells/ml	NA	6665902.528	1895.25	Greater than	Greater than	272387.046	1895.25	Greater than	Greater than	0.558	0.053	0.088	0.035	0.512	0.698	0.042	0.086	0.081	0.11	0.031	0.048
1783	2288	Immune supp. cell fraction	Exhausted Th fraction	NA	NA	0.047	0.015	Greater than	Greater than	0.004	0.005	Greater than	Greater than	0.558	0.053	0.088	0.035	0.512	0.698	0.042	0.086	0.081	0.11	0.031	0.048
1784	555	Mac	(Th+Tcyt)/T cells in LNs	cells/ml	NA	6665902.528	0.956	Greater than	Greater than	272387.046	0.956	Greater than	Greater than	0.557	0.075	0.125	0.05	0.525	0.689	0.064	0.119	0.118	0.154	0.044	0.062
1785	556	Mac	Treg/T cells in LNs	cells/ml	NA	6665902.528	0.044	Greater than	Less than	272387.046	0.044	Greater than	Less than	0.557	0.075	0.125	0.05	0.508	0.672	0.059	0.114	0.114	0.151	0.044	0.064
1786	2349	Treg/Tcyt	Exhausted Th fraction	NA	NA	0.992	0.01	Less than	Greater than	2.936	0.005	Less than	Greater than	0.557	0.108	0.18	0.072	0.523	0.659	0.092	0.158	0.169	0.213	0.066	0.088
1787	1912	Tcyt in central comp.	Treg/T cells	cells/ml	NA	16778.868	0.09	Greater than	Less than	9491.727	0.169	Greater than	Less than	0.557	0.119	0.199	0.079	0.515	0.649	0.097	0.169	0.184	0.232	0.074	0.097
1788	155	(Th+Tcyt)/T cells in central comp.	mAPC fraction	NA	NA	0.963	0	Greater than	Less than	0.963	0	Greater than	Less than	0.556	0.351	0.585	0.233	0.535	0.615	0.318	0.445	0.562	0.647	0.222	0.263
1789	158	Treg/T cells in central comp.	mAPC fraction	NA	NA	0.037	0	Less than	Less than	0.037	0	Less than	Less than	0.556	0.351	0.585	0.233	0.538	0.619	0.324	0.45	0.566	0.651	0.222	0.267
1790	4070	Th/Tcyt in central comp.	Immune supp. cells	NA	cells/ml	0.092	27503113.073	Less than	Greater than	0.092	776726.822	Less than	Greater than	0.556	0.033	0.055	0.022	0.481	0.741	0.022	0.061	0.048	0.074	0.018	0.031
1791	2326	T cells in central comp.	Carrying capacity	cells/ml	NA	13420.695	3507145888.495	Greater than	Greater than	13420.695	1413416991.854	Greater than	Greater than	0.556	0.044	0.074	0.029	0.5	0.722	0.033	0.077	0.066	0.096	0.026	0.04
1792	2836	Th/T cells in central comp.	Neo-Ag specific T cell clones	NA	NA	0.108	2883.457	Less than	Greater than	0.16	1895.25	Less than	Greater than	0.556	0.033	0.055	0.022	0.481	0.741	0.022	0.061	0.048	0.074	0.018	0.033
1793	2654	CCL2	neo-Ag diversity	nM	NA	0.178	1.705	Less than	Less than	0.178	1.948	Less than	Less than	0.556	0.044	0.074	0.029	0.5	0.722	0.033	0.077	0.066	0.096	0.026	0.04
1794	2655	CCL2	neo-Ag evenness	nM	NA	0.178	0.82	Less than	Less than	0.178	0.937	Less than	Less than	0.556	0.044	0.074	0.029	0.5	0.722	0.033	0.077	0.066	0.096	0.026	0.04
1795	2967	M1 Mac	Neo-Ag specific T cell clones	cells/ml	NA	475672.464	2883.457	Less than	Greater than	475672.464	1401.146	Less than	Greater than	0.556	0.033	0.055	0.022	0.481	0.741	0.022	0.061	0.048	0.074	0.018	0.031
1796	3423	M2 Mac	Neo-Ag specific T cell clones	cells/ml	NA	6230117.994	1895.25	Greater than	Greater than	130990.871	1895.25	Greater than	Greater than	0.556	0.044	0.074	0.029	0.5	0.722	0.033	0.077	0.066	0.096	0.026	0.04
1797	3312	IL10	Treg/T cells	nM	NA	0.002	0.09	Greater than	Less than	0	0.09	Greater than	Less than	0.556	0.077	0.129	0.051	0.508	0.683	0.061	0.121	0.118	0.158	0.048	0.066
1798	3428	IL10	Neo-Ag specific T cell clones	nM	NA	0.005	1895.25	Greater than	Greater than	0	1895.25	Greater than	Greater than	0.556	0.044	0.074	0.029	0.5	0.694	0.033	0.072	0.066	0.092	0.026	0.04
1799	177	Th+Tcyt	Tregs in LNs	NA	cells/mm^3	53954044.799	306.283	Greater than	Less than	2384258.065	306.283	Greater than	Less than	0.556	0.188	0.312	0.125	0.529	0.627	0.165	0.248	0.298	0.353	0.118	0.145
1800	2751	T cells	Treg/T cells	cells/ml	NA	98786424.925	0.09	Greater than	Less than	98786424.925	0.248	Greater than	Less than	0.556	0.077	0.129	0.051	0.508	0.667	0.061	0.121	0.118	0.154	0.046	0.066
1801	2386	Treg/T cells	Th fraction	NA	NA	0.09	0.057	Less than	Greater than	0.248	0.057	Less than	Greater than	0.556	0.121	0.202	0.081	0.525	0.657	0.105	0.176	0.191	0.239	0.075	0.099
1802	722	M1/(M1+M2) Mac	mAPC fraction	NA	NA	0.12	0	Less than	Less than	0.12	0	Less than	Less than	0.556	0.066	0.11	0.044	0.5	0.704	0.05	0.11	0.099	0.14	0.04	0.059
1803	723	M2/(M1+M2) Mac	mAPC fraction	NA	NA	0.88	0	Greater than	Less than	0.88	0	Greater than	Less than	0.556	0.066	0.11	0.044	0.519	0.685	0.055	0.105	0.103	0.136	0.04	0.057
1804	1864	Immune act. cells	Tcyt diversity	cells/ml	NA	73556458.18	1.492	Greater than	Less than	73556458.18	2.061	Greater than	Less than	0.556	0.044	0.074	0.029	0.5	0.722	0.033	0.077	0.066	0.096	0.026	0.04
1805	1865	Immune act. cells	Tcyt evenness	cells/ml	NA	73556458.18	0.717	Greater than	Less than	73556458.18	0.991	Greater than	Less than	0.556	0.044	0.074	0.029	0.5	0.722	0.033	0.077	0.066	0.096	0.026	0.039
1806	301	(Th+Tcyt)/T cells in central comp.	Angiogenic factor	NA	pg/ml	0.963	877.728	Greater than	Less than	0.963	939.449	Greater than	Less than	0.555	0.267	0.445	0.178	0.532	0.619	0.239	0.344	0.426	0.496	0.169	0.204
1807	340	Treg/T cells in central comp.	Angiogenic factor	NA	pg/ml	0.037	877.728	Less than	Less than	0.037	939.449	Less than	Less than	0.555	0.267	0.445	0.178	0.532	0.619	0.239	0.344	0.426	0.496	0.169	0.206
1808	17	Tcyt in central comp.	Tregs in LNs	cells/ml	cells/mm^3	16778.868	306.283	Greater than	Less than	9491.727	306.283	Greater than	Less than	0.554	0.224	0.375	0.151	0.527	0.63	0.197	0.296	0.357	0.426	0.143	0.175
1809	101	(Th+Tcyt)/T cells in central comp.	Immune act. cell fraction	NA	NA	0.963	0.318	Greater than	Greater than	0.963	0.22	Greater than	Greater than	0.554	0.281	0.471	0.189	0.532	0.619	0.254	0.364	0.452	0.526	0.18	0.217
1810	102	Treg/T cells in central comp.	Immune act. cell fraction	NA	NA	0.037	0.318	Less than	Greater than	0.037	0.22	Less than	Greater than	0.554	0.281	0.471	0.189	0.532	0.615	0.254	0.358	0.452	0.522	0.18	0.217
1811	164	Angiogenic factor	Tregs in LNs	pg/ml	cells/mm^3	877.728	306.283	Less than	Less than	939.449	306.283	Less than	Less than	0.554	0.327	0.548	0.221	0.535	0.613	0.3	0.415	0.529	0.607	0.21	0.25
1812	123	Tregs in LNs	Th/Tcyt in LNs	cells/mm^3	NA	306.283	0.107	Less than	Less than	306.283	0.426	Less than	Less than	0.553	0.261	0.438	0.176	0.53	0.623	0.233	0.338	0.419	0.493	0.169	0.204
1813	322	(Th+Tcyt)/T cells in central comp.	Mac fraction	NA	NA	0.963	0.019	Greater than	Greater than	0.963	0.001	Greater than	Greater than	0.553	0.114	0.191	0.077	0.521	0.649	0.097	0.164	0.18	0.224	0.072	0.094
1814	361	Treg/T cells in central comp.	Mac fraction	NA	NA	0.037	0.019	Less than	Greater than	0.037	0.001	Less than	Greater than	0.553	0.114	0.191	0.077	0.521	0.649	0.097	0.164	0.18	0.224	0.072	0.096
1815	2487	T cells	IL2	cells/ml	nM	98786424.925	0.482	Greater than	Less than	98786424.925	0.542	Greater than	Less than	0.553	0.114	0.191	0.077	0.511	0.66	0.092	0.169	0.176	0.228	0.072	0.096
1816	2117	Carrying capacity	M1 Mac fraction	NA	NA	3507145888.495	0.003	Greater than	Less than	1413416991.854	0.003	Greater than	Less than	0.553	0.046	0.077	0.031	0.5	0.711	0.035	0.079	0.07	0.099	0.028	0.042
1817	2879	M2 Mac	T cells	cells/ml	cells/ml	6230117.994	98786424.925	Greater than	Greater than	130990.871	98786424.925	Greater than	Greater than	0.553	0.046	0.077	0.031	0.5	0.711	0.035	0.079	0.07	0.099	0.028	0.042
1818	2880	IL10	T cells	nM	cells/ml	0.005	98786424.925	Greater than	Greater than	0	98786424.925	Greater than	Greater than	0.553	0.046	0.077	0.031	0.5	0.684	0.035	0.074	0.07	0.096	0.028	0.042
1819	1286	Tcyt	Treg/T cells	cells/ml	NA	43413087.611	0.09	Greater than	Less than	22728101.511	0.248	Greater than	Less than	0.553	0.046	0.077	0.031	0.5	0.711	0.035	0.079	0.07	0.099	0.028	0.042
1820	284	IL2	(Th+Tcyt)/T cells in LNs	nM	NA	0.482	0.956	Less than	Greater than	0.542	0.956	Less than	Greater than	0.553	0.265	0.445	0.18	0.53	0.621	0.237	0.347	0.426	0.5	0.171	0.208
1821	285	IL2	Treg/T cells in LNs	nM	NA	0.482	0.044	Less than	Less than	0.542	0.044	Less than	Less than	0.553	0.265	0.445	0.18	0.53	0.616	0.232	0.347	0.426	0.496	0.171	0.206
1822	964	Exhausted Tcyt	Immune supp./act. cells	cells/ml	NA	36108843.92	0.219	Greater than	Less than	18574680.528	0.418	Greater than	Less than	0.552	0.173	0.29	0.118	0.517	0.636	0.151	0.239	0.272	0.335	0.11	0.138
1823	1781	T cells in central comp.	Th/T cells in central comp.	cells/ml	NA	24270.816	0.108	Greater than	Less than	13420.695	0.16	Greater than	Less than	0.552	0.081	0.136	0.055	0.507	0.687	0.064	0.131	0.125	0.169	0.05	0.07
1824	1630	Angiogenic factor	Th/T cells in LNs	pg/ml	NA	816.007	0.179	Less than	Less than	877.728	0.179	Less than	Less than	0.552	0.081	0.136	0.055	0.507	0.687	0.064	0.125	0.125	0.169	0.05	0.07
1825	664	Treg/Tcyt in central comp.	Mac	NA	cells/ml	0.058	6665902.528	Less than	Greater than	0.058	272387.046	Less than	Greater than	0.552	0.07	0.118	0.048	0.5	0.69	0.059	0.108	0.107	0.147	0.042	0.061
1826	4081	Exhausted Th	Cancer clone diversity	cells/ml	NA	3513269.194	0.666	Greater than	Less than	5085.904	0.222	Greater than	Less than	0.552	0.035	0.059	0.024	0.483	0.724	0.024	0.062	0.051	0.077	0.02	0.033
1827	1642	Tcyt	Neo-Ag specific T cell clones	cells/ml	NA	22728101.511	2883.457	Greater than	Greater than	22728101.511	1401.146	Greater than	Greater than	0.552	0.035	0.059	0.024	0.483	0.724	0.024	0.062	0.051	0.077	0.02	0.033
1828	843	(Th+Tcyt)/T cells	Treg/Tcyt in LNs	NA	NA	0.43	0.08	Less than	Less than	0.585	0.08	Less than	Less than	0.552	0.07	0.118	0.048	0.5	0.672	0.053	0.114	0.107	0.143	0.044	0.062
1829	3161	Th/T cells	Cancer clone diversity	NA	NA	0.217	0.222	Greater than	Less than	0.147	1.553	Greater than	Less than	0.552	0.035	0.059	0.024	0.483	0.724	0.024	0.062	0.051	0.077	0.02	0.033
1830	3117	Mac	M1 Mac fraction	cells/ml	NA	6665902.528	0.003	Greater than	Less than	272387.046	0.003	Greater than	Less than	0.552	0.035	0.059	0.024	0.483	0.724	0.024	0.062	0.051	0.077	0.02	0.033
1831	2128	Angiogenic factor	Th/T cells	pg/ml	NA	816.007	0.147	Less than	Greater than	877.728	0.008	Less than	Greater than	0.551	0.094	0.158	0.064	0.513	0.654	0.077	0.138	0.147	0.188	0.059	0.079
1832	1025	neo-Ag diversity	Treg/Tcyt in LNs	NA	NA	1.705	0.08	Less than	Less than	2.07	0.08	Less than	Less than	0.551	0.059	0.099	0.04	0.51	0.694	0.048	0.092	0.092	0.125	0.037	0.053
1833	1026	neo-Ag evenness	Treg/Tcyt in LNs	NA	NA	0.82	0.08	Less than	Less than	0.995	0.08	Less than	Less than	0.551	0.059	0.099	0.04	0.51	0.694	0.048	0.097	0.092	0.125	0.037	0.053
1834	2504	Tcyt in central comp.	Th/T cells	cells/ml	NA	2204.586	0.355	Greater than	Greater than	9491.727	0.008	Greater than	Greater than	0.55	0.024	0.04	0.017	0.45	0.75	0.013	0.046	0.033	0.055	0.013	0.024
1835	662	Treg/Tcyt in central comp.	Th/T cells	NA	NA	0.114	0.355	Less than	Greater than	0.058	0.008	Less than	Greater than	0.55	0.024	0.04	0.017	0.5	0.75	0.018	0.046	0.037	0.055	0.015	0.024
1836	3130	Treg/Th in central comp.	Th/T cells	NA	NA	3.01	0.355	Less than	Greater than	3.01	0.147	Less than	Greater than	0.55	0.024	0.04	0.017	0.5	0.75	0.018	0.046	0.037	0.055	0.013	0.024
1837	2364	Th+Tcyt in central comp.	M2 Mac	NA	cells/ml	23815.989	6230117.994	Greater than	Greater than	13085.973	130990.871	Greater than	Greater than	0.55	0.024	0.04	0.017	0.5	0.75	0.018	0.046	0.037	0.055	0.013	0.026
1838	2365	Th+Tcyt in central comp.	IL10	NA	nM	23815.989	0.005	Greater than	Greater than	13085.973	0	Greater than	Greater than	0.55	0.024	0.04	0.017	0.45	0.75	0.013	0.046	0.033	0.055	0.015	0.024
1839	2369	Th+Tcyt in central comp.	Th/T cells	NA	NA	2355.956	0.355	Greater than	Greater than	13085.973	0.008	Greater than	Greater than	0.55	0.024	0.04	0.017	0.45	0.75	0.013	0.046	0.033	0.055	0.013	0.024
1840	2546	T cells in central comp.	Th/T cells	cells/ml	NA	2570.573	0.355	Greater than	Greater than	13420.695	0.008	Greater than	Greater than	0.55	0.024	0.04	0.017	0.45	0.75	0.013	0.046	0.033	0.055	0.015	0.024
1841	314	(Th+Tcyt)/T cells in central comp.	Th/T cells	NA	NA	0.75	0.355	Greater than	Greater than	0.963	0.008	Greater than	Greater than	0.55	0.024	0.04	0.017	0.5	0.75	0.018	0.046	0.037	0.055	0.013	0.024
1842	353	Treg/T cells in central comp.	Th/T cells	NA	NA	0.073	0.355	Less than	Greater than	0.037	0.008	Less than	Greater than	0.55	0.024	0.04	0.017	0.45	0.75	0.013	0.046	0.033	0.055	0.013	0.024
1843	3133	Tcyt richness in central comp.	Th/T cells	NA	NA	8	0.355	Greater than	Greater than	8	0.147	Greater than	Greater than	0.55	0.024	0.04	0.017	0.45	0.75	0.018	0.046	0.033	0.055	0.013	0.024
1844	1583	Exhausted Tcyt	Th/T cells	cells/ml	NA	1040517.136	0.355	Greater than	Greater than	18574680.528	0.008	Greater than	Greater than	0.55	0.024	0.04	0.017	0.5	0.75	0.018	0.046	0.037	0.055	0.013	0.024
1845	3134	Exhausted Th	Th/T cells	cells/ml	NA	5085.904	0.355	Greater than	Greater than	5085.904	0.147	Greater than	Greater than	0.55	0.024	0.04	0.017	0.45	0.8	0.013	0.051	0.033	0.059	0.015	0.024
1846	2867	Carrying capacity	T cells	NA	cells/ml	3507145888.495	98786424.925	Greater than	Greater than	366552543.534	98786424.925	Greater than	Greater than	0.55	0.024	0.04	0.017	0.45	0.75	0.013	0.051	0.033	0.055	0.013	0.024
1847	3136	Treg	Th/T cells	cells/ml	NA	153192.056	0.355	Greater than	Greater than	153192.056	0.147	Greater than	Greater than	0.55	0.024	0.04	0.017	0.5	0.75	0.018	0.046	0.037	0.055	0.015	0.024
1848	3209	immature APC	M2 Mac	cells/ml	cells/ml	1417.546	3180554.433	Greater than	Greater than	1417.546	130990.871	Greater than	Greater than	0.55	0.072	0.121	0.05	0.5	0.667	0.055	0.11	0.11	0.147	0.046	0.064
1849	3210	immature APC	IL10	cells/ml	nM	1417.546	0.002	Greater than	Greater than	1417.546	0	Greater than	Greater than	0.55	0.072	0.121	0.05	0.517	0.683	0.061	0.11	0.114	0.151	0.044	0.062
1850	3211	immature APC	Tcyt/T cells	cells/ml	NA	2035.716	0.409	Greater than	Less than	1417.546	0.558	Greater than	Less than	0.55	0.024	0.04	0.017	0.45	0.75	0.013	0.046	0.033	0.055	0.013	0.024
1851	3297	immature APC	Cancer clones evenness	cells/ml	NA	2035.716	0.711	Greater than	Less than	1417.546	0.995	Greater than	Less than	0.55	0.024	0.04	0.017	0.5	0.75	0.018	0.046	0.037	0.055	0.015	0.024
1852	3143	immature APC	Tcyt in LNs	cells/ml	cells/mm^3	2035.716	9092.576	Greater than	Less than	1417.546	13577.81	Greater than	Less than	0.55	0.024	0.04	0.017	0.5	0.8	0.018	0.051	0.037	0.059	0.013	0.024
1853	2926	mAPC	Th/T cells	cells/ml	NA	160.154	0.355	Greater than	Greater than	229.292	0.147	Greater than	Greater than	0.55	0.024	0.04	0.017	0.5	0.75	0.018	0.046	0.037	0.055	0.015	0.024
1854	3148	Th	Th/T cells	cells/ml	NA	154970.286	0.355	Greater than	Greater than	154970.286	0.147	Greater than	Greater than	0.55	0.024	0.04	0.017	0.45	0.75	0.013	0.046	0.033	0.055	0.013	0.024
1855	3149	TGFb	Th/T cells	nM	NA	0.02	0.355	Greater than	Greater than	0.02	0.147	Greater than	Greater than	0.55	0.024	0.04	0.017	0.5	0.75	0.018	0.046	0.037	0.055	0.013	0.024
1856	3150	IFNg	Th/T cells	nM	NA	0	0.355	Greater than	Greater than	0	0.147	Greater than	Greater than	0.55	0.024	0.04	0.017	0.45	0.75	0.013	0.046	0.033	0.055	0.013	0.024
1857	2949	MDSC	Th/T cells	cells/ml	NA	1752934.018	0.355	Less than	Greater than	882945.781	0.147	Less than	Greater than	0.55	0.024	0.04	0.017	0.5	0.75	0.018	0.046	0.037	0.055	0.013	0.024
1858	2951	NO	Th/T cells	nM	NA	6.232	0.355	Less than	Greater than	3.139	0.147	Less than	Greater than	0.55	0.024	0.04	0.017	0.45	0.75	0.013	0.046	0.033	0.055	0.015	0.024
1859	2927	ArgI	Th/T cells	mU	NA	133.447	0.355	Less than	Greater than	67.121	0.147	Less than	Greater than	0.55	0.024	0.04	0.017	0.5	0.75	0.018	0.046	0.037	0.055	0.013	0.024
1860	2909	CCL2	Th/T cells	nM	NA	0.492	0.355	Less than	Greater than	0.335	0.147	Less than	Greater than	0.55	0.024	0.04	0.017	0.45	0.75	0.013	0.046	0.033	0.055	0.015	0.026
1861	3085	M1 Mac	Th/T cells	cells/ml	NA	933077.882	0.355	Less than	Greater than	2305294.138	0.147	Less than	Greater than	0.55	0.024	0.04	0.017	0.45	0.8	0.013	0.051	0.033	0.059	0.013	0.024
1862	3151	M2 Mac	Th/T cells	cells/ml	NA	130990.871	0.355	Greater than	Greater than	130990.871	0.147	Greater than	Greater than	0.55	0.024	0.04	0.017	0.5	0.75	0.018	0.046	0.037	0.055	0.013	0.024
1863	3090	IL12	Th/T cells	nM	NA	0.001	0.355	Less than	Greater than	0.002	0.147	Less than	Greater than	0.55	0.024	0.04	0.017	0.45	0.75	0.018	0.046	0.033	0.055	0.015	0.024
1864	3152	IL10	Th/T cells	nM	NA	0	0.355	Greater than	Greater than	0	0.147	Greater than	Greater than	0.55	0.024	0.04	0.017	0.5	0.75	0.018	0.051	0.037	0.055	0.013	0.024
1865	1801	Tcyt	Th/T cells	cells/ml	NA	2043115.411	0.355	Greater than	Greater than	22728101.511	0.008	Greater than	Greater than	0.55	0.024	0.04	0.017	0.5	0.75	0.013	0.046	0.037	0.055	0.013	0.024
1866	1802	Tcyt	Mac	cells/ml	cells/ml	22728101.511	6665902.528	Greater than	Greater than	22728101.511	272387.046	Greater than	Greater than	0.55	0.072	0.121	0.05	0.5	0.667	0.055	0.11	0.11	0.147	0.046	0.062
1867	3246	Treg/Tcyt	Th/T cells	NA	NA	1.964	0.355	Less than	Greater than	2.936	0.147	Less than	Greater than	0.55	0.024	0.04	0.017	0.5	0.75	0.018	0.046	0.037	0.055	0.013	0.024
1868	3153	Treg/Th	Th/T cells	NA	NA	3.174	0.355	Less than	Greater than	3.174	0.147	Less than	Greater than	0.55	0.024	0.04	0.017	0.45	0.75	0.018	0.046	0.033	0.055	0.013	0.024
1869	3034	Th+Tcyt	Th/T cells	NA	NA	2384258.065	0.355	Greater than	Greater than	53954044.799	0.008	Greater than	Greater than	0.55	0.024	0.04	0.017	0.5	0.75	0.018	0.046	0.037	0.055	0.015	0.024
1870	2884	T cells	Th/T cells	cells/ml	NA	3987777.08	0.355	Greater than	Greater than	98786424.925	0.008	Greater than	Greater than	0.55	0.024	0.04	0.017	0.45	0.8	0.013	0.051	0.033	0.059	0.015	0.026
1871	3111	(Th+Tcyt)/T cells	Th/T cells	NA	NA	0.741	0.355	Less than	Greater than	0.663	0.147	Less than	Greater than	0.55	0.024	0.04	0.017	0.45	0.75	0.013	0.046	0.033	0.055	0.015	0.024
1872	3002	Th/T cells	Tcyt/T cells	NA	NA	0.355	0.335	Greater than	Less than	0.147	0.335	Greater than	Less than	0.55	0.024	0.04	0.017	0.5	0.75	0.018	0.046	0.037	0.055	0.013	0.026
1873	3052	Th/T cells	Treg/T cells	NA	NA	0.355	0.328	Greater than	Less than	0.078	0.09	Greater than	Less than	0.55	0.024	0.04	0.017	0.5	0.75	0.018	0.046	0.037	0.055	0.015	0.026
1874	3154	Th/T cells	Mac	NA	cells/ml	0.355	272387.046	Greater than	Greater than	0.147	272387.046	Greater than	Greater than	0.55	0.024	0.04	0.017	0.45	0.75	0.013	0.046	0.033	0.055	0.015	0.024
1875	1295	Th/T cells	M1/(M1+M2) Mac	NA	NA	0.355	0.273	Greater than	Less than	0.008	0.12	Greater than	Less than	0.55	0.024	0.04	0.017	0.45	0.75	0.013	0.046	0.033	0.055	0.015	0.024
1876	1296	Th/T cells	M2/(M1+M2) Mac	NA	NA	0.355	0.422	Greater than	Greater than	0.008	0.88	Greater than	Greater than	0.55	0.024	0.04	0.017	0.45	0.75	0.013	0.046	0.033	0.055	0.013	0.024
1877	1536	Th/T cells	TIL fraction	NA	NA	0.355	0.027	Greater than	Greater than	0.008	0.272	Greater than	Greater than	0.55	0.024	0.04	0.017	0.45	0.75	0.018	0.046	0.033	0.055	0.015	0.024
1878	3155	Th/T cells	Immune supp. cells	NA	cells/ml	0.355	776726.822	Greater than	Greater than	0.147	776726.822	Greater than	Greater than	0.55	0.024	0.04	0.017	0.45	0.75	0.013	0.046	0.033	0.055	0.015	0.024
1879	1847	Th/T cells	Immune act. cells	NA	cells/ml	0.355	3701739.676	Greater than	Greater than	0.008	73556458.18	Greater than	Greater than	0.55	0.024	0.04	0.017	0.5	0.75	0.018	0.046	0.037	0.055	0.015	0.024
1880	2488	Th/T cells	Immune supp./act. cells	NA	NA	0.355	0.418	Greater than	Less than	0.078	0.219	Greater than	Less than	0.55	0.024	0.04	0.017	0.45	0.75	0.018	0.046	0.033	0.055	0.015	0.024
1881	3156	Th/T cells	Immune supp. cell fraction	NA	NA	0.355	0.004	Greater than	Greater than	0.147	0.004	Greater than	Greater than	0.55	0.024	0.04	0.017	0.45	0.75	0.013	0.046	0.033	0.055	0.015	0.026
1882	1072	Th/T cells	Immune act. cell fraction	NA	NA	0.355	0.025	Greater than	Greater than	0.008	0.318	Greater than	Greater than	0.55	0.024	0.04	0.017	0.45	0.75	0.013	0.046	0.033	0.055	0.013	0.026
1883	2980	Th/T cells	MDSC fraction	NA	NA	0.355	0.003	Greater than	Less than	0.147	0.006	Greater than	Less than	0.55	0.024	0.04	0.017	0.45	0.75	0.013	0.046	0.033	0.055	0.015	0.024
1884	2988	Th/T cells	M1 Mac fraction	NA	NA	0.355	0.003	Greater than	Less than	0.078	0.003	Greater than	Less than	0.55	0.024	0.04	0.017	0.5	0.75	0.018	0.046	0.037	0.055	0.013	0.026
1885	3159	Th/T cells	Treg fraction	NA	NA	0.355	0.001	Greater than	Greater than	0.147	0.001	Greater than	Greater than	0.55	0.024	0.04	0.017	0.5	0.75	0.018	0.046	0.037	0.055	0.013	0.026
1886	2280	Th/T cells	Tcyt fraction	NA	NA	0.355	0.014	Greater than	Greater than	0.008	0.104	Greater than	Greater than	0.55	0.024	0.04	0.017	0.45	0.75	0.013	0.046	0.033	0.055	0.015	0.024
1887	2436	Th/T cells	Th fraction	NA	NA	0.355	0.001	Greater than	Greater than	0.008	0.057	Greater than	Greater than	0.55	0.024	0.04	0.017	0.5	0.75	0.018	0.046	0.037	0.055	0.013	0.024
1888	1646	Th/T cells	Tcyt+Th cell fraction	NA	NA	0.355	0.016	Greater than	Greater than	0.008	0.162	Greater than	Greater than	0.55	0.024	0.04	0.017	0.45	0.75	0.018	0.046	0.033	0.055	0.015	0.024
1889	1942	Th/T cells	mAPC fraction	NA	NA	0.355	0	Greater than	Less than	0.008	0	Greater than	Less than	0.55	0.024	0.04	0.017	0.5	0.75	0.018	0.046	0.037	0.055	0.013	0.024
1890	3053	Th/T cells	APC fraction	NA	NA	0.355	0	Greater than	Less than	0.147	0	Greater than	Less than	0.55	0.024	0.04	0.017	0.45	0.75	0.013	0.046	0.033	0.055	0.013	0.024
1891	2073	Th/T cells	Exhausted Th fraction	NA	NA	0.355	0	Greater than	Greater than	0.147	0.005	Greater than	Greater than	0.55	0.024	0.04	0.017	0.5	0.75	0.013	0.046	0.037	0.055	0.013	0.026
1892	1709	Th/T cells	Immune cell fraction	NA	NA	0.355	0.037	Greater than	Greater than	0.008	0.284	Greater than	Greater than	0.55	0.024	0.04	0.017	0.5	0.75	0.018	0.046	0.037	0.055	0.015	0.026
1893	3160	Th/T cells	Tcyt richness	NA	NA	0.355	8	Greater than	Greater than	0.147	8	Greater than	Greater than	0.55	0.024	0.04	0.017	0.5	0.8	0.018	0.046	0.037	0.059	0.013	0.024
1894	2754	Th/T cells	Tcyt diversity	NA	NA	0.355	2.061	Greater than	Less than	0.008	1.776	Greater than	Less than	0.55	0.024	0.04	0.017	0.45	0.75	0.013	0.046	0.033	0.055	0.015	0.024
1895	3284	Th/T cells	Cancer clones evenness	NA	NA	0.355	0.995	Greater than	Less than	0.217	0.995	Greater than	Less than	0.55	0.024	0.04	0.017	0.5	0.8	0.018	0.046	0.037	0.059	0.013	0.024
1896	2755	Th/T cells	Tcyt evenness	NA	NA	0.355	0.991	Greater than	Less than	0.008	0.854	Greater than	Less than	0.55	0.024	0.04	0.017	0.45	0.75	0.013	0.046	0.033	0.055	0.015	0.024
1897	2842	Th/T cells	neo-Ag diversity	NA	NA	0.355	2.07	Greater than	Less than	0.147	1.948	Greater than	Less than	0.55	0.024	0.04	0.017	0.5	0.8	0.018	0.051	0.037	0.059	0.013	0.024
1898	2843	Th/T cells	neo-Ag evenness	NA	NA	0.355	0.995	Greater than	Less than	0.147	0.937	Greater than	Less than	0.55	0.024	0.04	0.017	0.45	0.75	0.013	0.046	0.033	0.055	0.015	0.026
1899	2981	Th/T cells	PDL1 in tumor	NA	molecule/micrometer^2	0.355	67.489	Greater than	Greater than	0.147	174.382	Greater than	Greater than	0.55	0.024	0.04	0.017	0.45	0.75	0.013	0.046	0.033	0.055	0.015	0.024
1900	1073	Th/T cells	Treg/Tcyt in LNs	NA	NA	0.355	0.08	Greater than	Less than	0.008	0.08	Greater than	Less than	0.55	0.024	0.04	0.017	0.45	0.75	0.013	0.046	0.033	0.055	0.015	0.024
1901	3162	Th/T cells	Treg/Th in LNs	NA	NA	0.355	0.012	Greater than	Greater than	0.147	0.012	Greater than	Greater than	0.55	0.024	0.04	0.017	0.5	0.75	0.013	0.046	0.037	0.055	0.013	0.026
1902	551	Th/T cells	(Th+Tcyt)/T cells in LNs	NA	NA	0.355	0.696	Greater than	Greater than	0.008	0.956	Greater than	Greater than	0.55	0.024	0.04	0.017	0.5	0.75	0.018	0.046	0.037	0.055	0.013	0.026
1903	552	Th/T cells	Treg/T cells in LNs	NA	NA	0.355	0.044	Greater than	Less than	0.008	0.044	Greater than	Less than	0.55	0.024	0.04	0.017	0.5	0.75	0.018	0.046	0.037	0.055	0.013	0.024
1904	3164	Th/T cells	Tcyt richness in LNs	NA	NA	0.355	8	Greater than	Greater than	0.147	8	Greater than	Greater than	0.55	0.024	0.04	0.017	0.45	0.75	0.013	0.046	0.033	0.055	0.015	0.024
1905	2298	Tcyt fraction	Exhausted Th fraction	NA	NA	0.104	0.015	Greater than	Greater than	0.014	0.005	Greater than	Greater than	0.55	0.048	0.081	0.033	0.5	0.7	0.037	0.081	0.074	0.103	0.029	0.044
1906	1612	Tcyt+Th cell fraction	neo-Ag diversity	NA	NA	0.162	1.705	Greater than	Less than	0.162	1.948	Greater than	Less than	0.55	0.048	0.081	0.033	0.5	0.7	0.037	0.081	0.074	0.103	0.029	0.044
1907	1613	Tcyt+Th cell fraction	neo-Ag evenness	NA	NA	0.162	0.82	Greater than	Less than	0.162	0.937	Greater than	Less than	0.55	0.048	0.081	0.033	0.5	0.725	0.037	0.086	0.074	0.107	0.029	0.044
1908	2309	Exhausted Th fraction	Tcyt diversity	NA	NA	0.015	1.919	Greater than	Less than	0.005	2.061	Greater than	Less than	0.55	0.048	0.081	0.033	0.5	0.7	0.037	0.081	0.074	0.103	0.029	0.044
1909	2310	Exhausted Th fraction	Tcyt evenness	NA	NA	0.015	0.923	Greater than	Less than	0.005	0.991	Greater than	Less than	0.55	0.048	0.081	0.033	0.5	0.7	0.037	0.081	0.074	0.103	0.029	0.044
1910	2313	Exhausted Th fraction	Neo-Ag specific T cell clones	NA	NA	0.015	1401.146	Greater than	Greater than	0.005	907.043	Greater than	Greater than	0.55	0.048	0.081	0.033	0.5	0.7	0.037	0.081	0.074	0.103	0.029	0.044
1911	3383	Neo-Ag specific T cell clones	Tcyt in LNs	NA	cells/mm^3	2883.457	11335.193	Greater than	Less than	1895.25	11335.193	Greater than	Less than	0.55	0.024	0.04	0.017	0.5	0.75	0.018	0.046	0.037	0.055	0.013	0.024
1912	1318	M1/(M1+M2) Mac	neo-Ag diversity	NA	NA	0.12	1.827	Less than	Less than	0.12	2.07	Less than	Less than	0.549	0.108	0.184	0.075	0.505	0.648	0.086	0.153	0.169	0.217	0.07	0.092
1913	1319	M1/(M1+M2) Mac	neo-Ag evenness	NA	NA	0.12	0.879	Less than	Less than	0.12	0.995	Less than	Less than	0.549	0.108	0.184	0.075	0.516	0.659	0.092	0.164	0.173	0.221	0.07	0.09
1914	1338	M2/(M1+M2) Mac	neo-Ag diversity	NA	NA	0.88	1.827	Greater than	Less than	0.88	2.07	Greater than	Less than	0.549	0.108	0.184	0.075	0.505	0.659	0.086	0.158	0.169	0.221	0.07	0.094
1915	1339	M2/(M1+M2) Mac	neo-Ag evenness	NA	NA	0.88	0.879	Greater than	Less than	0.88	0.995	Greater than	Less than	0.549	0.108	0.184	0.075	0.516	0.648	0.092	0.158	0.173	0.217	0.07	0.092
1916	1796	M2 Mac	Tcyt	cells/ml	cells/ml	6230117.994	22728101.511	Greater than	Greater than	130990.871	22728101.511	Greater than	Greater than	0.549	0.061	0.103	0.042	0.51	0.706	0.05	0.105	0.096	0.132	0.039	0.055
1917	1797	IL10	Tcyt	nM	cells/ml	0.005	22728101.511	Greater than	Greater than	0	22728101.511	Greater than	Greater than	0.549	0.061	0.103	0.042	0.51	0.706	0.05	0.099	0.096	0.132	0.039	0.055
1918	2661	T cells	Th+Tcyt in LNs	cells/ml	cells/mm^3	98786424.925	5838.505	Greater than	Less than	98786424.925	12362.334	Greater than	Less than	0.549	0.061	0.103	0.042	0.51	0.686	0.05	0.099	0.096	0.129	0.039	0.055
1919	3250	neo-Ag diversity	T cells in LNs	NA	cells/mm^3	1.827	6097.462	Less than	Less than	1.948	9527.631	Less than	Less than	0.549	0.061	0.103	0.042	0.49	0.686	0.044	0.099	0.092	0.129	0.039	0.055
1920	3251	neo-Ag evenness	T cells in LNs	NA	cells/mm^3	0.879	6097.462	Less than	Less than	0.937	9527.631	Less than	Less than	0.549	0.061	0.103	0.042	0.51	0.686	0.05	0.099	0.096	0.129	0.039	0.055
1921	1253	Angiogenic factor	M1/(M1+M2) Mac	pg/ml	NA	816.007	0.12	Less than	Less than	939.449	0.12	Less than	Less than	0.548	0.074	0.125	0.051	0.5	0.677	0.062	0.118	0.114	0.154	0.046	0.066
1922	1254	Angiogenic factor	M2/(M1+M2) Mac	pg/ml	NA	816.007	0.88	Less than	Greater than	939.449	0.88	Less than	Greater than	0.548	0.074	0.125	0.051	0.5	0.677	0.057	0.118	0.114	0.154	0.046	0.066
1923	3077	MDSC	Neo-Ag specific T cell clones	cells/ml	NA	882945.781	2883.457	Less than	Greater than	882945.781	1895.25	Less than	Greater than	0.548	0.037	0.062	0.026	0.484	0.742	0.026	0.064	0.055	0.085	0.022	0.035
1924	3079	NO	Neo-Ag specific T cell clones	nM	NA	3.139	2883.457	Less than	Greater than	3.139	1895.25	Less than	Greater than	0.548	0.037	0.062	0.026	0.484	0.71	0.026	0.064	0.055	0.081	0.022	0.035
1925	3020	ArgI	Neo-Ag specific T cell clones	mU	NA	67.121	2883.457	Less than	Greater than	67.121	1895.25	Less than	Greater than	0.548	0.037	0.062	0.026	0.484	0.71	0.026	0.064	0.055	0.081	0.022	0.037
1926	3309	M2 Mac	Treg/T cells	cells/ml	NA	3180554.433	0.09	Greater than	Less than	130990.871	0.09	Greater than	Less than	0.548	0.074	0.125	0.051	0.516	0.661	0.062	0.112	0.118	0.151	0.048	0.066
1927	4233	(Th+Tcyt)/T cells	Cancer clones evenness	NA	NA	0.508	0.142	Less than	Less than	0.663	0.142	Less than	Less than	0.548	0.037	0.062	0.026	0.484	0.742	0.026	0.064	0.055	0.085	0.022	0.035
1928	1866	Immune act. cells	neo-Ag diversity	cells/ml	NA	73556458.18	1.705	Greater than	Less than	73556458.18	2.07	Greater than	Less than	0.548	0.037	0.062	0.026	0.484	0.742	0.026	0.07	0.055	0.085	0.022	0.037
1929	1867	Immune act. cells	neo-Ag evenness	cells/ml	NA	73556458.18	0.82	Greater than	Less than	73556458.18	0.995	Greater than	Less than	0.548	0.037	0.062	0.026	0.484	0.742	0.026	0.064	0.055	0.085	0.022	0.037
1930	2469	M1 Mac fraction	Neo-Ag specific T cell clones	NA	NA	0.003	2883.457	Less than	Greater than	0.003	1401.146	Less than	Greater than	0.548	0.037	0.062	0.026	0.484	0.742	0.026	0.07	0.055	0.085	0.022	0.035
1931	1717	M2 Mac fraction	Immune cell fraction	NA	NA	0.018	0.531	Greater than	Greater than	0.001	0.284	Greater than	Greater than	0.548	0.037	0.062	0.026	0.484	0.71	0.026	0.064	0.055	0.081	0.022	0.035
1932	2042	Tcyt fraction	Neo-Ag specific T cell clones	NA	NA	0.104	2883.457	Greater than	Greater than	0.104	1401.146	Greater than	Greater than	0.548	0.037	0.062	0.026	0.484	0.71	0.026	0.064	0.055	0.081	0.022	0.035
1933	600	Treg/Tcyt in LNs	Th/T cells in LNs	NA	NA	0.08	0.06	Less than	Less than	0.08	0.179	Less than	Less than	0.548	0.173	0.294	0.121	0.521	0.63	0.151	0.233	0.279	0.338	0.114	0.143
[truncated: 2,438 more rows]
